# Supplementary material for: Differential use of salmon by vertebrate consumers: implications for conservation
Source: PeerJ. 2015 Aug 4;3:e1157. doi: 10.7717/peerj.1157 (PMC4558068; doi:10.7717/peerj.1157)
Supplement: Supplemental Information 1 [file peerj-03-1157-s001.xlsx]

## Sheet: Salmondata.csv
SourceFile	Camera	Date	Time	Location	Lat	Long	Elevation	Salmon	BaldEagle	adult	juvenile	gull	raven	magpie	stellar	mustelid	mink	marten	bbear	sow	cub	subadult	merganser	duck	wolf	owl	coyote	human
/Users/JennAlien/Pictures/B41_ChilkatFlats/PICT0665.JPG	B41_ChilkatFlats	83 days, 19:10:28	16:41:12	Chilkat Flats	59.3723	-135.841	17.6698	chum	5	4	1	1	0	0	0	0	0	0	0	0	0	0	0	0	0	0	0	0
/Users/JennAlien/Pictures/B41_ChilkatFlats/PICT0666.JPG	B41_ChilkatFlats	83 days, 19:10:28	16:41:13	Chilkat Flats	59.3723	-135.841	17.6698	chum	5	4	1	1	0	0	0	0	0	0	0	0	0	0	0	0	0	0	0	0
/Users/JennAlien/Pictures/B41_ChilkatFlats/PICT0667.JPG	B41_ChilkatFlats	83 days, 19:10:28	16:41:20	Chilkat Flats	59.3723	-135.841	17.6698	chum	5	4	1	1	0	0	0	0	0	0	0	0	0	0	0	0	0	0	0	0
/Users/JennAlien/Pictures/B41_ChilkatFlats/PICT0668.JPG	B41_ChilkatFlats	83 days, 19:10:28	16:41:21	Chilkat Flats	59.3723	-135.841	17.6698	chum	5	4	1	1	0	0	0	0	0	0	0	0	0	0	0	0	0	0	0	0
/Users/JennAlien/Pictures/B41_ChilkatFlats/PICT0669.JPG	B41_ChilkatFlats	83 days, 19:10:28	16:41:22	Chilkat Flats	59.3723	-135.841	17.6698	chum	5	4	1	1	0	0	0	0	0	0	0	0	0	0	0	0	0	0	0	0
/Users/JennAlien/Pictures/B41_ChilkatFlats/PICT0670.JPG	B41_ChilkatFlats	83 days, 19:10:28	16:41:30	Chilkat Flats	59.3723	-135.841	17.6698	chum	5	4	1	1	0	0	0	0	0	0	0	0	0	0	0	0	0	0	0	0
/Users/JennAlien/Pictures/B41_ChilkatFlats/PICT0671.JPG	B41_ChilkatFlats	83 days, 19:10:28	16:41:31	Chilkat Flats	59.3723	-135.841	17.6698	chum	5	4	1	1	0	0	0	0	0	0	0	0	0	0	0	0	0	0	0	0
/Users/JennAlien/Pictures/B41_ChilkatFlats/PICT0672.JPG	B41_ChilkatFlats	83 days, 19:10:28	16:41:32	Chilkat Flats	59.3723	-135.841	17.6698	chum	5	4	1	1	0	0	0	0	0	0	0	0	0	0	0	0	0	0	0	0
/Users/JennAlien/Pictures/B41_ChilkatFlats/PICT0673.JPG	B41_ChilkatFlats	83 days, 19:10:28	16:41:46	Chilkat Flats	59.3723	-135.841	17.6698	chum	5	4	1	1	0	0	0	0	0	0	0	0	0	0	0	0	0	0	0	0
/Users/JennAlien/Pictures/B41_ChilkatFlats/PICT0674.JPG	B41_ChilkatFlats	83 days, 19:10:28	16:41:47	Chilkat Flats	59.3723	-135.841	17.6698	chum	5	4	1	1	0	0	0	0	0	0	0	0	0	0	0	0	0	0	0	0
/Users/JennAlien/Pictures/B41_ChilkatFlats/PICT0675.JPG	B41_ChilkatFlats	83 days, 19:10:28	16:41:48	Chilkat Flats	59.3723	-135.841	17.6698	chum	5	4	1	1	0	0	0	0	0	0	0	0	0	0	0	0	0	0	0	0
/Users/JennAlien/Pictures/B41_ChilkatFlats/PICT0676.JPG	B41_ChilkatFlats	83 days, 19:10:28	16:43:06	Chilkat Flats	59.3723	-135.841	17.6698	chum	5	4	1	2	1	0	0	0	0	0	0	0	0	0	0	0	0	0	0	0
/Users/JennAlien/Pictures/B41_ChilkatFlats/PICT0677.JPG	B41_ChilkatFlats	83 days, 19:10:28	16:43:07	Chilkat Flats	59.3723	-135.841	17.6698	chum	5	4	1	2	1	0	0	0	0	0	0	0	0	0	0	0	0	0	0	0
/Users/JennAlien/Pictures/B41_ChilkatFlats/PICT0678.JPG	B41_ChilkatFlats	83 days, 19:10:28	16:43:08	Chilkat Flats	59.3723	-135.841	17.6698	chum	5	4	1	2	1	0	0	0	0	0	0	0	0	0	0	0	0	0	0	0
/Users/JennAlien/Pictures/B41_ChilkatFlats/PICT0679.JPG	B41_ChilkatFlats	83 days, 19:10:28	16:43:18	Chilkat Flats	59.3723	-135.841	17.6698	chum	5	4	1	3	1	0	0	0	0	0	0	0	0	0	0	0	0	0	0	0
/Users/JennAlien/Pictures/B41_ChilkatFlats/PICT0680.JPG	B41_ChilkatFlats	83 days, 19:10:28	16:43:19	Chilkat Flats	59.3723	-135.841	17.6698	chum	5	4	1	2	0	0	0	0	0	0	0	0	0	0	0	0	0	0	0	0
/Users/JennAlien/Pictures/B41_ChilkatFlats/PICT0681.JPG	B41_ChilkatFlats	83 days, 19:10:28	16:43:20	Chilkat Flats	59.3723	-135.841	17.6698	chum	5	4	1	2	0	0	0	0	0	0	0	0	0	0	0	0	0	0	0	0
/Users/JennAlien/Pictures/B41_ChilkatFlats/PICT0682.JPG	B41_ChilkatFlats	83 days, 19:10:28	16:43:47	Chilkat Flats	59.3723	-135.841	17.6698	chum	3	3	0	1	0	0	0	0	0	0	0	0	0	0	0	0	0	0	0	0
/Users/JennAlien/Pictures/B41_ChilkatFlats/PICT0683.JPG	B41_ChilkatFlats	83 days, 19:10:28	16:43:48	Chilkat Flats	59.3723	-135.841	17.6698	chum	3	3	0	1	0	0	0	0	0	0	0	0	0	0	0	0	0	0	0	0
/Users/JennAlien/Pictures/B41_ChilkatFlats/PICT0684.JPG	B41_ChilkatFlats	83 days, 19:10:28	16:43:49	Chilkat Flats	59.3723	-135.841	17.6698	chum	3	3	0	1	0	0	0	0	0	0	0	0	0	0	0	0	0	0	0	0
/Users/JennAlien/Pictures/B41_ChilkatFlats/PICT0685.JPG	B41_ChilkatFlats	83 days, 19:10:29	07:45:31	Chilkat Flats	59.3723	-135.841	17.6698	chum	4	3	0	0	0	0	0	0	0	0	0	0	0	0	0	0	0	0	0	0
/Users/JennAlien/Pictures/B41_ChilkatFlats/PICT0686.JPG	B41_ChilkatFlats	83 days, 19:10:29	07:45:32	Chilkat Flats	59.3723	-135.841	17.6698	chum	4	3	0	0	0	0	0	0	0	0	0	0	0	0	0	0	0	0	0	0
/Users/JennAlien/Pictures/B41_ChilkatFlats/PICT0687.JPG	B41_ChilkatFlats	83 days, 19:10:29	07:45:33	Chilkat Flats	59.3723	-135.841	17.6698	chum	4	3	0	0	0	0	0	0	0	0	0	0	0	0	0	0	0	0	0	0
/Users/JennAlien/Pictures/B41_ChilkatFlats/PICT0688.JPG	B41_ChilkatFlats	83 days, 19:10:29	10:42:03	Chilkat Flats	59.3723	-135.841	17.6698	chum	1	0	1	0	0	0	0	0	0	0	0	0	0	0	0	0	0	0	0	0
/Users/JennAlien/Pictures/B41_ChilkatFlats/PICT0689.JPG	B41_ChilkatFlats	83 days, 19:10:29	10:42:04	Chilkat Flats	59.3723	-135.841	17.6698	chum	1	0	1	0	0	0	0	0	0	0	0	0	0	0	0	0	0	0	0	0
/Users/JennAlien/Pictures/B41_ChilkatFlats/PICT0690.JPG	B41_ChilkatFlats	83 days, 19:10:29	10:42:05	Chilkat Flats	59.3723	-135.841	17.6698	chum	1	0	1	0	0	0	0	0	0	0	0	0	0	0	0	0	0	0	0	0
/Users/JennAlien/Pictures/B41_ChilkatFlats/PICT0691.JPG	B41_ChilkatFlats	83 days, 19:10:29	10:42:43	Chilkat Flats	59.3723	-135.841	17.6698	chum	1	1	0	3	0	0	0	0	0	0	0	0	0	0	0	0	0	0	0	0
/Users/JennAlien/Pictures/B41_ChilkatFlats/PICT0692.JPG	B41_ChilkatFlats	83 days, 19:10:29	10:42:44	Chilkat Flats	59.3723	-135.841	17.6698	chum	1	1	0	3	0	0	0	0	0	0	0	0	0	0	0	0	0	0	0	0
/Users/JennAlien/Pictures/B41_ChilkatFlats/PICT0693.JPG	B41_ChilkatFlats	83 days, 19:10:29	10:42:45	Chilkat Flats	59.3723	-135.841	17.6698	chum	1	1	0	3	0	0	0	0	0	0	0	0	0	0	0	0	0	0	0	0
/Users/JennAlien/Pictures/B41_ChilkatFlats/PICT0694.JPG	B41_ChilkatFlats	83 days, 19:10:30	08:05:34	Chilkat Flats	59.3723	-135.841	17.6698	chum	6	6	0	1	0	0	0	0	0	0	0	0	0	0	0	0	0	0	0	0
/Users/JennAlien/Pictures/B41_ChilkatFlats/PICT0695.JPG	B41_ChilkatFlats	83 days, 19:10:30	08:05:35	Chilkat Flats	59.3723	-135.841	17.6698	chum	6	6	0	1	0	0	0	0	0	0	0	0	0	0	0	0	0	0	0	0
/Users/JennAlien/Pictures/B41_ChilkatFlats/PICT0696.JPG	B41_ChilkatFlats	83 days, 19:10:30	08:05:36	Chilkat Flats	59.3723	-135.841	17.6698	chum	6	6	0	1	0	0	0	0	0	0	0	0	0	0	0	0	0	0	0	0
/Users/JennAlien/Pictures/B41_ChilkatFlats/PICT0697.JPG	B41_ChilkatFlats	83 days, 19:10:30	08:37:06	Chilkat Flats	59.3723	-135.841	17.6698	chum	5	3	2	1	0	0	0	0	0	0	0	0	0	0	0	0	0	0	0	0
/Users/JennAlien/Pictures/B41_ChilkatFlats/PICT0698.JPG	B41_ChilkatFlats	83 days, 19:10:30	08:37:07	Chilkat Flats	59.3723	-135.841	17.6698	chum	5	3	2	1	0	0	0	0	0	0	0	0	0	0	0	0	0	0	0	0
/Users/JennAlien/Pictures/B41_ChilkatFlats/PICT0699.JPG	B41_ChilkatFlats	83 days, 19:10:30	08:37:08	Chilkat Flats	59.3723	-135.841	17.6698	chum	5	3	2	1	0	0	0	0	0	0	0	0	0	0	0	0	0	0	0	0
/Users/JennAlien/Pictures/B41_ChilkatFlats/PICT0700.JPG	B41_ChilkatFlats	83 days, 19:10:30	08:42:50	Chilkat Flats	59.3723	-135.841	17.6698	chum	5	3	2	1	0	0	0	0	0	0	0	0	0	0	0	0	0	0	0	0
/Users/JennAlien/Pictures/B41_ChilkatFlats/PICT0701.JPG	B41_ChilkatFlats	83 days, 19:10:30	08:42:51	Chilkat Flats	59.3723	-135.841	17.6698	chum	5	3	2	1	0	0	0	0	0	0	0	0	0	0	0	0	0	0	0	0
/Users/JennAlien/Pictures/B41_ChilkatFlats/PICT0702.JPG	B41_ChilkatFlats	83 days, 19:10:30	08:42:52	Chilkat Flats	59.3723	-135.841	17.6698	chum	5	3	2	1	0	0	0	0	0	0	0	0	0	0	0	0	0	0	0	0
/Users/JennAlien/Pictures/B41_ChilkatFlats/PICT0703.JPG	B41_ChilkatFlats	83 days, 19:10:30	08:56:48	Chilkat Flats	59.3723	-135.841	17.6698	chum	8	4	4	1	0	0	0	0	0	0	0	0	0	0	0	0	0	0	0	0
/Users/JennAlien/Pictures/B41_ChilkatFlats/PICT0704.JPG	B41_ChilkatFlats	83 days, 19:10:30	08:56:48	Chilkat Flats	59.3723	-135.841	17.6698	chum	8	4	4	1	0	0	0	0	0	0	0	0	0	0	0	0	0	0	0	0
/Users/JennAlien/Pictures/B41_ChilkatFlats/PICT0705.JPG	B41_ChilkatFlats	83 days, 19:10:30	08:56:49	Chilkat Flats	59.3723	-135.841	17.6698	chum	8	4	4	1	0	0	0	0	0	0	0	0	0	0	0	0	0	0	0	0
/Users/JennAlien/Pictures/B41_ChilkatFlats/PICT0706.JPG	B41_ChilkatFlats	83 days, 19:10:30	09:11:47	Chilkat Flats	59.3723	-135.841	17.6698	chum	3	2	1	0	0	0	0	0	0	0	0	0	0	0	0	0	0	0	0	0
/Users/JennAlien/Pictures/B41_ChilkatFlats/PICT0707.JPG	B41_ChilkatFlats	83 days, 19:10:30	09:11:48	Chilkat Flats	59.3723	-135.841	17.6698	chum	3	2	1	0	0	0	0	0	0	0	0	0	0	0	0	0	0	0	0	0
/Users/JennAlien/Pictures/B41_ChilkatFlats/PICT0708.JPG	B41_ChilkatFlats	83 days, 19:10:30	09:11:49	Chilkat Flats	59.3723	-135.841	17.6698	chum	3	2	1	0	0	0	0	0	0	0	0	0	0	0	0	0	0	0	0	0
/Users/JennAlien/Pictures/B41_ChilkatFlats/PICT0709.JPG	B41_ChilkatFlats	83 days, 19:10:30	09:12:03	Chilkat Flats	59.3723	-135.841	17.6698	chum	3	2	1	0	0	0	0	0	0	0	0	0	0	0	0	0	0	0	0	0
/Users/JennAlien/Pictures/B41_ChilkatFlats/PICT0710.JPG	B41_ChilkatFlats	83 days, 19:10:30	09:12:04	Chilkat Flats	59.3723	-135.841	17.6698	chum	3	2	1	0	0	0	0	0	0	0	0	0	0	0	0	0	0	0	0	0
/Users/JennAlien/Pictures/B41_ChilkatFlats/PICT0711.JPG	B41_ChilkatFlats	83 days, 19:10:30	09:12:05	Chilkat Flats	59.3723	-135.841	17.6698	chum	3	2	1	0	0	0	0	0	0	0	0	0	0	0	0	0	0	0	0	0
/Users/JennAlien/Pictures/B41_ChilkatFlats/PICT0712.JPG	B41_ChilkatFlats	83 days, 19:10:30	09:15:06	Chilkat Flats	59.3723	-135.841	17.6698	chum	3	2	1	0	0	0	0	0	0	0	0	0	0	0	0	0	0	0	0	0
/Users/JennAlien/Pictures/B41_ChilkatFlats/PICT0713.JPG	B41_ChilkatFlats	83 days, 19:10:30	09:15:07	Chilkat Flats	59.3723	-135.841	17.6698	chum	3	2	1	0	0	0	0	0	0	0	0	0	0	0	0	0	0	0	0	0
/Users/JennAlien/Pictures/B41_ChilkatFlats/PICT0714.JPG	B41_ChilkatFlats	83 days, 19:10:30	09:15:08	Chilkat Flats	59.3723	-135.841	17.6698	chum	3	2	1	0	0	0	0	0	0	0	0	0	0	0	0	0	0	0	0	0
/Users/JennAlien/Pictures/B41_ChilkatFlats/PICT0715.JPG	B41_ChilkatFlats	83 days, 19:10:30	12:09:15	Chilkat Flats	59.3723	-135.841	17.6698	chum	0	0	0	4	0	0	0	0	0	0	0	0	0	0	0	0	0	0	0	0
/Users/JennAlien/Pictures/B41_ChilkatFlats/PICT0716.JPG	B41_ChilkatFlats	83 days, 19:10:30	12:09:16	Chilkat Flats	59.3723	-135.841	17.6698	chum	0	0	0	4	0	0	0	0	0	0	0	0	0	0	0	0	0	0	0	0
/Users/JennAlien/Pictures/B41_ChilkatFlats/PICT0717.JPG	B41_ChilkatFlats	83 days, 19:10:30	12:09:17	Chilkat Flats	59.3723	-135.841	17.6698	chum	0	0	0	4	0	0	0	0	0	0	0	0	0	0	0	0	0	0	0	0
/Users/JennAlien/Pictures/B41_ChilkatFlats/PICT0718.JPG	B41_ChilkatFlats	83 days, 19:10:30	12:13:18	Chilkat Flats	59.3723	-135.841	17.6698	chum	0	0	0	3	0	0	0	0	0	0	0	0	0	0	0	0	0	0	0	0
/Users/JennAlien/Pictures/B41_ChilkatFlats/PICT0719.JPG	B41_ChilkatFlats	83 days, 19:10:30	12:13:19	Chilkat Flats	59.3723	-135.841	17.6698	chum	0	0	0	3	0	0	0	0	0	0	0	0	0	0	0	0	0	0	0	0
/Users/JennAlien/Pictures/B41_ChilkatFlats/PICT0720.JPG	B41_ChilkatFlats	83 days, 19:10:30	12:13:20	Chilkat Flats	59.3723	-135.841	17.6698	chum	0	0	0	3	0	0	0	0	0	0	0	0	0	0	0	0	0	0	0	0
/Users/JennAlien/Pictures/B41_ChilkatFlats/PICT0721.JPG	B41_ChilkatFlats	83 days, 19:10:30	12:17:19	Chilkat Flats	59.3723	-135.841	17.6698	chum	0	0	0	1	0	0	0	0	0	0	0	0	0	0	0	0	0	0	0	0
/Users/JennAlien/Pictures/B41_ChilkatFlats/PICT0722.JPG	B41_ChilkatFlats	83 days, 19:10:30	12:17:20	Chilkat Flats	59.3723	-135.841	17.6698	chum	0	0	0	1	0	0	0	0	0	0	0	0	0	0	0	0	0	0	0	0
/Users/JennAlien/Pictures/B41_ChilkatFlats/PICT0723.JPG	B41_ChilkatFlats	83 days, 19:10:30	12:17:21	Chilkat Flats	59.3723	-135.841	17.6698	chum	0	0	0	1	0	0	0	0	0	0	0	0	0	0	0	0	0	0	0	0
/Users/JennAlien/Pictures/B41_ChilkatFlats/PICT0724.JPG	B41_ChilkatFlats	83 days, 19:10:30	12:22:24	Chilkat Flats	59.3723	-135.841	17.6698	chum	2	2	0	0	2	0	0	0	0	0	0	0	0	0	0	0	0	0	0	0
/Users/JennAlien/Pictures/B41_ChilkatFlats/PICT0725.JPG	B41_ChilkatFlats	83 days, 19:10:30	12:22:25	Chilkat Flats	59.3723	-135.841	17.6698	chum	2	2	0	0	2	0	0	0	0	0	0	0	0	0	0	0	0	0	0	0
/Users/JennAlien/Pictures/B41_ChilkatFlats/PICT0726.JPG	B41_ChilkatFlats	83 days, 19:10:30	12:22:26	Chilkat Flats	59.3723	-135.841	17.6698	chum	2	2	0	0	2	0	0	0	0	0	0	0	0	0	0	0	0	0	0	0
/Users/JennAlien/Pictures/B41_ChilkatFlats/PICT0727.JPG	B41_ChilkatFlats	83 days, 19:10:30	12:25:00	Chilkat Flats	59.3723	-135.841	17.6698	chum	1	1	0	0	3	0	0	0	0	0	0	0	0	0	0	0	0	0	0	0
/Users/JennAlien/Pictures/B41_ChilkatFlats/PICT0728.JPG	B41_ChilkatFlats	83 days, 19:10:30	12:25:01	Chilkat Flats	59.3723	-135.841	17.6698	chum	1	1	0	0	3	0	0	0	0	0	0	0	0	0	0	0	0	0	0	0
/Users/JennAlien/Pictures/B41_ChilkatFlats/PICT0729.JPG	B41_ChilkatFlats	83 days, 19:10:30	12:25:02	Chilkat Flats	59.3723	-135.841	17.6698	chum	1	1	0	0	3	0	0	0	0	0	0	0	0	0	0	0	0	0	0	0
/Users/JennAlien/Pictures/B41_ChilkatFlats/PICT0730.JPG	B41_ChilkatFlats	83 days, 19:10:30	12:26:34	Chilkat Flats	59.3723	-135.841	17.6698	chum	1	1	0	0	0	0	0	0	0	0	0	0	0	0	0	0	0	0	0	0
/Users/JennAlien/Pictures/B41_ChilkatFlats/PICT0731.JPG	B41_ChilkatFlats	83 days, 19:10:30	12:26:35	Chilkat Flats	59.3723	-135.841	17.6698	chum	1	1	0	0	0	0	0	0	0	0	0	0	0	0	0	0	0	0	0	0
/Users/JennAlien/Pictures/B41_ChilkatFlats/PICT0732.JPG	B41_ChilkatFlats	83 days, 19:10:30	12:26:36	Chilkat Flats	59.3723	-135.841	17.6698	chum	1	1	0	0	0	0	0	0	0	0	0	0	0	0	0	0	0	0	0	0
/Users/JennAlien/Pictures/B41_ChilkatFlats/PICT0733.JPG	B41_ChilkatFlats	83 days, 19:10:30	12:58:41	Chilkat Flats	59.3723	-135.841	17.6698	chum	2	2	0	2	0	0	0	0	0	0	0	0	0	0	0	0	0	0	0	0
/Users/JennAlien/Pictures/B41_ChilkatFlats/PICT0734.JPG	B41_ChilkatFlats	83 days, 19:10:30	12:58:42	Chilkat Flats	59.3723	-135.841	17.6698	chum	2	2	0	2	0	0	0	0	0	0	0	0	0	0	0	0	0	0	0	0
/Users/JennAlien/Pictures/B41_ChilkatFlats/PICT0735.JPG	B41_ChilkatFlats	83 days, 19:10:30	12:58:43	Chilkat Flats	59.3723	-135.841	17.6698	chum	2	2	0	2	0	0	0	0	0	0	0	0	0	0	0	0	0	0	0	0
/Users/JennAlien/Pictures/B41_ChilkatFlats/PICT0736.JPG	B41_ChilkatFlats	83 days, 19:10:30	13:22:10	Chilkat Flats	59.3723	-135.841	17.6698	chum	3	2	1	2	1	0	0	0	0	0	0	0	0	0	0	0	0	0	0	0
/Users/JennAlien/Pictures/B41_ChilkatFlats/PICT0737.JPG	B41_ChilkatFlats	83 days, 19:10:30	13:22:11	Chilkat Flats	59.3723	-135.841	17.6698	chum	3	2	1	2	1	0	0	0	0	0	0	0	0	0	0	0	0	0	0	0
/Users/JennAlien/Pictures/B41_ChilkatFlats/PICT0738.JPG	B41_ChilkatFlats	83 days, 19:10:30	13:22:12	Chilkat Flats	59.3723	-135.841	17.6698	chum	3	2	1	2	1	0	0	0	0	0	0	0	0	0	0	0	0	0	0	0
/Users/JennAlien/Pictures/B41_ChilkatFlats/PICT0739.JPG	B41_ChilkatFlats	83 days, 19:10:30	13:41:12	Chilkat Flats	59.3723	-135.841	17.6698	chum	3	2	1	1	0	0	0	0	0	0	0	0	0	0	0	0	0	0	0	0
/Users/JennAlien/Pictures/B41_ChilkatFlats/PICT0740.JPG	B41_ChilkatFlats	83 days, 19:10:30	13:41:13	Chilkat Flats	59.3723	-135.841	17.6698	chum	3	2	1	1	0	0	0	0	0	0	0	0	0	0	0	0	0	0	0	0
/Users/JennAlien/Pictures/B41_ChilkatFlats/PICT0741.JPG	B41_ChilkatFlats	83 days, 19:10:30	13:41:14	Chilkat Flats	59.3723	-135.841	17.6698	chum	3	2	1	1	0	0	0	0	0	0	0	0	0	0	0	0	0	0	0	0
/Users/JennAlien/Pictures/B41_ChilkatFlats/PICT0742.JPG	B41_ChilkatFlats	83 days, 19:10:30	14:27:00	Chilkat Flats	59.3723	-135.841	17.6698	chum	1	1	0	0	0	0	0	0	0	0	0	0	0	0	0	0	0	0	0	0
/Users/JennAlien/Pictures/B41_ChilkatFlats/PICT0743.JPG	B41_ChilkatFlats	83 days, 19:10:30	14:27:01	Chilkat Flats	59.3723	-135.841	17.6698	chum	1	1	0	0	0	0	0	0	0	0	0	0	0	0	0	0	0	0	0	0
/Users/JennAlien/Pictures/B41_ChilkatFlats/PICT0744.JPG	B41_ChilkatFlats	83 days, 19:10:30	14:27:02	Chilkat Flats	59.3723	-135.841	17.6698	chum	1	1	0	0	0	0	0	0	0	0	0	0	0	0	0	0	0	0	0	0
/Users/JennAlien/Pictures/B41_ChilkatFlats/PICT0745.JPG	B41_ChilkatFlats	83 days, 19:10:30	14:35:52	Chilkat Flats	59.3723	-135.841	17.6698	chum	1	1	0	0	1	0	0	0	0	0	0	0	0	0	0	0	0	0	0	0
/Users/JennAlien/Pictures/B41_ChilkatFlats/PICT0746.JPG	B41_ChilkatFlats	83 days, 19:10:30	14:35:53	Chilkat Flats	59.3723	-135.841	17.6698	chum	1	1	0	0	1	0	0	0	0	0	0	0	0	0	0	0	0	0	0	0
/Users/JennAlien/Pictures/B41_ChilkatFlats/PICT0747.JPG	B41_ChilkatFlats	83 days, 19:10:30	14:35:54	Chilkat Flats	59.3723	-135.841	17.6698	chum	1	1	0	0	1	0	0	0	0	0	0	0	0	0	0	0	0	0	0	0
/Users/JennAlien/Pictures/B41_ChilkatFlats/PICT0748.JPG	B41_ChilkatFlats	83 days, 19:10:30	14:57:53	Chilkat Flats	59.3723	-135.841	17.6698	chum	2	2	0	0	0	0	0	0	0	0	0	0	0	0	0	0	0	0	0	0
/Users/JennAlien/Pictures/B41_ChilkatFlats/PICT0749.JPG	B41_ChilkatFlats	83 days, 19:10:30	14:57:54	Chilkat Flats	59.3723	-135.841	17.6698	chum	2	2	0	0	0	0	0	0	0	0	0	0	0	0	0	0	0	0	0	0
/Users/JennAlien/Pictures/B41_ChilkatFlats/PICT0750.JPG	B41_ChilkatFlats	83 days, 19:10:30	14:57:55	Chilkat Flats	59.3723	-135.841	17.6698	chum	2	2	0	0	0	0	0	0	0	0	0	0	0	0	0	0	0	0	0	0
/Users/JennAlien/Pictures/B41_ChilkatFlats/PICT0751.JPG	B41_ChilkatFlats	83 days, 19:10:30	14:58:23	Chilkat Flats	59.3723	-135.841	17.6698	chum	2	2	0	0	0	0	0	0	0	0	0	0	0	0	0	0	0	0	0	0
/Users/JennAlien/Pictures/B41_ChilkatFlats/PICT0752.JPG	B41_ChilkatFlats	83 days, 19:10:30	14:58:24	Chilkat Flats	59.3723	-135.841	17.6698	chum	2	2	0	0	0	0	0	0	0	0	0	0	0	0	0	0	0	0	0	0
/Users/JennAlien/Pictures/B41_ChilkatFlats/PICT0753.JPG	B41_ChilkatFlats	83 days, 19:10:30	14:58:25	Chilkat Flats	59.3723	-135.841	17.6698	chum	1	1	0	0	0	0	0	0	0	0	0	0	0	0	0	0	0	0	0	0
/Users/JennAlien/Pictures/B41_ChilkatFlats/PICT0754.JPG	B41_ChilkatFlats	83 days, 19:10:30	15:07:58	Chilkat Flats	59.3723	-135.841	17.6698	chum	1	1	0	0	0	0	0	0	0	0	0	0	0	0	0	0	0	0	0	0
/Users/JennAlien/Pictures/B41_ChilkatFlats/PICT0755.JPG	B41_ChilkatFlats	83 days, 19:10:30	15:07:59	Chilkat Flats	59.3723	-135.841	17.6698	chum	1	1	0	0	0	0	0	0	0	0	0	0	0	0	0	0	0	0	0	0
/Users/JennAlien/Pictures/B41_ChilkatFlats/PICT0756.JPG	B41_ChilkatFlats	83 days, 19:10:30	15:08:00	Chilkat Flats	59.3723	-135.841	17.6698	chum	1	1	0	0	0	0	0	0	0	0	0	0	0	0	0	0	0	0	0	0
/Users/JennAlien/Pictures/B41_ChilkatFlats/PICT0757.JPG	B41_ChilkatFlats	83 days, 19:10:30	15:37:44	Chilkat Flats	59.3723	-135.841	17.6698	chum	2	2	0	0	1	0	0	0	0	0	0	0	0	0	0	0	0	0	0	0
/Users/JennAlien/Pictures/B41_ChilkatFlats/PICT0758.JPG	B41_ChilkatFlats	83 days, 19:10:30	15:37:45	Chilkat Flats	59.3723	-135.841	17.6698	chum	2	2	0	0	1	0	0	0	0	0	0	0	0	0	0	0	0	0	0	0
/Users/JennAlien/Pictures/B41_ChilkatFlats/PICT0759.JPG	B41_ChilkatFlats	83 days, 19:10:30	15:37:46	Chilkat Flats	59.3723	-135.841	17.6698	chum	2	2	0	0	1	0	0	0	0	0	0	0	0	0	0	0	0	0	0	0
/Users/JennAlien/Pictures/B41_ChilkatFlats/PICT0760.JPG	B41_ChilkatFlats	83 days, 19:10:30	15:38:06	Chilkat Flats	59.3723	-135.841	17.6698	chum	2	2	0	0	1	0	0	0	0	0	0	0	0	0	0	0	0	0	0	0
/Users/JennAlien/Pictures/B41_ChilkatFlats/PICT0761.JPG	B41_ChilkatFlats	83 days, 19:10:30	15:38:07	Chilkat Flats	59.3723	-135.841	17.6698	chum	2	2	0	0	1	0	0	0	0	0	0	0	0	0	0	0	0	0	0	0
/Users/JennAlien/Pictures/B41_ChilkatFlats/PICT0762.JPG	B41_ChilkatFlats	83 days, 19:10:30	15:38:08	Chilkat Flats	59.3723	-135.841	17.6698	chum	2	2	0	0	1	0	0	0	0	0	0	0	0	0	0	0	0	0	0	0
/Users/JennAlien/Pictures/B41_ChilkatFlats/PICT0763.JPG	B41_ChilkatFlats	83 days, 19:10:31	10:43:01	Chilkat Flats	59.3723	-135.841	17.6698	chum	0	0	0	1	0	0	0	0	0	0	0	0	0	0	0	0	0	0	0	0
/Users/JennAlien/Pictures/B41_ChilkatFlats/PICT0764.JPG	B41_ChilkatFlats	83 days, 19:10:31	10:43:02	Chilkat Flats	59.3723	-135.841	17.6698	chum	0	0	0	1	0	0	0	0	0	0	0	0	0	0	0	0	0	0	0	0
/Users/JennAlien/Pictures/B41_ChilkatFlats/PICT0765.JPG	B41_ChilkatFlats	83 days, 19:10:31	10:43:03	Chilkat Flats	59.3723	-135.841	17.6698	chum	0	0	0	1	0	0	0	0	0	0	0	0	0	0	0	0	0	0	0	0
/Users/JennAlien/Pictures/B41_ChilkatFlats/PICT0766.JPG	B41_ChilkatFlats	83 days, 19:10:31	11:42:04	Chilkat Flats	59.3723	-135.841	17.6698	chum	0	0	0	1	0	0	0	0	0	0	0	0	0	0	0	0	0	0	0	0
/Users/JennAlien/Pictures/B41_ChilkatFlats/PICT0767.JPG	B41_ChilkatFlats	83 days, 19:10:31	11:42:05	Chilkat Flats	59.3723	-135.841	17.6698	chum	0	0	0	1	0	0	0	0	0	0	0	0	0	0	0	0	0	0	0	0
/Users/JennAlien/Pictures/B41_ChilkatFlats/PICT0768.JPG	B41_ChilkatFlats	83 days, 19:10:31	11:42:06	Chilkat Flats	59.3723	-135.841	17.6698	chum	0	0	0	1	0	0	0	0	0	0	0	0	0	0	0	0	0	0	0	0
/Users/JennAlien/Pictures/B41_ChilkatFlats/PICT0769.JPG	B41_ChilkatFlats	83 days, 19:10:31	11:42:15	Chilkat Flats	59.3723	-135.841	17.6698	chum	0	0	0	1	0	0	0	0	0	0	0	0	0	0	0	0	0	0	0	0
/Users/JennAlien/Pictures/B41_ChilkatFlats/PICT0770.JPG	B41_ChilkatFlats	83 days, 19:10:31	11:42:16	Chilkat Flats	59.3723	-135.841	17.6698	chum	0	0	0	1	0	0	0	0	0	0	0	0	0	0	0	0	0	0	0	0
/Users/JennAlien/Pictures/B41_ChilkatFlats/PICT0771.JPG	B41_ChilkatFlats	83 days, 19:10:31	11:42:17	Chilkat Flats	59.3723	-135.841	17.6698	chum	0	0	0	1	0	0	0	0	0	0	0	0	0	0	0	0	0	0	0	0
/Users/JennAlien/Pictures/B41_ChilkatFlats/PICT0772.JPG	B41_ChilkatFlats	83 days, 19:10:31	11:42:41	Chilkat Flats	59.3723	-135.841	17.6698	chum	0	0	0	2	0	0	0	0	0	0	0	0	0	0	0	0	0	0	0	0
/Users/JennAlien/Pictures/B41_ChilkatFlats/PICT0773.JPG	B41_ChilkatFlats	83 days, 19:10:31	11:42:42	Chilkat Flats	59.3723	-135.841	17.6698	chum	0	0	0	2	0	0	0	0	0	0	0	0	0	0	0	0	0	0	0	0
/Users/JennAlien/Pictures/B41_ChilkatFlats/PICT0774.JPG	B41_ChilkatFlats	83 days, 19:10:31	11:42:43	Chilkat Flats	59.3723	-135.841	17.6698	chum	0	0	0	2	0	0	0	0	0	0	0	0	0	0	0	0	0	0	0	0
/Users/JennAlien/Pictures/B41_ChilkatFlats/PICT0775.JPG	B41_ChilkatFlats	83 days, 19:10:31	11:43:33	Chilkat Flats	59.3723	-135.841	17.6698	chum	0	0	0	2	0	0	0	0	0	0	0	0	0	0	0	0	0	0	0	0
/Users/JennAlien/Pictures/B41_ChilkatFlats/PICT0776.JPG	B41_ChilkatFlats	83 days, 19:10:31	11:43:34	Chilkat Flats	59.3723	-135.841	17.6698	chum	0	0	0	2	0	0	0	0	0	0	0	0	0	0	0	0	0	0	0	0
/Users/JennAlien/Pictures/B41_ChilkatFlats/PICT0777.JPG	B41_ChilkatFlats	83 days, 19:10:31	11:43:35	Chilkat Flats	59.3723	-135.841	17.6698	chum	0	0	0	2	0	0	0	0	0	0	0	0	0	0	0	0	0	0	0	0
/Users/JennAlien/Pictures/B41_ChilkatFlats/PICT0778.JPG	B41_ChilkatFlats	83 days, 19:10:31	11:44:10	Chilkat Flats	59.3723	-135.841	17.6698	chum	0	0	0	2	0	0	0	0	0	0	0	0	0	0	0	0	0	0	0	0
/Users/JennAlien/Pictures/B41_ChilkatFlats/PICT0779.JPG	B41_ChilkatFlats	83 days, 19:10:31	11:44:11	Chilkat Flats	59.3723	-135.841	17.6698	chum	0	0	0	2	0	0	0	0	0	0	0	0	0	0	0	0	0	0	0	0
/Users/JennAlien/Pictures/B41_ChilkatFlats/PICT0780.JPG	B41_ChilkatFlats	83 days, 19:10:31	11:44:12	Chilkat Flats	59.3723	-135.841	17.6698	chum	0	0	0	2	0	0	0	0	0	0	0	0	0	0	0	0	0	0	0	0
/Users/JennAlien/Pictures/B41_ChilkatFlats/PICT0781.JPG	B41_ChilkatFlats	83 days, 19:10:31	11:44:36	Chilkat Flats	59.3723	-135.841	17.6698	chum	0	0	0	2	0	0	0	0	0	0	0	0	0	0	0	0	0	0	0	0
/Users/JennAlien/Pictures/B41_ChilkatFlats/PICT0782.JPG	B41_ChilkatFlats	83 days, 19:10:31	11:44:36	Chilkat Flats	59.3723	-135.841	17.6698	chum	0	0	0	2	0	0	0	0	0	0	0	0	0	0	0	0	0	0	0	0
/Users/JennAlien/Pictures/B41_ChilkatFlats/PICT0783.JPG	B41_ChilkatFlats	83 days, 19:10:31	11:44:37	Chilkat Flats	59.3723	-135.841	17.6698	chum	0	0	0	2	0	0	0	0	0	0	0	0	0	0	0	0	0	0	0	0
/Users/JennAlien/Pictures/B41_ChilkatFlats/PICT0784.JPG	B41_ChilkatFlats	83 days, 19:10:31	11:55:09	Chilkat Flats	59.3723	-135.841	17.6698	chum	0	0	0	2	0	0	0	0	0	0	0	0	0	0	0	0	0	0	0	0
/Users/JennAlien/Pictures/B41_ChilkatFlats/PICT0785.JPG	B41_ChilkatFlats	83 days, 19:10:31	11:55:10	Chilkat Flats	59.3723	-135.841	17.6698	chum	0	0	0	2	0	0	0	0	0	0	0	0	0	0	0	0	0	0	0	0
/Users/JennAlien/Pictures/B41_ChilkatFlats/PICT0786.JPG	B41_ChilkatFlats	83 days, 19:10:31	11:55:11	Chilkat Flats	59.3723	-135.841	17.6698	chum	0	0	0	2	0	0	0	0	0	0	0	0	0	0	0	0	0	0	0	0
/Users/JennAlien/Pictures/B41_ChilkatFlats/PICT0787.JPG	B41_ChilkatFlats	83 days, 19:10:31	11:56:06	Chilkat Flats	59.3723	-135.841	17.6698	chum	0	0	0	2	0	0	0	0	0	0	0	0	0	0	0	0	0	0	0	0
/Users/JennAlien/Pictures/B41_ChilkatFlats/PICT0788.JPG	B41_ChilkatFlats	83 days, 19:10:31	11:56:07	Chilkat Flats	59.3723	-135.841	17.6698	chum	0	0	0	2	0	0	0	0	0	0	0	0	0	0	0	0	0	0	0	0
/Users/JennAlien/Pictures/B41_ChilkatFlats/PICT0789.JPG	B41_ChilkatFlats	83 days, 19:10:31	11:56:08	Chilkat Flats	59.3723	-135.841	17.6698	chum	0	0	0	2	0	0	0	0	0	0	0	0	0	0	0	0	0	0	0	0
/Users/JennAlien/Pictures/B41_ChilkatFlats/PICT0790.JPG	B41_ChilkatFlats	83 days, 19:10:31	11:56:34	Chilkat Flats	59.3723	-135.841	17.6698	chum	0	0	0	2	0	0	0	0	0	0	0	0	0	0	0	0	0	0	0	0
/Users/JennAlien/Pictures/B41_ChilkatFlats/PICT0791.JPG	B41_ChilkatFlats	83 days, 19:10:31	11:56:35	Chilkat Flats	59.3723	-135.841	17.6698	chum	0	0	0	2	0	0	0	0	0	0	0	0	0	0	0	0	0	0	0	0
/Users/JennAlien/Pictures/B41_ChilkatFlats/PICT0792.JPG	B41_ChilkatFlats	83 days, 19:10:31	11:56:36	Chilkat Flats	59.3723	-135.841	17.6698	chum	0	0	0	2	0	0	0	0	0	0	0	0	0	0	0	0	0	0	0	0
/Users/JennAlien/Pictures/B41_ChilkatFlats/PICT0793.JPG	B41_ChilkatFlats	83 days, 19:10:31	11:57:22	Chilkat Flats	59.3723	-135.841	17.6698	chum	0	0	0	2	0	0	0	0	0	0	0	0	0	0	0	0	0	0	0	0
/Users/JennAlien/Pictures/B41_ChilkatFlats/PICT0794.JPG	B41_ChilkatFlats	83 days, 19:10:31	11:57:23	Chilkat Flats	59.3723	-135.841	17.6698	chum	0	0	0	2	0	0	0	0	0	0	0	0	0	0	0	0	0	0	0	0
/Users/JennAlien/Pictures/B41_ChilkatFlats/PICT0795.JPG	B41_ChilkatFlats	83 days, 19:10:31	11:57:24	Chilkat Flats	59.3723	-135.841	17.6698	chum	0	0	0	3	0	0	0	0	0	0	0	0	0	0	0	0	0	0	0	0
/Users/JennAlien/Pictures/B41_ChilkatFlats/PICT0796.JPG	B41_ChilkatFlats	83 days, 19:10:31	11:57:39	Chilkat Flats	59.3723	-135.841	17.6698	chum	0	0	0	3	0	0	0	0	0	0	0	0	0	0	0	0	0	0	0	0
/Users/JennAlien/Pictures/B41_ChilkatFlats/PICT0797.JPG	B41_ChilkatFlats	83 days, 19:10:31	11:57:40	Chilkat Flats	59.3723	-135.841	17.6698	chum	0	0	0	3	0	0	0	0	0	0	0	0	0	0	0	0	0	0	0	0
/Users/JennAlien/Pictures/B41_ChilkatFlats/PICT0798.JPG	B41_ChilkatFlats	83 days, 19:10:31	11:57:41	Chilkat Flats	59.3723	-135.841	17.6698	chum	0	0	0	3	0	0	0	0	0	0	0	0	0	0	0	0	0	0	0	0
/Users/JennAlien/Pictures/B41_ChilkatFlats/PICT0799.JPG	B41_ChilkatFlats	83 days, 19:10:31	11:57:51	Chilkat Flats	59.3723	-135.841	17.6698	chum	0	0	0	3	0	0	0	0	0	0	0	0	0	0	0	0	0	0	0	0
/Users/JennAlien/Pictures/B41_ChilkatFlats/PICT0800.JPG	B41_ChilkatFlats	83 days, 19:10:31	11:57:52	Chilkat Flats	59.3723	-135.841	17.6698	chum	0	0	0	3	0	0	0	0	0	0	0	0	0	0	0	0	0	0	0	0
/Users/JennAlien/Pictures/B41_ChilkatFlats/PICT0801.JPG	B41_ChilkatFlats	83 days, 19:10:31	11:57:53	Chilkat Flats	59.3723	-135.841	17.6698	chum	0	0	0	3	0	0	0	0	0	0	0	0	0	0	0	0	0	0	0	0
/Users/JennAlien/Pictures/B41_ChilkatFlats/PICT0802.JPG	B41_ChilkatFlats	83 days, 19:10:31	11:59:05	Chilkat Flats	59.3723	-135.841	17.6698	chum	0	0	0	3	0	0	0	0	0	0	0	0	0	0	0	0	0	0	0	0
/Users/JennAlien/Pictures/B41_ChilkatFlats/PICT0803.JPG	B41_ChilkatFlats	83 days, 19:10:31	11:59:06	Chilkat Flats	59.3723	-135.841	17.6698	chum	0	0	0	3	0	0	0	0	0	0	0	0	0	0	0	0	0	0	0	0
/Users/JennAlien/Pictures/B41_ChilkatFlats/PICT0804.JPG	B41_ChilkatFlats	83 days, 19:10:31	11:59:07	Chilkat Flats	59.3723	-135.841	17.6698	chum	0	0	0	3	0	0	0	0	0	0	0	0	0	0	0	0	0	0	0	0
/Users/JennAlien/Pictures/B41_ChilkatFlats/PICT0805.JPG	B41_ChilkatFlats	83 days, 19:10:31	11:59:42	Chilkat Flats	59.3723	-135.841	17.6698	chum	0	0	0	3	0	0	0	0	0	0	0	0	0	0	0	0	0	0	0	0
/Users/JennAlien/Pictures/B41_ChilkatFlats/PICT0806.JPG	B41_ChilkatFlats	83 days, 19:10:31	11:59:43	Chilkat Flats	59.3723	-135.841	17.6698	chum	0	0	0	3	0	0	0	0	0	0	0	0	0	0	0	0	0	0	0	0
/Users/JennAlien/Pictures/B41_ChilkatFlats/PICT0807.JPG	B41_ChilkatFlats	83 days, 19:10:31	11:59:44	Chilkat Flats	59.3723	-135.841	17.6698	chum	0	0	0	3	0	0	0	0	0	0	0	0	0	0	0	0	0	0	0	0
/Users/JennAlien/Pictures/B41_ChilkatFlats/PICT0808.JPG	B41_ChilkatFlats	83 days, 19:10:31	11:59:59	Chilkat Flats	59.3723	-135.841	17.6698	chum	0	0	0	5	0	0	0	0	0	0	0	0	0	0	0	0	0	0	0	0
/Users/JennAlien/Pictures/B41_ChilkatFlats/PICT0809.JPG	B41_ChilkatFlats	83 days, 19:10:31	12:00:00	Chilkat Flats	59.3723	-135.841	17.6698	chum	0	0	0	5	0	0	0	0	0	0	0	0	0	0	0	0	0	0	0	0
/Users/JennAlien/Pictures/B41_ChilkatFlats/PICT0810.JPG	B41_ChilkatFlats	83 days, 19:10:31	12:00:01	Chilkat Flats	59.3723	-135.841	17.6698	chum	0	0	0	5	0	0	0	0	0	0	0	0	0	0	0	0	0	0	0	0
/Users/JennAlien/Pictures/B41_ChilkatFlats/PICT0811.JPG	B41_ChilkatFlats	83 days, 19:10:31	12:00:08	Chilkat Flats	59.3723	-135.841	17.6698	chum	0	0	0	5	0	0	0	0	0	0	0	0	0	0	0	0	0	0	0	0
/Users/JennAlien/Pictures/B41_ChilkatFlats/PICT0812.JPG	B41_ChilkatFlats	83 days, 19:10:31	12:00:09	Chilkat Flats	59.3723	-135.841	17.6698	chum	0	0	0	5	0	0	0	0	0	0	0	0	0	0	0	0	0	0	0	0
/Users/JennAlien/Pictures/B41_ChilkatFlats/PICT0813.JPG	B41_ChilkatFlats	83 days, 19:10:31	12:00:10	Chilkat Flats	59.3723	-135.841	17.6698	chum	0	0	0	5	0	0	0	0	0	0	0	0	0	0	0	0	0	0	0	0
/Users/JennAlien/Pictures/B41_ChilkatFlats/PICT0814.JPG	B41_ChilkatFlats	83 days, 19:10:31	12:00:24	Chilkat Flats	59.3723	-135.841	17.6698	chum	0	0	0	4	0	0	0	0	0	0	0	0	0	0	0	0	0	0	0	0
/Users/JennAlien/Pictures/B41_ChilkatFlats/PICT0815.JPG	B41_ChilkatFlats	83 days, 19:10:31	12:00:25	Chilkat Flats	59.3723	-135.841	17.6698	chum	0	0	0	5	0	0	0	0	0	0	0	0	0	0	0	0	0	0	0	0
/Users/JennAlien/Pictures/B41_ChilkatFlats/PICT0816.JPG	B41_ChilkatFlats	83 days, 19:10:31	12:00:26	Chilkat Flats	59.3723	-135.841	17.6698	chum	0	0	0	4	0	0	0	0	0	0	0	0	0	0	0	0	0	0	0	0
/Users/JennAlien/Pictures/B41_ChilkatFlats/PICT0817.JPG	B41_ChilkatFlats	83 days, 19:10:31	12:00:33	Chilkat Flats	59.3723	-135.841	17.6698	chum	0	0	0	4	0	0	0	0	0	0	0	0	0	0	0	0	0	0	0	0
/Users/JennAlien/Pictures/B41_ChilkatFlats/PICT0818.JPG	B41_ChilkatFlats	83 days, 19:10:31	12:00:34	Chilkat Flats	59.3723	-135.841	17.6698	chum	0	0	0	4	0	0	0	0	0	0	0	0	0	0	0	0	0	0	0	0
/Users/JennAlien/Pictures/B41_ChilkatFlats/PICT0819.JPG	B41_ChilkatFlats	83 days, 19:10:31	12:00:35	Chilkat Flats	59.3723	-135.841	17.6698	chum	0	0	0	4	0	0	0	0	0	0	0	0	0	0	0	0	0	0	0	0
/Users/JennAlien/Pictures/B41_ChilkatFlats/PICT0820.JPG	B41_ChilkatFlats	83 days, 19:10:31	12:01:27	Chilkat Flats	59.3723	-135.841	17.6698	chum	0	0	0	4	0	0	0	0	0	0	0	0	0	0	0	0	0	0	0	0
/Users/JennAlien/Pictures/B41_ChilkatFlats/PICT0821.JPG	B41_ChilkatFlats	83 days, 19:10:31	12:01:28	Chilkat Flats	59.3723	-135.841	17.6698	chum	0	0	0	4	0	0	0	0	0	0	0	0	0	0	0	0	0	0	0	0
/Users/JennAlien/Pictures/B41_ChilkatFlats/PICT0822.JPG	B41_ChilkatFlats	83 days, 19:10:31	12:01:29	Chilkat Flats	59.3723	-135.841	17.6698	chum	0	0	0	4	0	0	0	0	0	0	0	0	0	0	0	0	0	0	0	0
/Users/JennAlien/Pictures/B41_ChilkatFlats/PICT0823.JPG	B41_ChilkatFlats	83 days, 19:10:31	12:01:43	Chilkat Flats	59.3723	-135.841	17.6698	chum	0	0	0	4	0	0	0	0	0	0	0	0	0	0	0	0	0	0	0	0
/Users/JennAlien/Pictures/B41_ChilkatFlats/PICT0824.JPG	B41_ChilkatFlats	83 days, 19:10:31	12:01:44	Chilkat Flats	59.3723	-135.841	17.6698	chum	0	0	0	4	0	0	0	0	0	0	0	0	0	0	0	0	0	0	0	0
/Users/JennAlien/Pictures/B41_ChilkatFlats/PICT0825.JPG	B41_ChilkatFlats	83 days, 19:10:31	12:01:45	Chilkat Flats	59.3723	-135.841	17.6698	chum	0	0	0	3	0	0	0	0	0	0	0	0	0	0	0	0	0	0	0	0
/Users/JennAlien/Pictures/B41_ChilkatFlats/PICT0826.JPG	B41_ChilkatFlats	83 days, 19:10:31	12:02:01	Chilkat Flats	59.3723	-135.841	17.6698	chum	0	0	0	3	0	0	0	0	0	0	0	0	0	0	0	0	0	0	0	0
/Users/JennAlien/Pictures/B41_ChilkatFlats/PICT0827.JPG	B41_ChilkatFlats	83 days, 19:10:31	12:02:02	Chilkat Flats	59.3723	-135.841	17.6698	chum	0	0	0	3	0	0	0	0	0	0	0	0	0	0	0	0	0	0	0	0
/Users/JennAlien/Pictures/B41_ChilkatFlats/PICT0828.JPG	B41_ChilkatFlats	83 days, 19:10:31	12:02:03	Chilkat Flats	59.3723	-135.841	17.6698	chum	0	0	0	3	0	0	0	0	0	0	0	0	0	0	0	0	0	0	0	0
/Users/JennAlien/Pictures/B41_ChilkatFlats/PICT0829.JPG	B41_ChilkatFlats	83 days, 19:10:31	12:02:50	Chilkat Flats	59.3723	-135.841	17.6698	chum	0	0	0	3	0	0	0	0	0	0	0	0	0	0	0	0	0	0	0	0
/Users/JennAlien/Pictures/B41_ChilkatFlats/PICT0830.JPG	B41_ChilkatFlats	83 days, 19:10:31	12:02:51	Chilkat Flats	59.3723	-135.841	17.6698	chum	0	0	0	3	0	0	0	0	0	0	0	0	0	0	0	0	0	0	0	0
/Users/JennAlien/Pictures/B41_ChilkatFlats/PICT0831.JPG	B41_ChilkatFlats	83 days, 19:10:31	12:02:51	Chilkat Flats	59.3723	-135.841	17.6698	chum	0	0	0	3	0	0	0	0	0	0	0	0	0	0	0	0	0	0	0	0
/Users/JennAlien/Pictures/B41_ChilkatFlats/PICT0832.JPG	B41_ChilkatFlats	83 days, 19:10:31	12:03:02	Chilkat Flats	59.3723	-135.841	17.6698	chum	0	0	0	3	0	0	0	0	0	0	0	0	0	0	0	0	0	0	0	0
/Users/JennAlien/Pictures/B41_ChilkatFlats/PICT0833.JPG	B41_ChilkatFlats	83 days, 19:10:31	12:03:03	Chilkat Flats	59.3723	-135.841	17.6698	chum	0	0	0	3	0	0	0	0	0	0	0	0	0	0	0	0	0	0	0	0
/Users/JennAlien/Pictures/B41_ChilkatFlats/PICT0834.JPG	B41_ChilkatFlats	83 days, 19:10:31	12:03:04	Chilkat Flats	59.3723	-135.841	17.6698	chum	0	0	0	3	0	0	0	0	0	0	0	0	0	0	0	0	0	0	0	0
/Users/JennAlien/Pictures/B41_ChilkatFlats/PICT0835.JPG	B41_ChilkatFlats	83 days, 19:10:31	12:03:15	Chilkat Flats	59.3723	-135.841	17.6698	chum	0	0	0	3	0	0	0	0	0	0	0	0	0	0	0	0	0	0	0	0
/Users/JennAlien/Pictures/B41_ChilkatFlats/PICT0836.JPG	B41_ChilkatFlats	83 days, 19:10:31	12:03:16	Chilkat Flats	59.3723	-135.841	17.6698	chum	0	0	0	3	0	0	0	0	0	0	0	0	0	0	0	0	0	0	0	0
/Users/JennAlien/Pictures/B41_ChilkatFlats/PICT0837.JPG	B41_ChilkatFlats	83 days, 19:10:31	12:03:17	Chilkat Flats	59.3723	-135.841	17.6698	chum	0	0	0	3	0	0	0	0	0	0	0	0	0	0	0	0	0	0	0	0
/Users/JennAlien/Pictures/B41_ChilkatFlats/PICT0838.JPG	B41_ChilkatFlats	83 days, 19:10:31	12:06:15	Chilkat Flats	59.3723	-135.841	17.6698	chum	0	0	0	5	0	0	0	0	0	0	0	0	0	0	0	0	0	0	0	0
/Users/JennAlien/Pictures/B41_ChilkatFlats/PICT0839.JPG	B41_ChilkatFlats	83 days, 19:10:31	12:06:16	Chilkat Flats	59.3723	-135.841	17.6698	chum	0	0	0	4	0	0	0	0	0	0	0	0	0	0	0	0	0	0	0	0
/Users/JennAlien/Pictures/B41_ChilkatFlats/PICT0840.JPG	B41_ChilkatFlats	83 days, 19:10:31	12:06:17	Chilkat Flats	59.3723	-135.841	17.6698	chum	0	0	0	4	0	0	0	0	0	0	0	0	0	0	0	0	0	0	0	0
/Users/JennAlien/Pictures/B41_ChilkatFlats/PICT0841.JPG	B41_ChilkatFlats	83 days, 19:10:31	12:06:25	Chilkat Flats	59.3723	-135.841	17.6698	chum	0	0	0	4	0	0	0	0	0	0	0	0	0	0	0	0	0	0	0	0
/Users/JennAlien/Pictures/B41_ChilkatFlats/PICT0842.JPG	B41_ChilkatFlats	83 days, 19:10:31	12:06:26	Chilkat Flats	59.3723	-135.841	17.6698	chum	0	0	0	4	0	0	0	0	0	0	0	0	0	0	0	0	0	0	0	0
/Users/JennAlien/Pictures/B41_ChilkatFlats/PICT0843.JPG	B41_ChilkatFlats	83 days, 19:10:31	12:06:27	Chilkat Flats	59.3723	-135.841	17.6698	chum	0	0	0	4	0	0	0	0	0	0	0	0	0	0	0	0	0	0	0	0
/Users/JennAlien/Pictures/B41_ChilkatFlats/PICT0844.JPG	B41_ChilkatFlats	83 days, 19:10:31	12:06:36	Chilkat Flats	59.3723	-135.841	17.6698	chum	0	0	0	3	0	0	0	0	0	0	0	0	0	0	0	0	0	0	0	0
/Users/JennAlien/Pictures/B41_ChilkatFlats/PICT0845.JPG	B41_ChilkatFlats	83 days, 19:10:31	12:06:37	Chilkat Flats	59.3723	-135.841	17.6698	chum	0	0	0	3	0	0	0	0	0	0	0	0	0	0	0	0	0	0	0	0
/Users/JennAlien/Pictures/B41_ChilkatFlats/PICT0846.JPG	B41_ChilkatFlats	83 days, 19:10:31	12:06:38	Chilkat Flats	59.3723	-135.841	17.6698	chum	0	0	0	3	0	0	0	0	0	0	0	0	0	0	0	0	0	0	0	0
/Users/JennAlien/Pictures/B41_ChilkatFlats/PICT0847.JPG	B41_ChilkatFlats	83 days, 19:10:31	12:06:48	Chilkat Flats	59.3723	-135.841	17.6698	chum	0	0	0	3	0	0	0	0	0	0	0	0	0	0	0	0	0	0	0	0
/Users/JennAlien/Pictures/B41_ChilkatFlats/PICT0848.JPG	B41_ChilkatFlats	83 days, 19:10:31	12:06:49	Chilkat Flats	59.3723	-135.841	17.6698	chum	0	0	0	3	0	0	0	0	0	0	0	0	0	0	0	0	0	0	0	0
/Users/JennAlien/Pictures/B41_ChilkatFlats/PICT0849.JPG	B41_ChilkatFlats	83 days, 19:10:31	12:06:50	Chilkat Flats	59.3723	-135.841	17.6698	chum	0	0	0	3	0	0	0	0	0	0	0	0	0	0	0	0	0	0	0	0
/Users/JennAlien/Pictures/B41_ChilkatFlats/PICT0850.JPG	B41_ChilkatFlats	83 days, 19:10:31	12:08:03	Chilkat Flats	59.3723	-135.841	17.6698	chum	0	0	0	5	0	0	0	0	0	0	0	0	0	0	0	0	0	0	0	0
/Users/JennAlien/Pictures/B41_ChilkatFlats/PICT0851.JPG	B41_ChilkatFlats	83 days, 19:10:31	12:08:04	Chilkat Flats	59.3723	-135.841	17.6698	chum	0	0	0	5	0	0	0	0	0	0	0	0	0	0	0	0	0	0	0	0
/Users/JennAlien/Pictures/B41_ChilkatFlats/PICT0852.JPG	B41_ChilkatFlats	83 days, 19:10:31	12:08:05	Chilkat Flats	59.3723	-135.841	17.6698	chum	0	0	0	5	0	0	0	0	0	0	0	0	0	0	0	0	0	0	0	0
/Users/JennAlien/Pictures/B41_ChilkatFlats/PICT0853.JPG	B41_ChilkatFlats	83 days, 19:10:31	12:08:12	Chilkat Flats	59.3723	-135.841	17.6698	chum	0	0	0	5	0	0	0	0	0	0	0	0	0	0	0	0	0	0	0	0
/Users/JennAlien/Pictures/B41_ChilkatFlats/PICT0854.JPG	B41_ChilkatFlats	83 days, 19:10:31	12:08:13	Chilkat Flats	59.3723	-135.841	17.6698	chum	0	0	0	5	0	0	0	0	0	0	0	0	0	0	0	0	0	0	0	0
/Users/JennAlien/Pictures/B41_ChilkatFlats/PICT0855.JPG	B41_ChilkatFlats	83 days, 19:10:31	12:08:14	Chilkat Flats	59.3723	-135.841	17.6698	chum	0	0	0	5	0	0	0	0	0	0	0	0	0	0	0	0	0	0	0	0
/Users/JennAlien/Pictures/B41_ChilkatFlats/PICT0856.JPG	B41_ChilkatFlats	83 days, 19:10:31	12:08:24	Chilkat Flats	59.3723	-135.841	17.6698	chum	0	0	0	5	0	0	0	0	0	0	0	0	0	0	0	0	0	0	0	0
/Users/JennAlien/Pictures/B41_ChilkatFlats/PICT0857.JPG	B41_ChilkatFlats	83 days, 19:10:31	12:08:25	Chilkat Flats	59.3723	-135.841	17.6698	chum	0	0	0	5	0	0	0	0	0	0	0	0	0	0	0	0	0	0	0	0
/Users/JennAlien/Pictures/B41_ChilkatFlats/PICT0858.JPG	B41_ChilkatFlats	83 days, 19:10:31	12:08:26	Chilkat Flats	59.3723	-135.841	17.6698	chum	0	0	0	5	0	0	0	0	0	0	0	0	0	0	0	0	0	0	0	0
/Users/JennAlien/Pictures/B41_ChilkatFlats/PICT0859.JPG	B41_ChilkatFlats	83 days, 19:10:31	12:09:03	Chilkat Flats	59.3723	-135.841	17.6698	chum	0	0	0	3	0	0	0	0	0	0	0	0	0	0	0	0	0	0	0	0
/Users/JennAlien/Pictures/B41_ChilkatFlats/PICT0860.JPG	B41_ChilkatFlats	83 days, 19:10:31	12:09:04	Chilkat Flats	59.3723	-135.841	17.6698	chum	0	0	0	3	0	0	0	0	0	0	0	0	0	0	0	0	0	0	0	0
/Users/JennAlien/Pictures/B41_ChilkatFlats/PICT0861.JPG	B41_ChilkatFlats	83 days, 19:10:31	12:09:05	Chilkat Flats	59.3723	-135.841	17.6698	chum	0	0	0	3	0	0	0	0	0	0	0	0	0	0	0	0	0	0	0	0
/Users/JennAlien/Pictures/B41_ChilkatFlats/PICT0862.JPG	B41_ChilkatFlats	83 days, 19:10:31	12:09:54	Chilkat Flats	59.3723	-135.841	17.6698	chum	0	0	0	1	0	0	0	0	0	0	0	0	0	0	0	0	0	0	0	0
/Users/JennAlien/Pictures/B41_ChilkatFlats/PICT0863.JPG	B41_ChilkatFlats	83 days, 19:10:31	12:09:55	Chilkat Flats	59.3723	-135.841	17.6698	chum	0	0	0	1	0	0	0	0	0	0	0	0	0	0	0	0	0	0	0	0
/Users/JennAlien/Pictures/B41_ChilkatFlats/PICT0864.JPG	B41_ChilkatFlats	83 days, 19:10:31	12:09:56	Chilkat Flats	59.3723	-135.841	17.6698	chum	0	0	0	1	0	0	0	0	0	0	0	0	0	0	0	0	0	0	0	0
/Users/JennAlien/Pictures/B41_ChilkatFlats/PICT0865.JPG	B41_ChilkatFlats	83 days, 19:10:31	12:13:26	Chilkat Flats	59.3723	-135.841	17.6698	chum	0	0	0	3	0	0	0	0	0	0	0	0	0	0	0	0	0	0	0	0
/Users/JennAlien/Pictures/B41_ChilkatFlats/PICT0866.JPG	B41_ChilkatFlats	83 days, 19:10:31	12:13:27	Chilkat Flats	59.3723	-135.841	17.6698	chum	0	0	0	3	0	0	0	0	0	0	0	0	0	0	0	0	0	0	0	0
/Users/JennAlien/Pictures/B41_ChilkatFlats/PICT0867.JPG	B41_ChilkatFlats	83 days, 19:10:31	12:13:28	Chilkat Flats	59.3723	-135.841	17.6698	chum	0	0	0	3	0	0	0	0	0	0	0	0	0	0	0	0	0	0	0	0
/Users/JennAlien/Pictures/B41_ChilkatFlats/PICT0868.JPG	B41_ChilkatFlats	83 days, 19:10:31	12:13:54	Chilkat Flats	59.3723	-135.841	17.6698	chum	0	0	0	3	0	0	0	0	0	0	0	0	0	0	0	0	0	0	0	0
/Users/JennAlien/Pictures/B41_ChilkatFlats/PICT0869.JPG	B41_ChilkatFlats	83 days, 19:10:31	12:13:55	Chilkat Flats	59.3723	-135.841	17.6698	chum	0	0	0	3	0	0	0	0	0	0	0	0	0	0	0	0	0	0	0	0
/Users/JennAlien/Pictures/B41_ChilkatFlats/PICT0870.JPG	B41_ChilkatFlats	83 days, 19:10:31	12:13:56	Chilkat Flats	59.3723	-135.841	17.6698	chum	0	0	0	3	0	0	0	0	0	0	0	0	0	0	0	0	0	0	0	0
/Users/JennAlien/Pictures/B41_ChilkatFlats/PICT0871.JPG	B41_ChilkatFlats	83 days, 19:10:31	12:14:06	Chilkat Flats	59.3723	-135.841	17.6698	chum	0	0	0	3	0	0	0	0	0	0	0	0	0	0	0	0	0	0	0	0
/Users/JennAlien/Pictures/B41_ChilkatFlats/PICT0872.JPG	B41_ChilkatFlats	83 days, 19:10:31	12:14:07	Chilkat Flats	59.3723	-135.841	17.6698	chum	0	0	0	3	0	0	0	0	0	0	0	0	0	0	0	0	0	0	0	0
/Users/JennAlien/Pictures/B41_ChilkatFlats/PICT0873.JPG	B41_ChilkatFlats	83 days, 19:10:31	12:14:08	Chilkat Flats	59.3723	-135.841	17.6698	chum	0	0	0	3	0	0	0	0	0	0	0	0	0	0	0	0	0	0	0	0
/Users/JennAlien/Pictures/B41_ChilkatFlats/PICT0874.JPG	B41_ChilkatFlats	83 days, 19:10:31	12:18:07	Chilkat Flats	59.3723	-135.841	17.6698	chum	0	0	0	0	0	0	0	0	0	0	0	0	0	0	0	0	0	0	0	0
/Users/JennAlien/Pictures/B41_ChilkatFlats/PICT0875.JPG	B41_ChilkatFlats	83 days, 19:10:31	12:18:08	Chilkat Flats	59.3723	-135.841	17.6698	chum	0	0	0	0	0	0	0	0	0	0	0	0	0	0	0	0	0	0	0	0
/Users/JennAlien/Pictures/B41_ChilkatFlats/PICT0876.JPG	B41_ChilkatFlats	83 days, 19:10:31	12:18:09	Chilkat Flats	59.3723	-135.841	17.6698	chum	0	0	0	0	0	0	0	0	0	0	0	0	0	0	0	0	0	0	0	0
/Users/JennAlien/Pictures/B41_ChilkatFlats/PICT0877.JPG	B41_ChilkatFlats	83 days, 19:10:31	12:18:48	Chilkat Flats	59.3723	-135.841	17.6698	chum	0	0	0	1	0	0	0	0	0	0	0	0	0	0	0	0	0	0	0	0
/Users/JennAlien/Pictures/B41_ChilkatFlats/PICT0878.JPG	B41_ChilkatFlats	83 days, 19:10:31	12:18:49	Chilkat Flats	59.3723	-135.841	17.6698	chum	0	0	0	1	0	0	0	0	0	0	0	0	0	0	0	0	0	0	0	0
/Users/JennAlien/Pictures/B41_ChilkatFlats/PICT0879.JPG	B41_ChilkatFlats	83 days, 19:10:31	12:18:50	Chilkat Flats	59.3723	-135.841	17.6698	chum	0	0	0	1	0	0	0	0	0	0	0	0	0	0	0	0	0	0	0	0
/Users/JennAlien/Pictures/B41_ChilkatFlats/PICT0880.JPG	B41_ChilkatFlats	83 days, 19:10:31	12:19:08	Chilkat Flats	59.3723	-135.841	17.6698	chum	0	0	0	2	0	0	0	0	0	0	0	0	0	0	0	0	0	0	0	0
/Users/JennAlien/Pictures/B41_ChilkatFlats/PICT0881.JPG	B41_ChilkatFlats	83 days, 19:10:31	12:19:09	Chilkat Flats	59.3723	-135.841	17.6698	chum	0	0	0	2	0	0	0	0	0	0	0	0	0	0	0	0	0	0	0	0
/Users/JennAlien/Pictures/B41_ChilkatFlats/PICT0882.JPG	B41_ChilkatFlats	83 days, 19:10:31	12:19:10	Chilkat Flats	59.3723	-135.841	17.6698	chum	0	0	0	2	0	0	0	0	0	0	0	0	0	0	0	0	0	0	0	0
/Users/JennAlien/Pictures/B41_ChilkatFlats/PICT0883.JPG	B41_ChilkatFlats	83 days, 19:10:31	12:19:22	Chilkat Flats	59.3723	-135.841	17.6698	chum	0	0	0	2	0	0	0	0	0	0	0	0	0	0	0	0	0	0	0	0
/Users/JennAlien/Pictures/B41_ChilkatFlats/PICT0884.JPG	B41_ChilkatFlats	83 days, 19:10:31	12:19:23	Chilkat Flats	59.3723	-135.841	17.6698	chum	0	0	0	2	0	0	0	0	0	0	0	0	0	0	0	0	0	0	0	0
/Users/JennAlien/Pictures/B41_ChilkatFlats/PICT0885.JPG	B41_ChilkatFlats	83 days, 19:10:31	12:19:24	Chilkat Flats	59.3723	-135.841	17.6698	chum	0	0	0	2	0	0	0	0	0	0	0	0	0	0	0	0	0	0	0	0
/Users/JennAlien/Pictures/B41_ChilkatFlats/PICT0886.JPG	B41_ChilkatFlats	83 days, 19:10:31	12:20:11	Chilkat Flats	59.3723	-135.841	17.6698	chum	0	0	0	2	0	0	0	0	0	0	0	0	0	0	0	0	0	0	0	0
/Users/JennAlien/Pictures/B41_ChilkatFlats/PICT0887.JPG	B41_ChilkatFlats	83 days, 19:10:31	12:20:12	Chilkat Flats	59.3723	-135.841	17.6698	chum	0	0	0	2	0	0	0	0	0	0	0	0	0	0	0	0	0	0	0	0
/Users/JennAlien/Pictures/B41_ChilkatFlats/PICT0888.JPG	B41_ChilkatFlats	83 days, 19:10:31	12:20:13	Chilkat Flats	59.3723	-135.841	17.6698	chum	0	0	0	2	0	0	0	0	0	0	0	0	0	0	0	0	0	0	0	0
/Users/JennAlien/Pictures/B41_ChilkatFlats/PICT0889.JPG	B41_ChilkatFlats	83 days, 19:10:31	12:21:48	Chilkat Flats	59.3723	-135.841	17.6698	chum	0	0	0	2	0	0	0	0	0	0	0	0	0	0	0	0	0	0	0	0
/Users/JennAlien/Pictures/B41_ChilkatFlats/PICT0890.JPG	B41_ChilkatFlats	83 days, 19:10:31	12:21:49	Chilkat Flats	59.3723	-135.841	17.6698	chum	0	0	0	1	0	0	0	0	0	0	0	0	0	0	0	0	0	0	0	0
/Users/JennAlien/Pictures/B41_ChilkatFlats/PICT0891.JPG	B41_ChilkatFlats	83 days, 19:10:31	12:21:50	Chilkat Flats	59.3723	-135.841	17.6698	chum	0	0	0	1	0	0	0	0	0	0	0	0	0	0	0	0	0	0	0	0
/Users/JennAlien/Pictures/B41_ChilkatFlats/PICT0892.JPG	B41_ChilkatFlats	83 days, 19:10:31	12:24:59	Chilkat Flats	59.3723	-135.841	17.6698	chum	0	0	0	2	0	0	0	0	0	0	0	0	0	0	0	0	0	0	0	0
/Users/JennAlien/Pictures/B41_ChilkatFlats/PICT0893.JPG	B41_ChilkatFlats	83 days, 19:10:31	12:25:00	Chilkat Flats	59.3723	-135.841	17.6698	chum	0	0	0	2	0	0	0	0	0	0	0	0	0	0	0	0	0	0	0	0
/Users/JennAlien/Pictures/B41_ChilkatFlats/PICT0894.JPG	B41_ChilkatFlats	83 days, 19:10:31	12:25:01	Chilkat Flats	59.3723	-135.841	17.6698	chum	0	0	0	2	0	0	0	0	0	0	0	0	0	0	0	0	0	0	0	0
/Users/JennAlien/Pictures/B41_ChilkatFlats/PICT0895.JPG	B41_ChilkatFlats	83 days, 19:10:31	12:25:08	Chilkat Flats	59.3723	-135.841	17.6698	chum	0	0	0	2	0	0	0	0	0	0	0	0	0	0	0	0	0	0	0	0
/Users/JennAlien/Pictures/B41_ChilkatFlats/PICT0896.JPG	B41_ChilkatFlats	83 days, 19:10:31	12:25:09	Chilkat Flats	59.3723	-135.841	17.6698	chum	0	0	0	2	0	0	0	0	0	0	0	0	0	0	0	0	0	0	0	0
/Users/JennAlien/Pictures/B41_ChilkatFlats/PICT0897.JPG	B41_ChilkatFlats	83 days, 19:10:31	12:25:10	Chilkat Flats	59.3723	-135.841	17.6698	chum	0	0	0	2	0	0	0	0	0	0	0	0	0	0	0	0	0	0	0	0
/Users/JennAlien/Pictures/B41_ChilkatFlats/PICT0898.JPG	B41_ChilkatFlats	83 days, 19:10:31	12:25:20	Chilkat Flats	59.3723	-135.841	17.6698	chum	0	0	0	2	0	0	0	0	0	0	0	0	0	0	0	0	0	0	0	0
/Users/JennAlien/Pictures/B41_ChilkatFlats/PICT0899.JPG	B41_ChilkatFlats	83 days, 19:10:31	12:25:21	Chilkat Flats	59.3723	-135.841	17.6698	chum	0	0	0	2	0	0	0	0	0	0	0	0	0	0	0	0	0	0	0	0
/Users/JennAlien/Pictures/B41_ChilkatFlats/PICT0900.JPG	B41_ChilkatFlats	83 days, 19:10:31	12:25:22	Chilkat Flats	59.3723	-135.841	17.6698	chum	0	0	0	2	0	0	0	0	0	0	0	0	0	0	0	0	0	0	0	0
/Users/JennAlien/Pictures/B41_ChilkatFlats/PICT0901.JPG	B41_ChilkatFlats	83 days, 19:10:31	12:29:11	Chilkat Flats	59.3723	-135.841	17.6698	chum	0	0	0	1	0	0	0	0	0	0	0	0	0	0	0	0	0	0	0	0
/Users/JennAlien/Pictures/B41_ChilkatFlats/PICT0902.JPG	B41_ChilkatFlats	83 days, 19:10:31	12:29:12	Chilkat Flats	59.3723	-135.841	17.6698	chum	0	0	0	1	0	0	0	0	0	0	0	0	0	0	0	0	0	0	0	0
/Users/JennAlien/Pictures/B41_ChilkatFlats/PICT0903.JPG	B41_ChilkatFlats	83 days, 19:10:31	12:29:13	Chilkat Flats	59.3723	-135.841	17.6698	chum	0	0	0	1	0	0	0	0	0	0	0	0	0	0	0	0	0	0	0	0
/Users/JennAlien/Pictures/B41_ChilkatFlats/PICT0904.JPG	B41_ChilkatFlats	83 days, 19:10:31	12:29:31	Chilkat Flats	59.3723	-135.841	17.6698	chum	0	0	0	1	0	0	0	0	0	0	0	0	0	0	0	0	0	0	0	0
/Users/JennAlien/Pictures/B41_ChilkatFlats/PICT0905.JPG	B41_ChilkatFlats	83 days, 19:10:31	12:29:32	Chilkat Flats	59.3723	-135.841	17.6698	chum	0	0	0	0	0	0	0	0	0	0	0	0	0	0	0	0	0	0	0	0
/Users/JennAlien/Pictures/B41_ChilkatFlats/PICT0906.JPG	B41_ChilkatFlats	83 days, 19:10:31	12:29:33	Chilkat Flats	59.3723	-135.841	17.6698	chum	0	0	0	0	0	0	0	0	0	0	0	0	0	0	0	0	0	0	0	0
/Users/JennAlien/Pictures/B41_ChilkatFlats/PICT0907.JPG	B41_ChilkatFlats	83 days, 19:10:31	12:29:41	Chilkat Flats	59.3723	-135.841	17.6698	chum	0	0	0	1	0	0	0	0	0	0	0	0	0	0	0	0	0	0	0	0
/Users/JennAlien/Pictures/B41_ChilkatFlats/PICT0908.JPG	B41_ChilkatFlats	83 days, 19:10:31	12:29:42	Chilkat Flats	59.3723	-135.841	17.6698	chum	0	0	0	1	0	0	0	0	0	0	0	0	0	0	0	0	0	0	0	0
/Users/JennAlien/Pictures/B41_ChilkatFlats/PICT0909.JPG	B41_ChilkatFlats	83 days, 19:10:31	12:29:43	Chilkat Flats	59.3723	-135.841	17.6698	chum	0	0	0	1	0	0	0	0	0	0	0	0	0	0	0	0	0	0	0	0
/Users/JennAlien/Pictures/B41_ChilkatFlats/PICT0910.JPG	B41_ChilkatFlats	83 days, 19:10:31	12:29:59	Chilkat Flats	59.3723	-135.841	17.6698	chum	0	0	0	2	0	0	0	0	0	0	0	0	0	0	0	0	0	0	0	0
/Users/JennAlien/Pictures/B41_ChilkatFlats/PICT0911.JPG	B41_ChilkatFlats	83 days, 19:10:31	12:30:00	Chilkat Flats	59.3723	-135.841	17.6698	chum	0	0	0	2	0	0	0	0	0	0	0	0	0	0	0	0	0	0	0	0
/Users/JennAlien/Pictures/B41_ChilkatFlats/PICT0912.JPG	B41_ChilkatFlats	83 days, 19:10:31	12:30:01	Chilkat Flats	59.3723	-135.841	17.6698	chum	0	0	0	2	0	0	0	0	0	0	0	0	0	0	0	0	0	0	0	0
/Users/JennAlien/Pictures/B41_ChilkatFlats/PICT0913.JPG	B41_ChilkatFlats	83 days, 19:10:31	12:30:08	Chilkat Flats	59.3723	-135.841	17.6698	chum	0	0	0	2	0	0	0	0	0	0	0	0	0	0	0	0	0	0	0	0
/Users/JennAlien/Pictures/B41_ChilkatFlats/PICT0914.JPG	B41_ChilkatFlats	83 days, 19:10:31	12:30:09	Chilkat Flats	59.3723	-135.841	17.6698	chum	0	0	0	2	0	0	0	0	0	0	0	0	0	0	0	0	0	0	0	0
/Users/JennAlien/Pictures/B41_ChilkatFlats/PICT0915.JPG	B41_ChilkatFlats	83 days, 19:10:31	12:30:10	Chilkat Flats	59.3723	-135.841	17.6698	chum	0	0	0	2	0	0	0	0	0	0	0	0	0	0	0	0	0	0	0	0
/Users/JennAlien/Pictures/B41_ChilkatFlats/PICT0916.JPG	B41_ChilkatFlats	83 days, 19:10:31	12:30:21	Chilkat Flats	59.3723	-135.841	17.6698	chum	0	0	0	2	0	0	0	0	0	0	0	0	0	0	0	0	0	0	0	0
/Users/JennAlien/Pictures/B41_ChilkatFlats/PICT0917.JPG	B41_ChilkatFlats	83 days, 19:10:31	12:30:22	Chilkat Flats	59.3723	-135.841	17.6698	chum	0	0	0	2	0	0	0	0	0	0	0	0	0	0	0	0	0	0	0	0
/Users/JennAlien/Pictures/B41_ChilkatFlats/PICT0918.JPG	B41_ChilkatFlats	83 days, 19:10:31	12:30:23	Chilkat Flats	59.3723	-135.841	17.6698	chum	0	0	0	2	0	0	0	0	0	0	0	0	0	0	0	0	0	0	0	0
/Users/JennAlien/Pictures/B41_ChilkatFlats/PICT0919.JPG	B41_ChilkatFlats	83 days, 19:10:31	12:31:21	Chilkat Flats	59.3723	-135.841	17.6698	chum	0	0	0	3	0	0	0	0	0	0	0	0	0	0	0	0	0	0	0	0
/Users/JennAlien/Pictures/B41_ChilkatFlats/PICT0920.JPG	B41_ChilkatFlats	83 days, 19:10:31	12:31:22	Chilkat Flats	59.3723	-135.841	17.6698	chum	0	0	0	3	0	0	0	0	0	0	0	0	0	0	0	0	0	0	0	0
/Users/JennAlien/Pictures/B41_ChilkatFlats/PICT0921.JPG	B41_ChilkatFlats	83 days, 19:10:31	12:31:23	Chilkat Flats	59.3723	-135.841	17.6698	chum	0	0	0	3	0	0	0	0	0	0	0	0	0	0	0	0	0	0	0	0
/Users/JennAlien/Pictures/B41_ChilkatFlats/PICT0922.JPG	B41_ChilkatFlats	83 days, 19:10:31	12:31:31	Chilkat Flats	59.3723	-135.841	17.6698	chum	0	0	0	3	0	0	0	0	0	0	0	0	0	0	0	0	0	0	0	0
/Users/JennAlien/Pictures/B41_ChilkatFlats/PICT0923.JPG	B41_ChilkatFlats	83 days, 19:10:31	12:31:32	Chilkat Flats	59.3723	-135.841	17.6698	chum	0	0	0	3	0	0	0	0	0	0	0	0	0	0	0	0	0	0	0	0
/Users/JennAlien/Pictures/B41_ChilkatFlats/PICT0924.JPG	B41_ChilkatFlats	83 days, 19:10:31	12:31:33	Chilkat Flats	59.3723	-135.841	17.6698	chum	0	0	0	3	0	0	0	0	0	0	0	0	0	0	0	0	0	0	0	0
/Users/JennAlien/Pictures/B41_ChilkatFlats/PICT0925.JPG	B41_ChilkatFlats	83 days, 19:10:31	12:31:43	Chilkat Flats	59.3723	-135.841	17.6698	chum	0	0	0	2	0	0	0	0	0	0	0	0	0	0	0	0	0	0	0	0
/Users/JennAlien/Pictures/B41_ChilkatFlats/PICT0926.JPG	B41_ChilkatFlats	83 days, 19:10:31	12:31:44	Chilkat Flats	59.3723	-135.841	17.6698	chum	0	0	0	2	0	0	0	0	0	0	0	0	0	0	0	0	0	0	0	0
/Users/JennAlien/Pictures/B41_ChilkatFlats/PICT0927.JPG	B41_ChilkatFlats	83 days, 19:10:31	12:31:45	Chilkat Flats	59.3723	-135.841	17.6698	chum	0	0	0	2	0	0	0	0	0	0	0	0	0	0	0	0	0	0	0	0
/Users/JennAlien/Pictures/B41_ChilkatFlats/PICT0928.JPG	B41_ChilkatFlats	83 days, 19:10:31	12:31:54	Chilkat Flats	59.3723	-135.841	17.6698	chum	0	0	0	1	0	0	0	0	0	0	0	0	0	0	0	0	0	0	0	0
/Users/JennAlien/Pictures/B41_ChilkatFlats/PICT0929.JPG	B41_ChilkatFlats	83 days, 19:10:31	12:31:55	Chilkat Flats	59.3723	-135.841	17.6698	chum	0	0	0	1	0	0	0	0	0	0	0	0	0	0	0	0	0	0	0	0
/Users/JennAlien/Pictures/B41_ChilkatFlats/PICT0930.JPG	B41_ChilkatFlats	83 days, 19:10:31	12:31:56	Chilkat Flats	59.3723	-135.841	17.6698	chum	0	0	0	1	0	0	0	0	0	0	0	0	0	0	0	0	0	0	0	0
/Users/JennAlien/Pictures/B41_ChilkatFlats/PICT0931.JPG	B41_ChilkatFlats	83 days, 19:10:31	12:35:15	Chilkat Flats	59.3723	-135.841	17.6698	chum	0	0	0	3	0	0	0	0	0	0	0	0	0	0	0	0	0	0	0	0
/Users/JennAlien/Pictures/B41_ChilkatFlats/PICT0932.JPG	B41_ChilkatFlats	83 days, 19:10:31	12:35:16	Chilkat Flats	59.3723	-135.841	17.6698	chum	0	0	0	3	0	0	0	0	0	0	0	0	0	0	0	0	0	0	0	0
/Users/JennAlien/Pictures/B41_ChilkatFlats/PICT0933.JPG	B41_ChilkatFlats	83 days, 19:10:31	12:35:17	Chilkat Flats	59.3723	-135.841	17.6698	chum	0	0	0	3	0	0	0	0	0	0	0	0	0	0	0	0	0	0	0	0
/Users/JennAlien/Pictures/B41_ChilkatFlats/PICT0934.JPG	B41_ChilkatFlats	83 days, 19:10:31	12:35:36	Chilkat Flats	59.3723	-135.841	17.6698	chum	0	0	0	3	0	0	0	0	0	0	0	0	0	0	0	0	0	0	0	0
/Users/JennAlien/Pictures/B41_ChilkatFlats/PICT0935.JPG	B41_ChilkatFlats	83 days, 19:10:31	12:35:37	Chilkat Flats	59.3723	-135.841	17.6698	chum	0	0	0	3	0	0	0	0	0	0	0	0	0	0	0	0	0	0	0	0
/Users/JennAlien/Pictures/B41_ChilkatFlats/PICT0936.JPG	B41_ChilkatFlats	83 days, 19:10:31	12:35:37	Chilkat Flats	59.3723	-135.841	17.6698	chum	0	0	0	3	0	0	0	0	0	0	0	0	0	0	0	0	0	0	0	0
/Users/JennAlien/Pictures/B41_ChilkatFlats/PICT0937.JPG	B41_ChilkatFlats	83 days, 19:10:31	12:35:45	Chilkat Flats	59.3723	-135.841	17.6698	chum	0	0	0	4	0	0	0	0	0	0	0	0	0	0	0	0	0	0	0	0
/Users/JennAlien/Pictures/B41_ChilkatFlats/PICT0938.JPG	B41_ChilkatFlats	83 days, 19:10:31	12:35:46	Chilkat Flats	59.3723	-135.841	17.6698	chum	0	0	0	4	0	0	0	0	0	0	0	0	0	0	0	0	0	0	0	0
/Users/JennAlien/Pictures/B41_ChilkatFlats/PICT0939.JPG	B41_ChilkatFlats	83 days, 19:10:31	12:35:47	Chilkat Flats	59.3723	-135.841	17.6698	chum	0	0	0	4	0	0	0	0	0	0	0	0	0	0	0	0	0	0	0	0
/Users/JennAlien/Pictures/B41_ChilkatFlats/PICT0940.JPG	B41_ChilkatFlats	83 days, 19:10:31	12:35:57	Chilkat Flats	59.3723	-135.841	17.6698	chum	0	0	0	3	0	0	0	0	0	0	0	0	0	0	0	0	0	0	0	0
/Users/JennAlien/Pictures/B41_ChilkatFlats/PICT0941.JPG	B41_ChilkatFlats	83 days, 19:10:31	12:35:58	Chilkat Flats	59.3723	-135.841	17.6698	chum	0	0	0	3	0	0	0	0	0	0	0	0	0	0	0	0	0	0	0	0
/Users/JennAlien/Pictures/B41_ChilkatFlats/PICT0942.JPG	B41_ChilkatFlats	83 days, 19:10:31	12:35:59	Chilkat Flats	59.3723	-135.841	17.6698	chum	0	0	0	3	0	0	0	0	0	0	0	0	0	0	0	0	0	0	0	0
/Users/JennAlien/Pictures/B41_ChilkatFlats/PICT0943.JPG	B41_ChilkatFlats	83 days, 19:10:31	12:36:06	Chilkat Flats	59.3723	-135.841	17.6698	chum	0	0	0	2	0	0	0	0	0	0	0	0	0	0	0	0	0	0	0	0
/Users/JennAlien/Pictures/B41_ChilkatFlats/PICT0944.JPG	B41_ChilkatFlats	83 days, 19:10:31	12:36:07	Chilkat Flats	59.3723	-135.841	17.6698	chum	0	0	0	2	0	0	0	0	0	0	0	0	0	0	0	0	0	0	0	0
/Users/JennAlien/Pictures/B41_ChilkatFlats/PICT0945.JPG	B41_ChilkatFlats	83 days, 19:10:31	12:36:08	Chilkat Flats	59.3723	-135.841	17.6698	chum	0	0	0	2	0	0	0	0	0	0	0	0	0	0	0	0	0	0	0	0
/Users/JennAlien/Pictures/B41_ChilkatFlats/PICT0946.JPG	B41_ChilkatFlats	83 days, 19:10:31	12:36:45	Chilkat Flats	59.3723	-135.841	17.6698	chum	0	0	0	4	0	0	0	0	0	0	0	0	0	0	0	0	0	0	0	0
/Users/JennAlien/Pictures/B41_ChilkatFlats/PICT0947.JPG	B41_ChilkatFlats	83 days, 19:10:31	12:36:46	Chilkat Flats	59.3723	-135.841	17.6698	chum	0	0	0	4	0	0	0	0	0	0	0	0	0	0	0	0	0	0	0	0
/Users/JennAlien/Pictures/B41_ChilkatFlats/PICT0948.JPG	B41_ChilkatFlats	83 days, 19:10:31	12:36:47	Chilkat Flats	59.3723	-135.841	17.6698	chum	0	0	0	4	0	0	0	0	0	0	0	0	0	0	0	0	0	0	0	0
/Users/JennAlien/Pictures/B41_ChilkatFlats/PICT0949.JPG	B41_ChilkatFlats	83 days, 19:10:31	12:42:03	Chilkat Flats	59.3723	-135.841	17.6698	chum	0	0	0	2	0	0	0	0	0	0	0	0	0	0	0	0	0	0	0	0
/Users/JennAlien/Pictures/B41_ChilkatFlats/PICT0950.JPG	B41_ChilkatFlats	83 days, 19:10:31	12:42:04	Chilkat Flats	59.3723	-135.841	17.6698	chum	0	0	0	2	0	0	0	0	0	0	0	0	0	0	0	0	0	0	0	0
/Users/JennAlien/Pictures/B41_ChilkatFlats/PICT0951.JPG	B41_ChilkatFlats	83 days, 19:10:31	12:42:05	Chilkat Flats	59.3723	-135.841	17.6698	chum	0	0	0	2	0	0	0	0	0	0	0	0	0	0	0	0	0	0	0	0
/Users/JennAlien/Pictures/B41_ChilkatFlats/PICT0952.JPG	B41_ChilkatFlats	83 days, 19:10:31	12:42:37	Chilkat Flats	59.3723	-135.841	17.6698	chum	0	0	0	3	0	0	0	0	0	0	0	0	0	0	0	0	0	0	0	0
/Users/JennAlien/Pictures/B41_ChilkatFlats/PICT0953.JPG	B41_ChilkatFlats	83 days, 19:10:31	12:42:38	Chilkat Flats	59.3723	-135.841	17.6698	chum	0	0	0	3	0	0	0	0	0	0	0	0	0	0	0	0	0	0	0	0
/Users/JennAlien/Pictures/B41_ChilkatFlats/PICT0954.JPG	B41_ChilkatFlats	83 days, 19:10:31	12:42:39	Chilkat Flats	59.3723	-135.841	17.6698	chum	0	0	0	3	0	0	0	0	0	0	0	0	0	0	0	0	0	0	0	0
/Users/JennAlien/Pictures/B41_ChilkatFlats/PICT0955.JPG	B41_ChilkatFlats	83 days, 19:10:31	12:42:47	Chilkat Flats	59.3723	-135.841	17.6698	chum	0	0	0	2	0	0	0	0	0	0	0	0	0	0	0	0	0	0	0	0
/Users/JennAlien/Pictures/B41_ChilkatFlats/PICT0956.JPG	B41_ChilkatFlats	83 days, 19:10:31	12:42:48	Chilkat Flats	59.3723	-135.841	17.6698	chum	0	0	0	2	0	0	0	0	0	0	0	0	0	0	0	0	0	0	0	0
/Users/JennAlien/Pictures/B41_ChilkatFlats/PICT0957.JPG	B41_ChilkatFlats	83 days, 19:10:31	12:42:49	Chilkat Flats	59.3723	-135.841	17.6698	chum	0	0	0	2	0	0	0	0	0	0	0	0	0	0	0	0	0	0	0	0
/Users/JennAlien/Pictures/B41_ChilkatFlats/PICT0958.JPG	B41_ChilkatFlats	83 days, 19:10:31	12:44:45	Chilkat Flats	59.3723	-135.841	17.6698	chum	0	0	0	2	0	0	0	0	0	0	0	0	0	0	0	0	0	0	0	0
/Users/JennAlien/Pictures/B41_ChilkatFlats/PICT0959.JPG	B41_ChilkatFlats	83 days, 19:10:31	12:44:46	Chilkat Flats	59.3723	-135.841	17.6698	chum	0	0	0	2	0	0	0	0	0	0	0	0	0	0	0	0	0	0	0	0
/Users/JennAlien/Pictures/B41_ChilkatFlats/PICT0960.JPG	B41_ChilkatFlats	83 days, 19:10:31	12:44:47	Chilkat Flats	59.3723	-135.841	17.6698	chum	0	0	0	2	0	0	0	0	0	0	0	0	0	0	0	0	0	0	0	0
/Users/JennAlien/Pictures/B41_ChilkatFlats/PICT0961.JPG	B41_ChilkatFlats	83 days, 19:10:31	12:44:55	Chilkat Flats	59.3723	-135.841	17.6698	chum	0	0	0	2	0	0	0	0	0	0	0	0	0	0	0	0	0	0	0	0
/Users/JennAlien/Pictures/B41_ChilkatFlats/PICT0962.JPG	B41_ChilkatFlats	83 days, 19:10:31	12:44:56	Chilkat Flats	59.3723	-135.841	17.6698	chum	0	0	0	2	0	0	0	0	0	0	0	0	0	0	0	0	0	0	0	0
/Users/JennAlien/Pictures/B41_ChilkatFlats/PICT0963.JPG	B41_ChilkatFlats	83 days, 19:10:31	12:44:57	Chilkat Flats	59.3723	-135.841	17.6698	chum	0	0	0	2	0	0	0	0	0	0	0	0	0	0	0	0	0	0	0	0
/Users/JennAlien/Pictures/B41_ChilkatFlats/PICT0964.JPG	B41_ChilkatFlats	83 days, 19:10:31	12:45:12	Chilkat Flats	59.3723	-135.841	17.6698	chum	0	0	0	0	0	0	0	0	0	0	0	0	0	0	0	0	0	0	0	0
/Users/JennAlien/Pictures/B41_ChilkatFlats/PICT0965.JPG	B41_ChilkatFlats	83 days, 19:10:31	12:45:13	Chilkat Flats	59.3723	-135.841	17.6698	chum	0	0	0	0	0	0	0	0	0	0	0	0	0	0	0	0	0	0	0	0
/Users/JennAlien/Pictures/B41_ChilkatFlats/PICT0966.JPG	B41_ChilkatFlats	83 days, 19:10:31	12:45:14	Chilkat Flats	59.3723	-135.841	17.6698	chum	0	0	0	0	0	0	0	0	0	0	0	0	0	0	0	0	0	0	0	0
/Users/JennAlien/Pictures/B41_ChilkatFlats/PICT0967.JPG	B41_ChilkatFlats	83 days, 19:10:31	12:53:21	Chilkat Flats	59.3723	-135.841	17.6698	chum	0	0	0	3	0	0	0	0	0	0	0	0	0	0	0	0	0	0	0	0
/Users/JennAlien/Pictures/B41_ChilkatFlats/PICT0968.JPG	B41_ChilkatFlats	83 days, 19:10:31	12:53:22	Chilkat Flats	59.3723	-135.841	17.6698	chum	0	0	0	3	0	0	0	0	0	0	0	0	0	0	0	0	0	0	0	0
/Users/JennAlien/Pictures/B41_ChilkatFlats/PICT0969.JPG	B41_ChilkatFlats	83 days, 19:10:31	12:53:23	Chilkat Flats	59.3723	-135.841	17.6698	chum	0	0	0	3	0	0	0	0	0	0	0	0	0	0	0	0	0	0	0	0
/Users/JennAlien/Pictures/B41_ChilkatFlats/PICT0970.JPG	B41_ChilkatFlats	83 days, 19:10:31	12:53:30	Chilkat Flats	59.3723	-135.841	17.6698	chum	0	0	0	3	0	0	0	0	0	0	0	0	0	0	0	0	0	0	0	0
/Users/JennAlien/Pictures/B41_ChilkatFlats/PICT0971.JPG	B41_ChilkatFlats	83 days, 19:10:31	12:53:31	Chilkat Flats	59.3723	-135.841	17.6698	chum	0	0	0	3	0	0	0	0	0	0	0	0	0	0	0	0	0	0	0	0
/Users/JennAlien/Pictures/B41_ChilkatFlats/PICT0972.JPG	B41_ChilkatFlats	83 days, 19:10:31	12:53:32	Chilkat Flats	59.3723	-135.841	17.6698	chum	0	0	0	3	0	0	0	0	0	0	0	0	0	0	0	0	0	0	0	0
/Users/JennAlien/Pictures/B41_ChilkatFlats/PICT0973.JPG	B41_ChilkatFlats	83 days, 19:10:31	12:53:41	Chilkat Flats	59.3723	-135.841	17.6698	chum	0	0	0	3	0	0	0	0	0	0	0	0	0	0	0	0	0	0	0	0
/Users/JennAlien/Pictures/B41_ChilkatFlats/PICT0974.JPG	B41_ChilkatFlats	83 days, 19:10:31	12:53:42	Chilkat Flats	59.3723	-135.841	17.6698	chum	0	0	0	3	0	0	0	0	0	0	0	0	0	0	0	0	0	0	0	0
/Users/JennAlien/Pictures/B41_ChilkatFlats/PICT0975.JPG	B41_ChilkatFlats	83 days, 19:10:31	12:53:43	Chilkat Flats	59.3723	-135.841	17.6698	chum	0	0	0	3	0	0	0	0	0	0	0	0	0	0	0	0	0	0	0	0
/Users/JennAlien/Pictures/B41_ChilkatFlats/PICT0976.JPG	B41_ChilkatFlats	83 days, 19:10:31	12:54:09	Chilkat Flats	59.3723	-135.841	17.6698	chum	0	0	0	2	0	0	0	0	0	0	0	0	0	0	0	0	0	0	0	0
/Users/JennAlien/Pictures/B41_ChilkatFlats/PICT0977.JPG	B41_ChilkatFlats	83 days, 19:10:31	12:54:10	Chilkat Flats	59.3723	-135.841	17.6698	chum	0	0	0	2	0	0	0	0	0	0	0	0	0	0	0	0	0	0	0	0
/Users/JennAlien/Pictures/B41_ChilkatFlats/PICT0978.JPG	B41_ChilkatFlats	83 days, 19:10:31	12:54:10	Chilkat Flats	59.3723	-135.841	17.6698	chum	0	0	0	2	0	0	0	0	0	0	0	0	0	0	0	0	0	0	0	0
/Users/JennAlien/Pictures/B41_ChilkatFlats/PICT0979.JPG	B41_ChilkatFlats	83 days, 19:10:31	12:56:20	Chilkat Flats	59.3723	-135.841	17.6698	chum	0	0	0	2	0	0	0	0	0	0	0	0	0	0	0	0	0	0	0	0
/Users/JennAlien/Pictures/B41_ChilkatFlats/PICT0980.JPG	B41_ChilkatFlats	83 days, 19:10:31	12:56:21	Chilkat Flats	59.3723	-135.841	17.6698	chum	0	0	0	2	0	0	0	0	0	0	0	0	0	0	0	0	0	0	0	0
/Users/JennAlien/Pictures/B41_ChilkatFlats/PICT0981.JPG	B41_ChilkatFlats	83 days, 19:10:31	12:56:22	Chilkat Flats	59.3723	-135.841	17.6698	chum	0	0	0	2	0	0	0	0	0	0	0	0	0	0	0	0	0	0	0	0
/Users/JennAlien/Pictures/B41_ChilkatFlats/PICT0982.JPG	B41_ChilkatFlats	83 days, 19:10:31	12:56:30	Chilkat Flats	59.3723	-135.841	17.6698	chum	0	0	0	2	0	0	0	0	0	0	0	0	0	0	0	0	0	0	0	0
/Users/JennAlien/Pictures/B41_ChilkatFlats/PICT0983.JPG	B41_ChilkatFlats	83 days, 19:10:31	12:56:31	Chilkat Flats	59.3723	-135.841	17.6698	chum	0	0	0	2	0	0	0	0	0	0	0	0	0	0	0	0	0	0	0	0
/Users/JennAlien/Pictures/B41_ChilkatFlats/PICT0984.JPG	B41_ChilkatFlats	83 days, 19:10:31	12:56:32	Chilkat Flats	59.3723	-135.841	17.6698	chum	0	0	0	2	0	0	0	0	0	0	0	0	0	0	0	0	0	0	0	0
/Users/JennAlien/Pictures/B41_ChilkatFlats/PICT0985.JPG	B41_ChilkatFlats	83 days, 19:10:31	12:57:54	Chilkat Flats	59.3723	-135.841	17.6698	chum	0	0	0	0	0	0	0	0	0	0	0	0	0	0	0	0	0	0	0	0
/Users/JennAlien/Pictures/B41_ChilkatFlats/PICT0986.JPG	B41_ChilkatFlats	83 days, 19:10:31	12:57:55	Chilkat Flats	59.3723	-135.841	17.6698	chum	0	0	0	0	0	0	0	0	0	0	0	0	0	0	0	0	0	0	0	0
/Users/JennAlien/Pictures/B41_ChilkatFlats/PICT0987.JPG	B41_ChilkatFlats	83 days, 19:10:31	12:57:56	Chilkat Flats	59.3723	-135.841	17.6698	chum	0	0	0	0	0	0	0	0	0	0	0	0	0	0	0	0	0	0	0	0
/Users/JennAlien/Pictures/B41_ChilkatFlats/PICT0988.JPG	B41_ChilkatFlats	83 days, 19:10:31	12:59:37	Chilkat Flats	59.3723	-135.841	17.6698	chum	0	0	0	1	0	0	0	0	0	0	0	0	0	0	0	0	0	0	0	0
/Users/JennAlien/Pictures/B41_ChilkatFlats/PICT0989.JPG	B41_ChilkatFlats	83 days, 19:10:31	12:59:38	Chilkat Flats	59.3723	-135.841	17.6698	chum	0	0	0	1	0	0	0	0	0	0	0	0	0	0	0	0	0	0	0	0
/Users/JennAlien/Pictures/B41_ChilkatFlats/PICT0990.JPG	B41_ChilkatFlats	83 days, 19:10:31	12:59:39	Chilkat Flats	59.3723	-135.841	17.6698	chum	0	0	0	1	0	0	0	0	0	0	0	0	0	0	0	0	0	0	0	0
/Users/JennAlien/Pictures/B41_ChilkatFlats/PICT0991.JPG	B41_ChilkatFlats	83 days, 19:10:31	12:59:46	Chilkat Flats	59.3723	-135.841	17.6698	chum	0	0	0	1	0	0	0	0	0	0	0	0	0	0	0	0	0	0	0	0
/Users/JennAlien/Pictures/B41_ChilkatFlats/PICT0992.JPG	B41_ChilkatFlats	83 days, 19:10:31	12:59:47	Chilkat Flats	59.3723	-135.841	17.6698	chum	0	0	0	1	0	0	0	0	0	0	0	0	0	0	0	0	0	0	0	0
/Users/JennAlien/Pictures/B41_ChilkatFlats/PICT0993.JPG	B41_ChilkatFlats	83 days, 19:10:31	12:59:48	Chilkat Flats	59.3723	-135.841	17.6698	chum	0	0	0	0	0	0	0	0	0	0	0	0	0	0	0	0	0	0	0	0
/Users/JennAlien/Pictures/B41_ChilkatFlats/PICT0994.JPG	B41_ChilkatFlats	83 days, 19:10:31	13:33:58	Chilkat Flats	59.3723	-135.841	17.6698	chum	0	0	0	1	0	0	0	0	0	0	0	0	0	0	0	0	0	0	0	0
/Users/JennAlien/Pictures/B41_ChilkatFlats/PICT0995.JPG	B41_ChilkatFlats	83 days, 19:10:31	13:33:59	Chilkat Flats	59.3723	-135.841	17.6698	chum	0	0	0	1	0	0	0	0	0	0	0	0	0	0	0	0	0	0	0	0
/Users/JennAlien/Pictures/B41_ChilkatFlats/PICT0996.JPG	B41_ChilkatFlats	83 days, 19:10:31	13:34:00	Chilkat Flats	59.3723	-135.841	17.6698	chum	0	0	0	1	0	0	0	0	0	0	0	0	0	0	0	0	0	0	0	0
/Users/JennAlien/Pictures/B41_ChilkatFlats/PICT0997.JPG	B41_ChilkatFlats	83 days, 19:10:31	13:34:08	Chilkat Flats	59.3723	-135.841	17.6698	chum	0	0	0	1	0	0	0	0	0	0	0	0	0	0	0	0	0	0	0	0
/Users/JennAlien/Pictures/B41_ChilkatFlats/PICT0998.JPG	B41_ChilkatFlats	83 days, 19:10:31	13:34:09	Chilkat Flats	59.3723	-135.841	17.6698	chum	0	0	0	1	0	0	0	0	0	0	0	0	0	0	0	0	0	0	0	0
/Users/JennAlien/Pictures/B41_ChilkatFlats/PICT0999.JPG	B41_ChilkatFlats	83 days, 19:10:31	13:34:10	Chilkat Flats	59.3723	-135.841	17.6698	chum	0	0	0	0	0	0	0	0	0	0	0	0	0	0	0	0	0	0	0	0
/Users/JennAlien/Pictures/B41_ChilkatFlats/PICT1000.JPG	B41_ChilkatFlats	83 days, 19:10:31	13:41:07	Chilkat Flats	59.3723	-135.841	17.6698	chum	0	0	0	4	0	0	0	0	0	0	0	0	0	0	0	0	0	0	0	0
/Users/JennAlien/Pictures/B41_ChilkatFlats/PICT1001.JPG	B41_ChilkatFlats	83 days, 19:10:31	13:41:08	Chilkat Flats	59.3723	-135.841	17.6698	chum	0	0	0	4	0	0	0	0	0	0	0	0	0	0	0	0	0	0	0	0
/Users/JennAlien/Pictures/B41_ChilkatFlats/PICT1002.JPG	B41_ChilkatFlats	83 days, 19:10:31	13:41:09	Chilkat Flats	59.3723	-135.841	17.6698	chum	0	0	0	3	0	0	0	0	0	0	0	0	0	0	0	0	0	0	0	0
/Users/JennAlien/Pictures/B41_ChilkatFlats/PICT1003.JPG	B41_ChilkatFlats	83 days, 19:10:31	13:41:30	Chilkat Flats	59.3723	-135.841	17.6698	chum	0	0	0	3	0	0	0	0	0	0	0	0	0	0	0	0	0	0	0	0
/Users/JennAlien/Pictures/B41_ChilkatFlats/PICT1004.JPG	B41_ChilkatFlats	83 days, 19:10:31	13:41:31	Chilkat Flats	59.3723	-135.841	17.6698	chum	0	0	0	2	0	0	0	0	0	0	0	0	0	0	0	0	0	0	0	0
/Users/JennAlien/Pictures/B41_ChilkatFlats/PICT1005.JPG	B41_ChilkatFlats	83 days, 19:10:31	13:41:32	Chilkat Flats	59.3723	-135.841	17.6698	chum	0	0	0	2	0	0	0	0	0	0	0	0	0	0	0	0	0	0	0	0
/Users/JennAlien/Pictures/B41_ChilkatFlats/PICT1006.JPG	B41_ChilkatFlats	83 days, 19:10:31	13:43:30	Chilkat Flats	59.3723	-135.841	17.6698	chum	0	0	0	1	0	0	0	0	0	0	0	0	0	0	0	0	0	0	0	0
/Users/JennAlien/Pictures/B41_ChilkatFlats/PICT1007.JPG	B41_ChilkatFlats	83 days, 19:10:31	13:43:31	Chilkat Flats	59.3723	-135.841	17.6698	chum	0	0	0	1	0	0	0	0	0	0	0	0	0	0	0	0	0	0	0	0
/Users/JennAlien/Pictures/B41_ChilkatFlats/PICT1008.JPG	B41_ChilkatFlats	83 days, 19:10:31	13:43:32	Chilkat Flats	59.3723	-135.841	17.6698	chum	0	0	0	1	0	0	0	0	0	0	0	0	0	0	0	0	0	0	0	0
/Users/JennAlien/Pictures/B41_ChilkatFlats/PICT1009.JPG	B41_ChilkatFlats	83 days, 19:10:31	15:24:26	Chilkat Flats	59.3723	-135.841	17.6698	chum	0	0	0	1	0	0	0	0	0	0	0	0	0	0	0	0	0	0	0	0
/Users/JennAlien/Pictures/B41_ChilkatFlats/PICT1010.JPG	B41_ChilkatFlats	83 days, 19:10:31	15:24:27	Chilkat Flats	59.3723	-135.841	17.6698	chum	0	0	0	1	0	0	0	0	0	0	0	0	0	0	0	0	0	0	0	0
/Users/JennAlien/Pictures/B41_ChilkatFlats/PICT1011.JPG	B41_ChilkatFlats	83 days, 19:10:31	15:24:28	Chilkat Flats	59.3723	-135.841	17.6698	chum	0	0	0	1	0	0	0	0	0	0	0	0	0	0	0	0	0	0	0	0
/Users/JennAlien/Pictures/B41_ChilkatFlats/PICT1012.JPG	B41_ChilkatFlats	83 days, 19:10:31	16:12:51	Chilkat Flats	59.3723	-135.841	17.6698	chum	0	0	0	4	0	0	0	0	0	0	0	0	0	0	0	0	0	0	0	0
/Users/JennAlien/Pictures/B41_ChilkatFlats/PICT1013.JPG	B41_ChilkatFlats	83 days, 19:10:31	16:12:52	Chilkat Flats	59.3723	-135.841	17.6698	chum	0	0	0	4	0	0	0	0	0	0	0	0	0	0	0	0	0	0	0	0
/Users/JennAlien/Pictures/B41_ChilkatFlats/PICT1014.JPG	B41_ChilkatFlats	83 days, 19:10:31	16:12:53	Chilkat Flats	59.3723	-135.841	17.6698	chum	0	0	0	4	0	0	0	0	0	0	0	0	0	0	0	0	0	0	0	0
/Users/JennAlien/Pictures/B41_ChilkatFlats/PICT1015.JPG	B41_ChilkatFlats	83 days, 19:10:31	16:50:45	Chilkat Flats	59.3723	-135.841	17.6698	chum	3	2	1	2	0	0	0	0	0	0	0	0	0	0	0	0	0	0	0	0
/Users/JennAlien/Pictures/B41_ChilkatFlats/PICT1016.JPG	B41_ChilkatFlats	83 days, 19:10:31	16:50:46	Chilkat Flats	59.3723	-135.841	17.6698	chum	3	2	1	2	0	0	0	0	0	0	0	0	0	0	0	0	0	0	0	0
/Users/JennAlien/Pictures/B41_ChilkatFlats/PICT1017.JPG	B41_ChilkatFlats	83 days, 19:10:31	16:50:47	Chilkat Flats	59.3723	-135.841	17.6698	chum	3	2	1	2	0	0	0	0	0	0	0	0	0	0	0	0	0	0	0	0
/Users/JennAlien/Pictures/B41_ChilkatFlats/PICT1018.JPG	B41_ChilkatFlats	83 days, 19:10:31	16:51:16	Chilkat Flats	59.3723	-135.841	17.6698	chum	3	2	1	2	0	0	0	0	0	0	0	0	0	0	0	0	0	0	0	0
/Users/JennAlien/Pictures/B41_ChilkatFlats/PICT1019.JPG	B41_ChilkatFlats	83 days, 19:10:31	16:51:17	Chilkat Flats	59.3723	-135.841	17.6698	chum	3	2	1	2	0	0	0	0	0	0	0	0	0	0	0	0	0	0	0	0
/Users/JennAlien/Pictures/B41_ChilkatFlats/PICT1020.JPG	B41_ChilkatFlats	83 days, 19:10:31	16:51:18	Chilkat Flats	59.3723	-135.841	17.6698	chum	3	2	1	2	0	0	0	0	0	0	0	0	0	0	0	0	0	0	0	0
/Users/JennAlien/Pictures/B41_ChilkatFlats/PICT1021.JPG	B41_ChilkatFlats	83 days, 19:10:31	17:45:43	Chilkat Flats	59.3723	-135.841	17.6698	chum	1	1	0	0	0	0	0	0	0	0	0	0	0	0	0	0	0	0	0	0
/Users/JennAlien/Pictures/B41_ChilkatFlats/PICT1022.JPG	B41_ChilkatFlats	83 days, 19:10:31	17:45:44	Chilkat Flats	59.3723	-135.841	17.6698	chum	1	1	0	0	0	0	0	0	0	0	0	0	0	0	0	0	0	0	0	0
/Users/JennAlien/Pictures/B41_ChilkatFlats/PICT1023.JPG	B41_ChilkatFlats	83 days, 19:10:31	17:45:45	Chilkat Flats	59.3723	-135.841	17.6698	chum	1	1	0	0	0	0	0	0	0	0	0	0	0	0	0	0	0	0	0	0
/Users/JennAlien/Pictures/B41_ChilkatFlats/PICT1024.JPG	B41_ChilkatFlats	83 days, 19:11:01	02:33:59	Chilkat Flats	59.3723	-135.841	17.6698	chum	0	0	0	0	0	0	0	0	0	0	1	0	0	0	0	0	0	0	0	0
/Users/JennAlien/Pictures/B41_ChilkatFlats/PICT1025.JPG	B41_ChilkatFlats	83 days, 19:11:01	02:34:00	Chilkat Flats	59.3723	-135.841	17.6698	chum	0	0	0	0	0	0	0	0	0	0	1	0	0	0	0	0	0	0	0	0
/Users/JennAlien/Pictures/B41_ChilkatFlats/PICT1026.JPG	B41_ChilkatFlats	83 days, 19:11:01	02:34:01	Chilkat Flats	59.3723	-135.841	17.6698	chum	0	0	0	0	0	0	0	0	0	0	1	0	0	0	0	0	0	0	0	0
/Users/JennAlien/Pictures/B41_ChilkatFlats/PICT1027.JPG	B41_ChilkatFlats	83 days, 19:11:01	08:14:04	Chilkat Flats	59.3723	-135.841	17.6698	chum	6	6	0	0	0	0	0	0	0	0	0	0	0	0	0	0	0	0	0	0
/Users/JennAlien/Pictures/B41_ChilkatFlats/PICT1028.JPG	B41_ChilkatFlats	83 days, 19:11:01	08:14:05	Chilkat Flats	59.3723	-135.841	17.6698	chum	6	6	0	0	0	0	0	0	0	0	0	0	0	0	0	0	0	0	0	0
/Users/JennAlien/Pictures/B41_ChilkatFlats/PICT1029.JPG	B41_ChilkatFlats	83 days, 19:11:01	08:14:06	Chilkat Flats	59.3723	-135.841	17.6698	chum	6	6	0	0	0	0	0	0	0	0	0	0	0	0	0	0	0	0	0	0
/Users/JennAlien/Pictures/B41_ChilkatFlats/PICT1030.JPG	B41_ChilkatFlats	83 days, 19:11:01	08:34:49	Chilkat Flats	59.3723	-135.841	17.6698	chum	9	8	1	3	1	0	0	0	0	0	0	0	0	0	0	0	0	0	0	0
/Users/JennAlien/Pictures/B41_ChilkatFlats/PICT1031.JPG	B41_ChilkatFlats	83 days, 19:11:01	08:34:50	Chilkat Flats	59.3723	-135.841	17.6698	chum	9	8	1	3	1	0	0	0	0	0	0	0	0	0	0	0	0	0	0	0
/Users/JennAlien/Pictures/B41_ChilkatFlats/PICT1032.JPG	B41_ChilkatFlats	83 days, 19:11:01	08:34:51	Chilkat Flats	59.3723	-135.841	17.6698	chum	9	8	1	3	1	0	0	0	0	0	0	0	0	0	0	0	0	0	0	0
/Users/JennAlien/Pictures/B41_ChilkatFlats/PICT1033.JPG	B41_ChilkatFlats	83 days, 19:11:01	08:44:10	Chilkat Flats	59.3723	-135.841	17.6698	chum	8	8	0	2	0	0	0	0	0	0	0	0	0	0	0	0	0	0	0	0
/Users/JennAlien/Pictures/B41_ChilkatFlats/PICT1034.JPG	B41_ChilkatFlats	83 days, 19:11:01	08:44:11	Chilkat Flats	59.3723	-135.841	17.6698	chum	8	8	0	2	0	0	0	0	0	0	0	0	0	0	0	0	0	0	0	0
/Users/JennAlien/Pictures/B41_ChilkatFlats/PICT1035.JPG	B41_ChilkatFlats	83 days, 19:11:01	08:44:12	Chilkat Flats	59.3723	-135.841	17.6698	chum	8	8	0	2	0	0	0	0	0	0	0	0	0	0	0	0	0	0	0	0
/Users/JennAlien/Pictures/B41_ChilkatFlats/PICT1036.JPG	B41_ChilkatFlats	83 days, 19:11:01	08:48:39	Chilkat Flats	59.3723	-135.841	17.6698	chum	8	8	0	1	1	0	0	0	0	0	0	0	0	0	0	0	0	0	0	0
/Users/JennAlien/Pictures/B41_ChilkatFlats/PICT1037.JPG	B41_ChilkatFlats	83 days, 19:11:01	08:48:40	Chilkat Flats	59.3723	-135.841	17.6698	chum	8	8	0	1	1	0	0	0	0	0	0	0	0	0	0	0	0	0	0	0
/Users/JennAlien/Pictures/B41_ChilkatFlats/PICT1038.JPG	B41_ChilkatFlats	83 days, 19:11:01	08:48:41	Chilkat Flats	59.3723	-135.841	17.6698	chum	8	8	0	1	1	0	0	0	0	0	0	0	0	0	0	0	0	0	0	0
/Users/JennAlien/Pictures/B41_ChilkatFlats/PICT1039.JPG	B41_ChilkatFlats	83 days, 19:11:01	08:52:39	Chilkat Flats	59.3723	-135.841	17.6698	chum	10	10	0	2	0	0	0	0	0	0	0	0	0	0	0	0	0	0	0	0
/Users/JennAlien/Pictures/B41_ChilkatFlats/PICT1040.JPG	B41_ChilkatFlats	83 days, 19:11:01	08:52:40	Chilkat Flats	59.3723	-135.841	17.6698	chum	8	8	0	2	0	0	0	0	0	0	0	0	0	0	0	0	0	0	0	0
/Users/JennAlien/Pictures/B41_ChilkatFlats/PICT1041.JPG	B41_ChilkatFlats	83 days, 19:11:01	08:52:41	Chilkat Flats	59.3723	-135.841	17.6698	chum	10	10	0	2	0	0	0	0	0	0	0	0	0	0	0	0	0	0	0	0
/Users/JennAlien/Pictures/B41_ChilkatFlats/PICT1042.JPG	B41_ChilkatFlats	83 days, 19:11:01	08:53:04	Chilkat Flats	59.3723	-135.841	17.6698	chum	9	9	0	2	0	0	0	0	0	0	0	0	0	0	0	0	0	0	0	0
/Users/JennAlien/Pictures/B41_ChilkatFlats/PICT1043.JPG	B41_ChilkatFlats	83 days, 19:11:01	08:53:05	Chilkat Flats	59.3723	-135.841	17.6698	chum	10	10	0	3	0	0	0	0	0	0	0	0	0	0	0	0	0	0	0	0
/Users/JennAlien/Pictures/B41_ChilkatFlats/PICT1044.JPG	B41_ChilkatFlats	83 days, 19:11:01	08:53:06	Chilkat Flats	59.3723	-135.841	17.6698	chum	9	9	0	2	0	0	0	0	0	0	0	0	0	0	0	0	0	0	0	0
/Users/JennAlien/Pictures/B41_ChilkatFlats/PICT1045.JPG	B41_ChilkatFlats	83 days, 19:11:01	09:01:17	Chilkat Flats	59.3723	-135.841	17.6698	chum	11	11	0	2	1	0	0	0	0	0	0	0	0	0	0	0	0	0	0	0
/Users/JennAlien/Pictures/B41_ChilkatFlats/PICT1046.JPG	B41_ChilkatFlats	83 days, 19:11:01	09:01:18	Chilkat Flats	59.3723	-135.841	17.6698	chum	11	11	0	2	1	0	0	0	0	0	0	0	0	0	0	0	0	0	0	0
/Users/JennAlien/Pictures/B41_ChilkatFlats/PICT1047.JPG	B41_ChilkatFlats	83 days, 19:11:01	09:01:19	Chilkat Flats	59.3723	-135.841	17.6698	chum	10	10	0	2	1	0	0	0	0	0	0	0	0	0	0	0	0	0	0	0
/Users/JennAlien/Pictures/B41_ChilkatFlats/PICT1048.JPG	B41_ChilkatFlats	83 days, 19:11:01	09:02:15	Chilkat Flats	59.3723	-135.841	17.6698	chum	10	10	0	4	1	0	0	0	0	0	0	0	0	0	0	0	0	0	0	0
/Users/JennAlien/Pictures/B41_ChilkatFlats/PICT1049.JPG	B41_ChilkatFlats	83 days, 19:11:01	09:02:16	Chilkat Flats	59.3723	-135.841	17.6698	chum	10	10	0	3	1	0	0	0	0	0	0	0	0	0	0	0	0	0	0	0
/Users/JennAlien/Pictures/B41_ChilkatFlats/PICT1050.JPG	B41_ChilkatFlats	83 days, 19:11:01	09:02:17	Chilkat Flats	59.3723	-135.841	17.6698	chum	10	10	0	4	1	0	0	0	0	0	0	0	0	0	0	0	0	0	0	0
/Users/JennAlien/Pictures/B41_ChilkatFlats/PICT1051.JPG	B41_ChilkatFlats	83 days, 19:11:01	09:26:42	Chilkat Flats	59.3723	-135.841	17.6698	chum	10	9	1	1	0	0	0	0	0	0	0	0	0	0	0	0	0	0	0	0
/Users/JennAlien/Pictures/B41_ChilkatFlats/PICT1052.JPG	B41_ChilkatFlats	83 days, 19:11:01	09:26:43	Chilkat Flats	59.3723	-135.841	17.6698	chum	10	9	1	1	0	0	0	0	0	0	0	0	0	0	0	0	0	0	0	0
/Users/JennAlien/Pictures/B41_ChilkatFlats/PICT1053.JPG	B41_ChilkatFlats	83 days, 19:11:01	09:26:44	Chilkat Flats	59.3723	-135.841	17.6698	chum	10	9	1	1	0	0	0	0	0	0	0	0	0	0	0	0	0	0	0	0
/Users/JennAlien/Pictures/B41_ChilkatFlats/PICT1054.JPG	B41_ChilkatFlats	83 days, 19:11:01	10:57:21	Chilkat Flats	59.3723	-135.841	17.6698	chum	4	2	2	1	1	0	0	0	0	0	0	0	0	0	0	0	0	0	0	0
/Users/JennAlien/Pictures/B41_ChilkatFlats/PICT1055.JPG	B41_ChilkatFlats	83 days, 19:11:01	10:57:22	Chilkat Flats	59.3723	-135.841	17.6698	chum	4	2	2	1	1	0	0	0	0	0	0	0	0	0	0	0	0	0	0	0
/Users/JennAlien/Pictures/B41_ChilkatFlats/PICT1056.JPG	B41_ChilkatFlats	83 days, 19:11:01	10:57:23	Chilkat Flats	59.3723	-135.841	17.6698	chum	4	2	2	1	1	0	0	0	0	0	0	0	0	0	0	0	0	0	0	0
/Users/JennAlien/Pictures/B41_ChilkatFlats/PICT1057.JPG	B41_ChilkatFlats	83 days, 19:11:01	11:51:40	Chilkat Flats	59.3723	-135.841	17.6698	chum	4	1	3	1	0	0	0	0	0	0	0	0	0	0	0	0	0	0	0	0
/Users/JennAlien/Pictures/B41_ChilkatFlats/PICT1058.JPG	B41_ChilkatFlats	83 days, 19:11:01	11:51:41	Chilkat Flats	59.3723	-135.841	17.6698	chum	4	1	3	1	0	0	0	0	0	0	0	0	0	0	0	0	0	0	0	0
/Users/JennAlien/Pictures/B41_ChilkatFlats/PICT1059.JPG	B41_ChilkatFlats	83 days, 19:11:01	11:51:42	Chilkat Flats	59.3723	-135.841	17.6698	chum	4	1	3	1	0	0	0	0	0	0	0	0	0	0	0	0	0	0	0	0
/Users/JennAlien/Pictures/B41_ChilkatFlats/PICT1060.JPG	B41_ChilkatFlats	83 days, 19:11:01	14:25:38	Chilkat Flats	59.3723	-135.841	17.6698	chum	4	4	0	3	3	0	0	0	0	0	0	0	0	0	0	0	0	0	0	0
/Users/JennAlien/Pictures/B41_ChilkatFlats/PICT1061.JPG	B41_ChilkatFlats	83 days, 19:11:01	14:25:39	Chilkat Flats	59.3723	-135.841	17.6698	chum	4	4	0	3	3	0	0	0	0	0	0	0	0	0	0	0	0	0	0	0
/Users/JennAlien/Pictures/B41_ChilkatFlats/PICT1062.JPG	B41_ChilkatFlats	83 days, 19:11:01	14:25:40	Chilkat Flats	59.3723	-135.841	17.6698	chum	4	4	0	3	3	0	0	0	0	0	0	0	0	0	0	0	0	0	0	0
/Users/JennAlien/Pictures/B41_ChilkatFlats/PICT1063.JPG	B41_ChilkatFlats	83 days, 19:11:01	14:37:10	Chilkat Flats	59.3723	-135.841	17.6698	chum	3	3	0	1	0	0	0	0	0	0	0	0	0	0	0	0	0	0	0	0
/Users/JennAlien/Pictures/B41_ChilkatFlats/PICT1064.JPG	B41_ChilkatFlats	83 days, 19:11:01	14:37:11	Chilkat Flats	59.3723	-135.841	17.6698	chum	3	3	0	1	0	0	0	0	0	0	0	0	0	0	0	0	0	0	0	0
/Users/JennAlien/Pictures/B41_ChilkatFlats/PICT1065.JPG	B41_ChilkatFlats	83 days, 19:11:01	14:37:12	Chilkat Flats	59.3723	-135.841	17.6698	chum	3	3	0	1	0	0	0	0	0	0	0	0	0	0	0	0	0	0	0	0
/Users/JennAlien/Pictures/B41_ChilkatFlats/PICT1066.JPG	B41_ChilkatFlats	83 days, 19:11:01	14:45:59	Chilkat Flats	59.3723	-135.841	17.6698	chum	4	4	0	3	0	0	0	0	0	0	0	0	0	0	0	0	0	0	0	0
/Users/JennAlien/Pictures/B41_ChilkatFlats/PICT1067.JPG	B41_ChilkatFlats	83 days, 19:11:01	14:46:00	Chilkat Flats	59.3723	-135.841	17.6698	chum	4	4	0	3	0	0	0	0	0	0	0	0	0	0	0	0	0	0	0	0
/Users/JennAlien/Pictures/B41_ChilkatFlats/PICT1068.JPG	B41_ChilkatFlats	83 days, 19:11:01	14:46:01	Chilkat Flats	59.3723	-135.841	17.6698	chum	4	4	0	3	0	0	0	0	0	0	0	0	0	0	0	0	0	0	0	0
/Users/JennAlien/Pictures/B41_ChilkatFlats/PICT1069.JPG	B41_ChilkatFlats	83 days, 19:11:01	15:26:47	Chilkat Flats	59.3723	-135.841	17.6698	chum	0	0	0	0	0	0	0	0	0	0	0	0	0	0	0	0	0	0	0	0
/Users/JennAlien/Pictures/B41_ChilkatFlats/PICT1070.JPG	B41_ChilkatFlats	83 days, 19:11:01	15:26:48	Chilkat Flats	59.3723	-135.841	17.6698	chum	0	0	0	0	0	0	0	0	0	0	0	0	0	0	0	0	0	0	0	0
/Users/JennAlien/Pictures/B41_ChilkatFlats/PICT1071.JPG	B41_ChilkatFlats	83 days, 19:11:01	15:26:49	Chilkat Flats	59.3723	-135.841	17.6698	chum	0	0	0	0	0	0	0	0	0	0	0	0	0	0	0	0	0	0	0	0
/Users/JennAlien/Pictures/B41_ChilkatFlats/PICT1072.JPG	B41_ChilkatFlats	83 days, 19:11:01	15:26:57	Chilkat Flats	59.3723	-135.841	17.6698	chum	0	0	0	0	0	0	0	0	0	0	0	0	0	0	0	0	0	0	0	0
/Users/JennAlien/Pictures/B41_ChilkatFlats/PICT1073.JPG	B41_ChilkatFlats	83 days, 19:11:01	15:26:58	Chilkat Flats	59.3723	-135.841	17.6698	chum	0	0	0	0	0	0	0	0	0	0	0	0	0	0	0	0	0	0	0	0
/Users/JennAlien/Pictures/B41_ChilkatFlats/PICT1074.JPG	B41_ChilkatFlats	83 days, 19:11:01	15:26:59	Chilkat Flats	59.3723	-135.841	17.6698	chum	0	0	0	0	0	0	0	0	0	0	0	0	0	0	0	0	0	0	0	0
/Users/JennAlien/Pictures/B41_ChilkatFlats/PICT0665.JPG	B41_ChilkatFlats	83 days, 19:10:28	16:41:12	Chilkat Flats	59.3723	-135.841	17.6698	chum	5	4	1	1	0	0	0	0	0	0	0	0	0	0	0	0	0	0	0	0
/Users/JennAlien/Pictures/B41_ChilkatFlats/PICT0666.JPG	B41_ChilkatFlats	83 days, 19:10:28	16:41:13	Chilkat Flats	59.3723	-135.841	17.6698	chum	5	4	1	1	0	0	0	0	0	0	0	0	0	0	0	0	0	0	0	0
/Users/JennAlien/Pictures/B41_ChilkatFlats/PICT0667.JPG	B41_ChilkatFlats	83 days, 19:10:28	16:41:20	Chilkat Flats	59.3723	-135.841	17.6698	chum	5	4	1	1	0	0	0	0	0	0	0	0	0	0	0	0	0	0	0	0
/Users/JennAlien/Pictures/B41_ChilkatFlats/PICT0668.JPG	B41_ChilkatFlats	83 days, 19:10:28	16:41:21	Chilkat Flats	59.3723	-135.841	17.6698	chum	5	4	1	1	0	0	0	0	0	0	0	0	0	0	0	0	0	0	0	0
/Users/JennAlien/Pictures/B41_ChilkatFlats/PICT0669.JPG	B41_ChilkatFlats	83 days, 19:10:28	16:41:22	Chilkat Flats	59.3723	-135.841	17.6698	chum	5	4	1	1	0	0	0	0	0	0	0	0	0	0	0	0	0	0	0	0
/Users/JennAlien/Pictures/B41_ChilkatFlats/PICT0670.JPG	B41_ChilkatFlats	83 days, 19:10:28	16:41:30	Chilkat Flats	59.3723	-135.841	17.6698	chum	5	4	1	1	0	0	0	0	0	0	0	0	0	0	0	0	0	0	0	0
/Users/JennAlien/Pictures/B41_ChilkatFlats/PICT0671.JPG	B41_ChilkatFlats	83 days, 19:10:28	16:41:31	Chilkat Flats	59.3723	-135.841	17.6698	chum	5	4	1	1	0	0	0	0	0	0	0	0	0	0	0	0	0	0	0	0
/Users/JennAlien/Pictures/B41_ChilkatFlats/PICT0672.JPG	B41_ChilkatFlats	83 days, 19:10:28	16:41:32	Chilkat Flats	59.3723	-135.841	17.6698	chum	5	4	1	1	0	0	0	0	0	0	0	0	0	0	0	0	0	0	0	0
/Users/JennAlien/Pictures/B41_ChilkatFlats/PICT0673.JPG	B41_ChilkatFlats	83 days, 19:10:28	16:41:46	Chilkat Flats	59.3723	-135.841	17.6698	chum	5	4	1	1	0	0	0	0	0	0	0	0	0	0	0	0	0	0	0	0
/Users/JennAlien/Pictures/B41_ChilkatFlats/PICT0674.JPG	B41_ChilkatFlats	83 days, 19:10:28	16:41:47	Chilkat Flats	59.3723	-135.841	17.6698	chum	5	4	1	1	0	0	0	0	0	0	0	0	0	0	0	0	0	0	0	0
/Users/JennAlien/Pictures/B41_ChilkatFlats/PICT0675.JPG	B41_ChilkatFlats	83 days, 19:10:28	16:41:48	Chilkat Flats	59.3723	-135.841	17.6698	chum	5	4	1	1	0	0	0	0	0	0	0	0	0	0	0	0	0	0	0	0
/Users/JennAlien/Pictures/B41_ChilkatFlats/PICT0676.JPG	B41_ChilkatFlats	83 days, 19:10:28	16:43:06	Chilkat Flats	59.3723	-135.841	17.6698	chum	5	4	1	2	1	0	0	0	0	0	0	0	0	0	0	0	0	0	0	0
/Users/JennAlien/Pictures/B41_ChilkatFlats/PICT0677.JPG	B41_ChilkatFlats	83 days, 19:10:28	16:43:07	Chilkat Flats	59.3723	-135.841	17.6698	chum	5	4	1	2	1	0	0	0	0	0	0	0	0	0	0	0	0	0	0	0
/Users/JennAlien/Pictures/B41_ChilkatFlats/PICT0678.JPG	B41_ChilkatFlats	83 days, 19:10:28	16:43:08	Chilkat Flats	59.3723	-135.841	17.6698	chum	5	4	1	2	1	0	0	0	0	0	0	0	0	0	0	0	0	0	0	0
/Users/JennAlien/Pictures/B41_ChilkatFlats/PICT0679.JPG	B41_ChilkatFlats	83 days, 19:10:28	16:43:18	Chilkat Flats	59.3723	-135.841	17.6698	chum	5	4	1	3	1	0	0	0	0	0	0	0	0	0	0	0	0	0	0	0
/Users/JennAlien/Pictures/B41_ChilkatFlats/PICT0680.JPG	B41_ChilkatFlats	83 days, 19:10:28	16:43:19	Chilkat Flats	59.3723	-135.841	17.6698	chum	5	4	1	2	0	0	0	0	0	0	0	0	0	0	0	0	0	0	0	0
/Users/JennAlien/Pictures/B41_ChilkatFlats/PICT0681.JPG	B41_ChilkatFlats	83 days, 19:10:28	16:43:20	Chilkat Flats	59.3723	-135.841	17.6698	chum	5	4	1	2	0	0	0	0	0	0	0	0	0	0	0	0	0	0	0	0
/Users/JennAlien/Pictures/B41_ChilkatFlats/PICT0682.JPG	B41_ChilkatFlats	83 days, 19:10:28	16:43:47	Chilkat Flats	59.3723	-135.841	17.6698	chum	3	3	0	1	0	0	0	0	0	0	0	0	0	0	0	0	0	0	0	0
/Users/JennAlien/Pictures/B41_ChilkatFlats/PICT0683.JPG	B41_ChilkatFlats	83 days, 19:10:28	16:43:48	Chilkat Flats	59.3723	-135.841	17.6698	chum	3	3	0	1	0	0	0	0	0	0	0	0	0	0	0	0	0	0	0	0
/Users/JennAlien/Pictures/B41_ChilkatFlats/PICT0684.JPG	B41_ChilkatFlats	83 days, 19:10:28	16:43:49	Chilkat Flats	59.3723	-135.841	17.6698	chum	3	3	0	1	0	0	0	0	0	0	0	0	0	0	0	0	0	0	0	0
/Users/JennAlien/Pictures/B41_ChilkatFlats/PICT0685.JPG	B41_ChilkatFlats	83 days, 19:10:29	07:45:31	Chilkat Flats	59.3723	-135.841	17.6698	chum	4	3	0	0	0	0	0	0	0	0	0	0	0	0	0	0	0	0	0	0
/Users/JennAlien/Pictures/B41_ChilkatFlats/PICT0686.JPG	B41_ChilkatFlats	83 days, 19:10:29	07:45:32	Chilkat Flats	59.3723	-135.841	17.6698	chum	4	3	0	0	0	0	0	0	0	0	0	0	0	0	0	0	0	0	0	0
/Users/JennAlien/Pictures/B41_ChilkatFlats/PICT0687.JPG	B41_ChilkatFlats	83 days, 19:10:29	07:45:33	Chilkat Flats	59.3723	-135.841	17.6698	chum	4	3	0	0	0	0	0	0	0	0	0	0	0	0	0	0	0	0	0	0
/Users/JennAlien/Pictures/B41_ChilkatFlats/PICT0688.JPG	B41_ChilkatFlats	83 days, 19:10:29	10:42:03	Chilkat Flats	59.3723	-135.841	17.6698	chum	1	0	1	0	0	0	0	0	0	0	0	0	0	0	0	0	0	0	0	0
/Users/JennAlien/Pictures/B41_ChilkatFlats/PICT0689.JPG	B41_ChilkatFlats	83 days, 19:10:29	10:42:04	Chilkat Flats	59.3723	-135.841	17.6698	chum	1	0	1	0	0	0	0	0	0	0	0	0	0	0	0	0	0	0	0	0
/Users/JennAlien/Pictures/B41_ChilkatFlats/PICT0690.JPG	B41_ChilkatFlats	83 days, 19:10:29	10:42:05	Chilkat Flats	59.3723	-135.841	17.6698	chum	1	0	1	0	0	0	0	0	0	0	0	0	0	0	0	0	0	0	0	0
/Users/JennAlien/Pictures/B41_ChilkatFlats/PICT0691.JPG	B41_ChilkatFlats	83 days, 19:10:29	10:42:43	Chilkat Flats	59.3723	-135.841	17.6698	chum	1	1	0	3	0	0	0	0	0	0	0	0	0	0	0	0	0	0	0	0
/Users/JennAlien/Pictures/B41_ChilkatFlats/PICT0692.JPG	B41_ChilkatFlats	83 days, 19:10:29	10:42:44	Chilkat Flats	59.3723	-135.841	17.6698	chum	1	1	0	3	0	0	0	0	0	0	0	0	0	0	0	0	0	0	0	0
/Users/JennAlien/Pictures/B41_ChilkatFlats/PICT0693.JPG	B41_ChilkatFlats	83 days, 19:10:29	10:42:45	Chilkat Flats	59.3723	-135.841	17.6698	chum	1	1	0	3	0	0	0	0	0	0	0	0	0	0	0	0	0	0	0	0
/Users/JennAlien/Pictures/B41_ChilkatFlats/PICT0694.JPG	B41_ChilkatFlats	83 days, 19:10:30	08:05:34	Chilkat Flats	59.3723	-135.841	17.6698	chum	6	6	0	1	0	0	0	0	0	0	0	0	0	0	0	0	0	0	0	0
/Users/JennAlien/Pictures/B41_ChilkatFlats/PICT0695.JPG	B41_ChilkatFlats	83 days, 19:10:30	08:05:35	Chilkat Flats	59.3723	-135.841	17.6698	chum	6	6	0	1	0	0	0	0	0	0	0	0	0	0	0	0	0	0	0	0
/Users/JennAlien/Pictures/B41_ChilkatFlats/PICT0696.JPG	B41_ChilkatFlats	83 days, 19:10:30	08:05:36	Chilkat Flats	59.3723	-135.841	17.6698	chum	6	6	0	1	0	0	0	0	0	0	0	0	0	0	0	0	0	0	0	0
/Users/JennAlien/Pictures/B41_ChilkatFlats/PICT0697.JPG	B41_ChilkatFlats	83 days, 19:10:30	08:37:06	Chilkat Flats	59.3723	-135.841	17.6698	chum	5	3	2	1	0	0	0	0	0	0	0	0	0	0	0	0	0	0	0	0
/Users/JennAlien/Pictures/B41_ChilkatFlats/PICT0698.JPG	B41_ChilkatFlats	83 days, 19:10:30	08:37:07	Chilkat Flats	59.3723	-135.841	17.6698	chum	5	3	2	1	0	0	0	0	0	0	0	0	0	0	0	0	0	0	0	0
/Users/JennAlien/Pictures/B41_ChilkatFlats/PICT0699.JPG	B41_ChilkatFlats	83 days, 19:10:30	08:37:08	Chilkat Flats	59.3723	-135.841	17.6698	chum	5	3	2	1	0	0	0	0	0	0	0	0	0	0	0	0	0	0	0	0
/Users/JennAlien/Pictures/B41_ChilkatFlats/PICT0700.JPG	B41_ChilkatFlats	83 days, 19:10:30	08:42:50	Chilkat Flats	59.3723	-135.841	17.6698	chum	5	3	2	1	0	0	0	0	0	0	0	0	0	0	0	0	0	0	0	0
/Users/JennAlien/Pictures/B41_ChilkatFlats/PICT0701.JPG	B41_ChilkatFlats	83 days, 19:10:30	08:42:51	Chilkat Flats	59.3723	-135.841	17.6698	chum	5	3	2	1	0	0	0	0	0	0	0	0	0	0	0	0	0	0	0	0
/Users/JennAlien/Pictures/B41_ChilkatFlats/PICT0702.JPG	B41_ChilkatFlats	83 days, 19:10:30	08:42:52	Chilkat Flats	59.3723	-135.841	17.6698	chum	5	3	2	1	0	0	0	0	0	0	0	0	0	0	0	0	0	0	0	0
/Users/JennAlien/Pictures/B41_ChilkatFlats/PICT0703.JPG	B41_ChilkatFlats	83 days, 19:10:30	08:56:48	Chilkat Flats	59.3723	-135.841	17.6698	chum	8	4	4	1	0	0	0	0	0	0	0	0	0	0	0	0	0	0	0	0
/Users/JennAlien/Pictures/B41_ChilkatFlats/PICT0704.JPG	B41_ChilkatFlats	83 days, 19:10:30	08:56:48	Chilkat Flats	59.3723	-135.841	17.6698	chum	8	4	4	1	0	0	0	0	0	0	0	0	0	0	0	0	0	0	0	0
/Users/JennAlien/Pictures/B41_ChilkatFlats/PICT0705.JPG	B41_ChilkatFlats	83 days, 19:10:30	08:56:49	Chilkat Flats	59.3723	-135.841	17.6698	chum	8	4	4	1	0	0	0	0	0	0	0	0	0	0	0	0	0	0	0	0
/Users/JennAlien/Pictures/B41_ChilkatFlats/PICT0706.JPG	B41_ChilkatFlats	83 days, 19:10:30	09:11:47	Chilkat Flats	59.3723	-135.841	17.6698	chum	3	2	1	0	0	0	0	0	0	0	0	0	0	0	0	0	0	0	0	0
/Users/JennAlien/Pictures/B41_ChilkatFlats/PICT0707.JPG	B41_ChilkatFlats	83 days, 19:10:30	09:11:48	Chilkat Flats	59.3723	-135.841	17.6698	chum	3	2	1	0	0	0	0	0	0	0	0	0	0	0	0	0	0	0	0	0
/Users/JennAlien/Pictures/B41_ChilkatFlats/PICT0708.JPG	B41_ChilkatFlats	83 days, 19:10:30	09:11:49	Chilkat Flats	59.3723	-135.841	17.6698	chum	3	2	1	0	0	0	0	0	0	0	0	0	0	0	0	0	0	0	0	0
/Users/JennAlien/Pictures/B41_ChilkatFlats/PICT0709.JPG	B41_ChilkatFlats	83 days, 19:10:30	09:12:03	Chilkat Flats	59.3723	-135.841	17.6698	chum	3	2	1	0	0	0	0	0	0	0	0	0	0	0	0	0	0	0	0	0
/Users/JennAlien/Pictures/B41_ChilkatFlats/PICT0710.JPG	B41_ChilkatFlats	83 days, 19:10:30	09:12:04	Chilkat Flats	59.3723	-135.841	17.6698	chum	3	2	1	0	0	0	0	0	0	0	0	0	0	0	0	0	0	0	0	0
/Users/JennAlien/Pictures/B41_ChilkatFlats/PICT0711.JPG	B41_ChilkatFlats	83 days, 19:10:30	09:12:05	Chilkat Flats	59.3723	-135.841	17.6698	chum	3	2	1	0	0	0	0	0	0	0	0	0	0	0	0	0	0	0	0	0
/Users/JennAlien/Pictures/B41_ChilkatFlats/PICT0712.JPG	B41_ChilkatFlats	83 days, 19:10:30	09:15:06	Chilkat Flats	59.3723	-135.841	17.6698	chum	3	2	1	0	0	0	0	0	0	0	0	0	0	0	0	0	0	0	0	0
/Users/JennAlien/Pictures/B41_ChilkatFlats/PICT0713.JPG	B41_ChilkatFlats	83 days, 19:10:30	09:15:07	Chilkat Flats	59.3723	-135.841	17.6698	chum	3	2	1	0	0	0	0	0	0	0	0	0	0	0	0	0	0	0	0	0
/Users/JennAlien/Pictures/B41_ChilkatFlats/PICT0714.JPG	B41_ChilkatFlats	83 days, 19:10:30	09:15:08	Chilkat Flats	59.3723	-135.841	17.6698	chum	3	2	1	0	0	0	0	0	0	0	0	0	0	0	0	0	0	0	0	0
/Users/JennAlien/Pictures/B41_ChilkatFlats/PICT0715.JPG	B41_ChilkatFlats	83 days, 19:10:30	12:09:15	Chilkat Flats	59.3723	-135.841	17.6698	chum	0	0	0	4	0	0	0	0	0	0	0	0	0	0	0	0	0	0	0	0
/Users/JennAlien/Pictures/B41_ChilkatFlats/PICT0716.JPG	B41_ChilkatFlats	83 days, 19:10:30	12:09:16	Chilkat Flats	59.3723	-135.841	17.6698	chum	0	0	0	4	0	0	0	0	0	0	0	0	0	0	0	0	0	0	0	0
/Users/JennAlien/Pictures/B41_ChilkatFlats/PICT0717.JPG	B41_ChilkatFlats	83 days, 19:10:30	12:09:17	Chilkat Flats	59.3723	-135.841	17.6698	chum	0	0	0	4	0	0	0	0	0	0	0	0	0	0	0	0	0	0	0	0
/Users/JennAlien/Pictures/B41_ChilkatFlats/PICT0718.JPG	B41_ChilkatFlats	83 days, 19:10:30	12:13:18	Chilkat Flats	59.3723	-135.841	17.6698	chum	0	0	0	3	0	0	0	0	0	0	0	0	0	0	0	0	0	0	0	0
/Users/JennAlien/Pictures/B41_ChilkatFlats/PICT0719.JPG	B41_ChilkatFlats	83 days, 19:10:30	12:13:19	Chilkat Flats	59.3723	-135.841	17.6698	chum	0	0	0	3	0	0	0	0	0	0	0	0	0	0	0	0	0	0	0	0
/Users/JennAlien/Pictures/B41_ChilkatFlats/PICT0720.JPG	B41_ChilkatFlats	83 days, 19:10:30	12:13:20	Chilkat Flats	59.3723	-135.841	17.6698	chum	0	0	0	3	0	0	0	0	0	0	0	0	0	0	0	0	0	0	0	0
/Users/JennAlien/Pictures/B41_ChilkatFlats/PICT0721.JPG	B41_ChilkatFlats	83 days, 19:10:30	12:17:19	Chilkat Flats	59.3723	-135.841	17.6698	chum	0	0	0	1	0	0	0	0	0	0	0	0	0	0	0	0	0	0	0	0
/Users/JennAlien/Pictures/B41_ChilkatFlats/PICT0722.JPG	B41_ChilkatFlats	83 days, 19:10:30	12:17:20	Chilkat Flats	59.3723	-135.841	17.6698	chum	0	0	0	1	0	0	0	0	0	0	0	0	0	0	0	0	0	0	0	0
/Users/JennAlien/Pictures/B41_ChilkatFlats/PICT0723.JPG	B41_ChilkatFlats	83 days, 19:10:30	12:17:21	Chilkat Flats	59.3723	-135.841	17.6698	chum	0	0	0	1	0	0	0	0	0	0	0	0	0	0	0	0	0	0	0	0
/Users/JennAlien/Pictures/B41_ChilkatFlats/PICT0724.JPG	B41_ChilkatFlats	83 days, 19:10:30	12:22:24	Chilkat Flats	59.3723	-135.841	17.6698	chum	2	2	0	0	2	0	0	0	0	0	0	0	0	0	0	0	0	0	0	0
/Users/JennAlien/Pictures/B41_ChilkatFlats/PICT0725.JPG	B41_ChilkatFlats	83 days, 19:10:30	12:22:25	Chilkat Flats	59.3723	-135.841	17.6698	chum	2	2	0	0	2	0	0	0	0	0	0	0	0	0	0	0	0	0	0	0
/Users/JennAlien/Pictures/B41_ChilkatFlats/PICT0726.JPG	B41_ChilkatFlats	83 days, 19:10:30	12:22:26	Chilkat Flats	59.3723	-135.841	17.6698	chum	2	2	0	0	2	0	0	0	0	0	0	0	0	0	0	0	0	0	0	0
/Users/JennAlien/Pictures/B41_ChilkatFlats/PICT0727.JPG	B41_ChilkatFlats	83 days, 19:10:30	12:25:00	Chilkat Flats	59.3723	-135.841	17.6698	chum	1	1	0	0	3	0	0	0	0	0	0	0	0	0	0	0	0	0	0	0
/Users/JennAlien/Pictures/B41_ChilkatFlats/PICT0728.JPG	B41_ChilkatFlats	83 days, 19:10:30	12:25:01	Chilkat Flats	59.3723	-135.841	17.6698	chum	1	1	0	0	3	0	0	0	0	0	0	0	0	0	0	0	0	0	0	0
/Users/JennAlien/Pictures/B41_ChilkatFlats/PICT0729.JPG	B41_ChilkatFlats	83 days, 19:10:30	12:25:02	Chilkat Flats	59.3723	-135.841	17.6698	chum	1	1	0	0	3	0	0	0	0	0	0	0	0	0	0	0	0	0	0	0
/Users/JennAlien/Pictures/B41_ChilkatFlats/PICT0730.JPG	B41_ChilkatFlats	83 days, 19:10:30	12:26:34	Chilkat Flats	59.3723	-135.841	17.6698	chum	1	1	0	0	0	0	0	0	0	0	0	0	0	0	0	0	0	0	0	0
/Users/JennAlien/Pictures/B41_ChilkatFlats/PICT0731.JPG	B41_ChilkatFlats	83 days, 19:10:30	12:26:35	Chilkat Flats	59.3723	-135.841	17.6698	chum	1	1	0	0	0	0	0	0	0	0	0	0	0	0	0	0	0	0	0	0
/Users/JennAlien/Pictures/B41_ChilkatFlats/PICT0732.JPG	B41_ChilkatFlats	83 days, 19:10:30	12:26:36	Chilkat Flats	59.3723	-135.841	17.6698	chum	1	1	0	0	0	0	0	0	0	0	0	0	0	0	0	0	0	0	0	0
/Users/JennAlien/Pictures/B41_ChilkatFlats/PICT0733.JPG	B41_ChilkatFlats	83 days, 19:10:30	12:58:41	Chilkat Flats	59.3723	-135.841	17.6698	chum	2	2	0	2	0	0	0	0	0	0	0	0	0	0	0	0	0	0	0	0
/Users/JennAlien/Pictures/B41_ChilkatFlats/PICT0734.JPG	B41_ChilkatFlats	83 days, 19:10:30	12:58:42	Chilkat Flats	59.3723	-135.841	17.6698	chum	2	2	0	2	0	0	0	0	0	0	0	0	0	0	0	0	0	0	0	0
/Users/JennAlien/Pictures/B41_ChilkatFlats/PICT0735.JPG	B41_ChilkatFlats	83 days, 19:10:30	12:58:43	Chilkat Flats	59.3723	-135.841	17.6698	chum	2	2	0	2	0	0	0	0	0	0	0	0	0	0	0	0	0	0	0	0
/Users/JennAlien/Pictures/B41_ChilkatFlats/PICT0736.JPG	B41_ChilkatFlats	83 days, 19:10:30	13:22:10	Chilkat Flats	59.3723	-135.841	17.6698	chum	3	2	1	2	1	0	0	0	0	0	0	0	0	0	0	0	0	0	0	0
/Users/JennAlien/Pictures/B41_ChilkatFlats/PICT0737.JPG	B41_ChilkatFlats	83 days, 19:10:30	13:22:11	Chilkat Flats	59.3723	-135.841	17.6698	chum	3	2	1	2	1	0	0	0	0	0	0	0	0	0	0	0	0	0	0	0
/Users/JennAlien/Pictures/B41_ChilkatFlats/PICT0738.JPG	B41_ChilkatFlats	83 days, 19:10:30	13:22:12	Chilkat Flats	59.3723	-135.841	17.6698	chum	3	2	1	2	1	0	0	0	0	0	0	0	0	0	0	0	0	0	0	0
/Users/JennAlien/Pictures/B41_ChilkatFlats/PICT0739.JPG	B41_ChilkatFlats	83 days, 19:10:30	13:41:12	Chilkat Flats	59.3723	-135.841	17.6698	chum	3	2	1	1	0	0	0	0	0	0	0	0	0	0	0	0	0	0	0	0
/Users/JennAlien/Pictures/B41_ChilkatFlats/PICT0740.JPG	B41_ChilkatFlats	83 days, 19:10:30	13:41:13	Chilkat Flats	59.3723	-135.841	17.6698	chum	3	2	1	1	0	0	0	0	0	0	0	0	0	0	0	0	0	0	0	0
/Users/JennAlien/Pictures/B41_ChilkatFlats/PICT0741.JPG	B41_ChilkatFlats	83 days, 19:10:30	13:41:14	Chilkat Flats	59.3723	-135.841	17.6698	chum	3	2	1	1	0	0	0	0	0	0	0	0	0	0	0	0	0	0	0	0
/Users/JennAlien/Pictures/B41_ChilkatFlats/PICT0742.JPG	B41_ChilkatFlats	83 days, 19:10:30	14:27:00	Chilkat Flats	59.3723	-135.841	17.6698	chum	1	1	0	0	0	0	0	0	0	0	0	0	0	0	0	0	0	0	0	0
/Users/JennAlien/Pictures/B41_ChilkatFlats/PICT0743.JPG	B41_ChilkatFlats	83 days, 19:10:30	14:27:01	Chilkat Flats	59.3723	-135.841	17.6698	chum	1	1	0	0	0	0	0	0	0	0	0	0	0	0	0	0	0	0	0	0
/Users/JennAlien/Pictures/B41_ChilkatFlats/PICT0744.JPG	B41_ChilkatFlats	83 days, 19:10:30	14:27:02	Chilkat Flats	59.3723	-135.841	17.6698	chum	1	1	0	0	0	0	0	0	0	0	0	0	0	0	0	0	0	0	0	0
/Users/JennAlien/Pictures/B41_ChilkatFlats/PICT0745.JPG	B41_ChilkatFlats	83 days, 19:10:30	14:35:52	Chilkat Flats	59.3723	-135.841	17.6698	chum	1	1	0	0	1	0	0	0	0	0	0	0	0	0	0	0	0	0	0	0
/Users/JennAlien/Pictures/B41_ChilkatFlats/PICT0746.JPG	B41_ChilkatFlats	83 days, 19:10:30	14:35:53	Chilkat Flats	59.3723	-135.841	17.6698	chum	1	1	0	0	1	0	0	0	0	0	0	0	0	0	0	0	0	0	0	0
/Users/JennAlien/Pictures/B41_ChilkatFlats/PICT0747.JPG	B41_ChilkatFlats	83 days, 19:10:30	14:35:54	Chilkat Flats	59.3723	-135.841	17.6698	chum	1	1	0	0	1	0	0	0	0	0	0	0	0	0	0	0	0	0	0	0
/Users/JennAlien/Pictures/B41_ChilkatFlats/PICT0748.JPG	B41_ChilkatFlats	83 days, 19:10:30	14:57:53	Chilkat Flats	59.3723	-135.841	17.6698	chum	2	2	0	0	0	0	0	0	0	0	0	0	0	0	0	0	0	0	0	0
/Users/JennAlien/Pictures/B41_ChilkatFlats/PICT0749.JPG	B41_ChilkatFlats	83 days, 19:10:30	14:57:54	Chilkat Flats	59.3723	-135.841	17.6698	chum	2	2	0	0	0	0	0	0	0	0	0	0	0	0	0	0	0	0	0	0
/Users/JennAlien/Pictures/B41_ChilkatFlats/PICT0750.JPG	B41_ChilkatFlats	83 days, 19:10:30	14:57:55	Chilkat Flats	59.3723	-135.841	17.6698	chum	2	2	0	0	0	0	0	0	0	0	0	0	0	0	0	0	0	0	0	0
/Users/JennAlien/Pictures/B41_ChilkatFlats/PICT0751.JPG	B41_ChilkatFlats	83 days, 19:10:30	14:58:23	Chilkat Flats	59.3723	-135.841	17.6698	chum	2	2	0	0	0	0	0	0	0	0	0	0	0	0	0	0	0	0	0	0
/Users/JennAlien/Pictures/B41_ChilkatFlats/PICT0752.JPG	B41_ChilkatFlats	83 days, 19:10:30	14:58:24	Chilkat Flats	59.3723	-135.841	17.6698	chum	2	2	0	0	0	0	0	0	0	0	0	0	0	0	0	0	0	0	0	0
/Users/JennAlien/Pictures/B41_ChilkatFlats/PICT0753.JPG	B41_ChilkatFlats	83 days, 19:10:30	14:58:25	Chilkat Flats	59.3723	-135.841	17.6698	chum	1	1	0	0	0	0	0	0	0	0	0	0	0	0	0	0	0	0	0	0
/Users/JennAlien/Pictures/B41_ChilkatFlats/PICT0754.JPG	B41_ChilkatFlats	83 days, 19:10:30	15:07:58	Chilkat Flats	59.3723	-135.841	17.6698	chum	1	1	0	0	0	0	0	0	0	0	0	0	0	0	0	0	0	0	0	0
/Users/JennAlien/Pictures/B41_ChilkatFlats/PICT0755.JPG	B41_ChilkatFlats	83 days, 19:10:30	15:07:59	Chilkat Flats	59.3723	-135.841	17.6698	chum	1	1	0	0	0	0	0	0	0	0	0	0	0	0	0	0	0	0	0	0
/Users/JennAlien/Pictures/B41_ChilkatFlats/PICT0756.JPG	B41_ChilkatFlats	83 days, 19:10:30	15:08:00	Chilkat Flats	59.3723	-135.841	17.6698	chum	1	1	0	0	0	0	0	0	0	0	0	0	0	0	0	0	0	0	0	0
/Users/JennAlien/Pictures/B41_ChilkatFlats/PICT0757.JPG	B41_ChilkatFlats	83 days, 19:10:30	15:37:44	Chilkat Flats	59.3723	-135.841	17.6698	chum	2	2	0	0	1	0	0	0	0	0	0	0	0	0	0	0	0	0	0	0
/Users/JennAlien/Pictures/B41_ChilkatFlats/PICT0758.JPG	B41_ChilkatFlats	83 days, 19:10:30	15:37:45	Chilkat Flats	59.3723	-135.841	17.6698	chum	2	2	0	0	1	0	0	0	0	0	0	0	0	0	0	0	0	0	0	0
/Users/JennAlien/Pictures/B41_ChilkatFlats/PICT0759.JPG	B41_ChilkatFlats	83 days, 19:10:30	15:37:46	Chilkat Flats	59.3723	-135.841	17.6698	chum	2	2	0	0	1	0	0	0	0	0	0	0	0	0	0	0	0	0	0	0
/Users/JennAlien/Pictures/B41_ChilkatFlats/PICT0760.JPG	B41_ChilkatFlats	83 days, 19:10:30	15:38:06	Chilkat Flats	59.3723	-135.841	17.6698	chum	2	2	0	0	1	0	0	0	0	0	0	0	0	0	0	0	0	0	0	0
/Users/JennAlien/Pictures/B41_ChilkatFlats/PICT0761.JPG	B41_ChilkatFlats	83 days, 19:10:30	15:38:07	Chilkat Flats	59.3723	-135.841	17.6698	chum	2	2	0	0	1	0	0	0	0	0	0	0	0	0	0	0	0	0	0	0
/Users/JennAlien/Pictures/B41_ChilkatFlats/PICT0762.JPG	B41_ChilkatFlats	83 days, 19:10:30	15:38:08	Chilkat Flats	59.3723	-135.841	17.6698	chum	2	2	0	0	1	0	0	0	0	0	0	0	0	0	0	0	0	0	0	0
/Users/JennAlien/Pictures/B41_ChilkatFlats/PICT0763.JPG	B41_ChilkatFlats	83 days, 19:10:31	10:43:01	Chilkat Flats	59.3723	-135.841	17.6698	chum	0	0	0	1	0	0	0	0	0	0	0	0	0	0	0	0	0	0	0	0
/Users/JennAlien/Pictures/B41_ChilkatFlats/PICT0764.JPG	B41_ChilkatFlats	83 days, 19:10:31	10:43:02	Chilkat Flats	59.3723	-135.841	17.6698	chum	0	0	0	1	0	0	0	0	0	0	0	0	0	0	0	0	0	0	0	0
/Users/JennAlien/Pictures/B41_ChilkatFlats/PICT0765.JPG	B41_ChilkatFlats	83 days, 19:10:31	10:43:03	Chilkat Flats	59.3723	-135.841	17.6698	chum	0	0	0	1	0	0	0	0	0	0	0	0	0	0	0	0	0	0	0	0
/Users/JennAlien/Pictures/B41_ChilkatFlats/PICT0766.JPG	B41_ChilkatFlats	83 days, 19:10:31	11:42:04	Chilkat Flats	59.3723	-135.841	17.6698	chum	0	0	0	1	0	0	0	0	0	0	0	0	0	0	0	0	0	0	0	0
/Users/JennAlien/Pictures/B41_ChilkatFlats/PICT0767.JPG	B41_ChilkatFlats	83 days, 19:10:31	11:42:05	Chilkat Flats	59.3723	-135.841	17.6698	chum	0	0	0	1	0	0	0	0	0	0	0	0	0	0	0	0	0	0	0	0
/Users/JennAlien/Pictures/B41_ChilkatFlats/PICT0768.JPG	B41_ChilkatFlats	83 days, 19:10:31	11:42:06	Chilkat Flats	59.3723	-135.841	17.6698	chum	0	0	0	1	0	0	0	0	0	0	0	0	0	0	0	0	0	0	0	0
/Users/JennAlien/Pictures/B41_ChilkatFlats/PICT0769.JPG	B41_ChilkatFlats	83 days, 19:10:31	11:42:15	Chilkat Flats	59.3723	-135.841	17.6698	chum	0	0	0	1	0	0	0	0	0	0	0	0	0	0	0	0	0	0	0	0
/Users/JennAlien/Pictures/B41_ChilkatFlats/PICT0770.JPG	B41_ChilkatFlats	83 days, 19:10:31	11:42:16	Chilkat Flats	59.3723	-135.841	17.6698	chum	0	0	0	1	0	0	0	0	0	0	0	0	0	0	0	0	0	0	0	0
/Users/JennAlien/Pictures/B41_ChilkatFlats/PICT0771.JPG	B41_ChilkatFlats	83 days, 19:10:31	11:42:17	Chilkat Flats	59.3723	-135.841	17.6698	chum	0	0	0	1	0	0	0	0	0	0	0	0	0	0	0	0	0	0	0	0
/Users/JennAlien/Pictures/B41_ChilkatFlats/PICT0772.JPG	B41_ChilkatFlats	83 days, 19:10:31	11:42:41	Chilkat Flats	59.3723	-135.841	17.6698	chum	0	0	0	2	0	0	0	0	0	0	0	0	0	0	0	0	0	0	0	0
/Users/JennAlien/Pictures/B41_ChilkatFlats/PICT0773.JPG	B41_ChilkatFlats	83 days, 19:10:31	11:42:42	Chilkat Flats	59.3723	-135.841	17.6698	chum	0	0	0	2	0	0	0	0	0	0	0	0	0	0	0	0	0	0	0	0
/Users/JennAlien/Pictures/B41_ChilkatFlats/PICT0774.JPG	B41_ChilkatFlats	83 days, 19:10:31	11:42:43	Chilkat Flats	59.3723	-135.841	17.6698	chum	0	0	0	2	0	0	0	0	0	0	0	0	0	0	0	0	0	0	0	0
/Users/JennAlien/Pictures/B41_ChilkatFlats/PICT0775.JPG	B41_ChilkatFlats	83 days, 19:10:31	11:43:33	Chilkat Flats	59.3723	-135.841	17.6698	chum	0	0	0	2	0	0	0	0	0	0	0	0	0	0	0	0	0	0	0	0
/Users/JennAlien/Pictures/B41_ChilkatFlats/PICT0776.JPG	B41_ChilkatFlats	83 days, 19:10:31	11:43:34	Chilkat Flats	59.3723	-135.841	17.6698	chum	0	0	0	2	0	0	0	0	0	0	0	0	0	0	0	0	0	0	0	0
/Users/JennAlien/Pictures/B41_ChilkatFlats/PICT0777.JPG	B41_ChilkatFlats	83 days, 19:10:31	11:43:35	Chilkat Flats	59.3723	-135.841	17.6698	chum	0	0	0	2	0	0	0	0	0	0	0	0	0	0	0	0	0	0	0	0
/Users/JennAlien/Pictures/B41_ChilkatFlats/PICT0778.JPG	B41_ChilkatFlats	83 days, 19:10:31	11:44:10	Chilkat Flats	59.3723	-135.841	17.6698	chum	0	0	0	2	0	0	0	0	0	0	0	0	0	0	0	0	0	0	0	0
/Users/JennAlien/Pictures/B41_ChilkatFlats/PICT0779.JPG	B41_ChilkatFlats	83 days, 19:10:31	11:44:11	Chilkat Flats	59.3723	-135.841	17.6698	chum	0	0	0	2	0	0	0	0	0	0	0	0	0	0	0	0	0	0	0	0
/Users/JennAlien/Pictures/B41_ChilkatFlats/PICT0780.JPG	B41_ChilkatFlats	83 days, 19:10:31	11:44:12	Chilkat Flats	59.3723	-135.841	17.6698	chum	0	0	0	2	0	0	0	0	0	0	0	0	0	0	0	0	0	0	0	0
/Users/JennAlien/Pictures/B41_ChilkatFlats/PICT0781.JPG	B41_ChilkatFlats	83 days, 19:10:31	11:44:36	Chilkat Flats	59.3723	-135.841	17.6698	chum	0	0	0	2	0	0	0	0	0	0	0	0	0	0	0	0	0	0	0	0
/Users/JennAlien/Pictures/B41_ChilkatFlats/PICT0782.JPG	B41_ChilkatFlats	83 days, 19:10:31	11:44:36	Chilkat Flats	59.3723	-135.841	17.6698	chum	0	0	0	2	0	0	0	0	0	0	0	0	0	0	0	0	0	0	0	0
/Users/JennAlien/Pictures/B41_ChilkatFlats/PICT0783.JPG	B41_ChilkatFlats	83 days, 19:10:31	11:44:37	Chilkat Flats	59.3723	-135.841	17.6698	chum	0	0	0	2	0	0	0	0	0	0	0	0	0	0	0	0	0	0	0	0
/Users/JennAlien/Pictures/B41_ChilkatFlats/PICT0784.JPG	B41_ChilkatFlats	83 days, 19:10:31	11:55:09	Chilkat Flats	59.3723	-135.841	17.6698	chum	0	0	0	2	0	0	0	0	0	0	0	0	0	0	0	0	0	0	0	0
/Users/JennAlien/Pictures/B41_ChilkatFlats/PICT0785.JPG	B41_ChilkatFlats	83 days, 19:10:31	11:55:10	Chilkat Flats	59.3723	-135.841	17.6698	chum	0	0	0	2	0	0	0	0	0	0	0	0	0	0	0	0	0	0	0	0
/Users/JennAlien/Pictures/B41_ChilkatFlats/PICT0786.JPG	B41_ChilkatFlats	83 days, 19:10:31	11:55:11	Chilkat Flats	59.3723	-135.841	17.6698	chum	0	0	0	2	0	0	0	0	0	0	0	0	0	0	0	0	0	0	0	0
/Users/JennAlien/Pictures/B41_ChilkatFlats/PICT0787.JPG	B41_ChilkatFlats	83 days, 19:10:31	11:56:06	Chilkat Flats	59.3723	-135.841	17.6698	chum	0	0	0	2	0	0	0	0	0	0	0	0	0	0	0	0	0	0	0	0
/Users/JennAlien/Pictures/B41_ChilkatFlats/PICT0788.JPG	B41_ChilkatFlats	83 days, 19:10:31	11:56:07	Chilkat Flats	59.3723	-135.841	17.6698	chum	0	0	0	2	0	0	0	0	0	0	0	0	0	0	0	0	0	0	0	0
/Users/JennAlien/Pictures/B41_ChilkatFlats/PICT0789.JPG	B41_ChilkatFlats	83 days, 19:10:31	11:56:08	Chilkat Flats	59.3723	-135.841	17.6698	chum	0	0	0	2	0	0	0	0	0	0	0	0	0	0	0	0	0	0	0	0
/Users/JennAlien/Pictures/B41_ChilkatFlats/PICT0790.JPG	B41_ChilkatFlats	83 days, 19:10:31	11:56:34	Chilkat Flats	59.3723	-135.841	17.6698	chum	0	0	0	2	0	0	0	0	0	0	0	0	0	0	0	0	0	0	0	0
/Users/JennAlien/Pictures/B41_ChilkatFlats/PICT0791.JPG	B41_ChilkatFlats	83 days, 19:10:31	11:56:35	Chilkat Flats	59.3723	-135.841	17.6698	chum	0	0	0	2	0	0	0	0	0	0	0	0	0	0	0	0	0	0	0	0
/Users/JennAlien/Pictures/B41_ChilkatFlats/PICT0792.JPG	B41_ChilkatFlats	83 days, 19:10:31	11:56:36	Chilkat Flats	59.3723	-135.841	17.6698	chum	0	0	0	2	0	0	0	0	0	0	0	0	0	0	0	0	0	0	0	0
/Users/JennAlien/Pictures/B41_ChilkatFlats/PICT0793.JPG	B41_ChilkatFlats	83 days, 19:10:31	11:57:22	Chilkat Flats	59.3723	-135.841	17.6698	chum	0	0	0	2	0	0	0	0	0	0	0	0	0	0	0	0	0	0	0	0
/Users/JennAlien/Pictures/B41_ChilkatFlats/PICT0794.JPG	B41_ChilkatFlats	83 days, 19:10:31	11:57:23	Chilkat Flats	59.3723	-135.841	17.6698	chum	0	0	0	2	0	0	0	0	0	0	0	0	0	0	0	0	0	0	0	0
/Users/JennAlien/Pictures/B41_ChilkatFlats/PICT0795.JPG	B41_ChilkatFlats	83 days, 19:10:31	11:57:24	Chilkat Flats	59.3723	-135.841	17.6698	chum	0	0	0	3	0	0	0	0	0	0	0	0	0	0	0	0	0	0	0	0
/Users/JennAlien/Pictures/B41_ChilkatFlats/PICT0796.JPG	B41_ChilkatFlats	83 days, 19:10:31	11:57:39	Chilkat Flats	59.3723	-135.841	17.6698	chum	0	0	0	3	0	0	0	0	0	0	0	0	0	0	0	0	0	0	0	0
/Users/JennAlien/Pictures/B41_ChilkatFlats/PICT0797.JPG	B41_ChilkatFlats	83 days, 19:10:31	11:57:40	Chilkat Flats	59.3723	-135.841	17.6698	chum	0	0	0	3	0	0	0	0	0	0	0	0	0	0	0	0	0	0	0	0
/Users/JennAlien/Pictures/B41_ChilkatFlats/PICT0798.JPG	B41_ChilkatFlats	83 days, 19:10:31	11:57:41	Chilkat Flats	59.3723	-135.841	17.6698	chum	0	0	0	3	0	0	0	0	0	0	0	0	0	0	0	0	0	0	0	0
/Users/JennAlien/Pictures/B41_ChilkatFlats/PICT0799.JPG	B41_ChilkatFlats	83 days, 19:10:31	11:57:51	Chilkat Flats	59.3723	-135.841	17.6698	chum	0	0	0	3	0	0	0	0	0	0	0	0	0	0	0	0	0	0	0	0
/Users/JennAlien/Pictures/B41_ChilkatFlats/PICT0800.JPG	B41_ChilkatFlats	83 days, 19:10:31	11:57:52	Chilkat Flats	59.3723	-135.841	17.6698	chum	0	0	0	3	0	0	0	0	0	0	0	0	0	0	0	0	0	0	0	0
/Users/JennAlien/Pictures/B41_ChilkatFlats/PICT0801.JPG	B41_ChilkatFlats	83 days, 19:10:31	11:57:53	Chilkat Flats	59.3723	-135.841	17.6698	chum	0	0	0	3	0	0	0	0	0	0	0	0	0	0	0	0	0	0	0	0
/Users/JennAlien/Pictures/B41_ChilkatFlats/PICT0802.JPG	B41_ChilkatFlats	83 days, 19:10:31	11:59:05	Chilkat Flats	59.3723	-135.841	17.6698	chum	0	0	0	3	0	0	0	0	0	0	0	0	0	0	0	0	0	0	0	0
/Users/JennAlien/Pictures/B41_ChilkatFlats/PICT0803.JPG	B41_ChilkatFlats	83 days, 19:10:31	11:59:06	Chilkat Flats	59.3723	-135.841	17.6698	chum	0	0	0	3	0	0	0	0	0	0	0	0	0	0	0	0	0	0	0	0
/Users/JennAlien/Pictures/B41_ChilkatFlats/PICT0804.JPG	B41_ChilkatFlats	83 days, 19:10:31	11:59:07	Chilkat Flats	59.3723	-135.841	17.6698	chum	0	0	0	3	0	0	0	0	0	0	0	0	0	0	0	0	0	0	0	0
/Users/JennAlien/Pictures/B41_ChilkatFlats/PICT0805.JPG	B41_ChilkatFlats	83 days, 19:10:31	11:59:42	Chilkat Flats	59.3723	-135.841	17.6698	chum	0	0	0	3	0	0	0	0	0	0	0	0	0	0	0	0	0	0	0	0
/Users/JennAlien/Pictures/B41_ChilkatFlats/PICT0806.JPG	B41_ChilkatFlats	83 days, 19:10:31	11:59:43	Chilkat Flats	59.3723	-135.841	17.6698	chum	0	0	0	3	0	0	0	0	0	0	0	0	0	0	0	0	0	0	0	0
/Users/JennAlien/Pictures/B41_ChilkatFlats/PICT0807.JPG	B41_ChilkatFlats	83 days, 19:10:31	11:59:44	Chilkat Flats	59.3723	-135.841	17.6698	chum	0	0	0	3	0	0	0	0	0	0	0	0	0	0	0	0	0	0	0	0
/Users/JennAlien/Pictures/B41_ChilkatFlats/PICT0808.JPG	B41_ChilkatFlats	83 days, 19:10:31	11:59:59	Chilkat Flats	59.3723	-135.841	17.6698	chum	0	0	0	5	0	0	0	0	0	0	0	0	0	0	0	0	0	0	0	0
/Users/JennAlien/Pictures/B41_ChilkatFlats/PICT0809.JPG	B41_ChilkatFlats	83 days, 19:10:31	12:00:00	Chilkat Flats	59.3723	-135.841	17.6698	chum	0	0	0	5	0	0	0	0	0	0	0	0	0	0	0	0	0	0	0	0
/Users/JennAlien/Pictures/B41_ChilkatFlats/PICT0810.JPG	B41_ChilkatFlats	83 days, 19:10:31	12:00:01	Chilkat Flats	59.3723	-135.841	17.6698	chum	0	0	0	5	0	0	0	0	0	0	0	0	0	0	0	0	0	0	0	0
/Users/JennAlien/Pictures/B41_ChilkatFlats/PICT0811.JPG	B41_ChilkatFlats	83 days, 19:10:31	12:00:08	Chilkat Flats	59.3723	-135.841	17.6698	chum	0	0	0	5	0	0	0	0	0	0	0	0	0	0	0	0	0	0	0	0
/Users/JennAlien/Pictures/B41_ChilkatFlats/PICT0812.JPG	B41_ChilkatFlats	83 days, 19:10:31	12:00:09	Chilkat Flats	59.3723	-135.841	17.6698	chum	0	0	0	5	0	0	0	0	0	0	0	0	0	0	0	0	0	0	0	0
/Users/JennAlien/Pictures/B41_ChilkatFlats/PICT0813.JPG	B41_ChilkatFlats	83 days, 19:10:31	12:00:10	Chilkat Flats	59.3723	-135.841	17.6698	chum	0	0	0	5	0	0	0	0	0	0	0	0	0	0	0	0	0	0	0	0
/Users/JennAlien/Pictures/B41_ChilkatFlats/PICT0814.JPG	B41_ChilkatFlats	83 days, 19:10:31	12:00:24	Chilkat Flats	59.3723	-135.841	17.6698	chum	0	0	0	4	0	0	0	0	0	0	0	0	0	0	0	0	0	0	0	0
/Users/JennAlien/Pictures/B41_ChilkatFlats/PICT0815.JPG	B41_ChilkatFlats	83 days, 19:10:31	12:00:25	Chilkat Flats	59.3723	-135.841	17.6698	chum	0	0	0	5	0	0	0	0	0	0	0	0	0	0	0	0	0	0	0	0
/Users/JennAlien/Pictures/B41_ChilkatFlats/PICT0816.JPG	B41_ChilkatFlats	83 days, 19:10:31	12:00:26	Chilkat Flats	59.3723	-135.841	17.6698	chum	0	0	0	4	0	0	0	0	0	0	0	0	0	0	0	0	0	0	0	0
/Users/JennAlien/Pictures/B41_ChilkatFlats/PICT0817.JPG	B41_ChilkatFlats	83 days, 19:10:31	12:00:33	Chilkat Flats	59.3723	-135.841	17.6698	chum	0	0	0	4	0	0	0	0	0	0	0	0	0	0	0	0	0	0	0	0
/Users/JennAlien/Pictures/B41_ChilkatFlats/PICT0818.JPG	B41_ChilkatFlats	83 days, 19:10:31	12:00:34	Chilkat Flats	59.3723	-135.841	17.6698	chum	0	0	0	4	0	0	0	0	0	0	0	0	0	0	0	0	0	0	0	0
/Users/JennAlien/Pictures/B41_ChilkatFlats/PICT0819.JPG	B41_ChilkatFlats	83 days, 19:10:31	12:00:35	Chilkat Flats	59.3723	-135.841	17.6698	chum	0	0	0	4	0	0	0	0	0	0	0	0	0	0	0	0	0	0	0	0
/Users/JennAlien/Pictures/B41_ChilkatFlats/PICT0820.JPG	B41_ChilkatFlats	83 days, 19:10:31	12:01:27	Chilkat Flats	59.3723	-135.841	17.6698	chum	0	0	0	4	0	0	0	0	0	0	0	0	0	0	0	0	0	0	0	0
/Users/JennAlien/Pictures/B41_ChilkatFlats/PICT0821.JPG	B41_ChilkatFlats	83 days, 19:10:31	12:01:28	Chilkat Flats	59.3723	-135.841	17.6698	chum	0	0	0	4	0	0	0	0	0	0	0	0	0	0	0	0	0	0	0	0
/Users/JennAlien/Pictures/B41_ChilkatFlats/PICT0822.JPG	B41_ChilkatFlats	83 days, 19:10:31	12:01:29	Chilkat Flats	59.3723	-135.841	17.6698	chum	0	0	0	4	0	0	0	0	0	0	0	0	0	0	0	0	0	0	0	0
/Users/JennAlien/Pictures/B41_ChilkatFlats/PICT0823.JPG	B41_ChilkatFlats	83 days, 19:10:31	12:01:43	Chilkat Flats	59.3723	-135.841	17.6698	chum	0	0	0	4	0	0	0	0	0	0	0	0	0	0	0	0	0	0	0	0
/Users/JennAlien/Pictures/B41_ChilkatFlats/PICT0824.JPG	B41_ChilkatFlats	83 days, 19:10:31	12:01:44	Chilkat Flats	59.3723	-135.841	17.6698	chum	0	0	0	4	0	0	0	0	0	0	0	0	0	0	0	0	0	0	0	0
/Users/JennAlien/Pictures/B41_ChilkatFlats/PICT0825.JPG	B41_ChilkatFlats	83 days, 19:10:31	12:01:45	Chilkat Flats	59.3723	-135.841	17.6698	chum	0	0	0	3	0	0	0	0	0	0	0	0	0	0	0	0	0	0	0	0
/Users/JennAlien/Pictures/B41_ChilkatFlats/PICT0826.JPG	B41_ChilkatFlats	83 days, 19:10:31	12:02:01	Chilkat Flats	59.3723	-135.841	17.6698	chum	0	0	0	3	0	0	0	0	0	0	0	0	0	0	0	0	0	0	0	0
/Users/JennAlien/Pictures/B41_ChilkatFlats/PICT0827.JPG	B41_ChilkatFlats	83 days, 19:10:31	12:02:02	Chilkat Flats	59.3723	-135.841	17.6698	chum	0	0	0	3	0	0	0	0	0	0	0	0	0	0	0	0	0	0	0	0
/Users/JennAlien/Pictures/B41_ChilkatFlats/PICT0828.JPG	B41_ChilkatFlats	83 days, 19:10:31	12:02:03	Chilkat Flats	59.3723	-135.841	17.6698	chum	0	0	0	3	0	0	0	0	0	0	0	0	0	0	0	0	0	0	0	0
/Users/JennAlien/Pictures/B41_ChilkatFlats/PICT0829.JPG	B41_ChilkatFlats	83 days, 19:10:31	12:02:50	Chilkat Flats	59.3723	-135.841	17.6698	chum	0	0	0	3	0	0	0	0	0	0	0	0	0	0	0	0	0	0	0	0
/Users/JennAlien/Pictures/B41_ChilkatFlats/PICT0830.JPG	B41_ChilkatFlats	83 days, 19:10:31	12:02:51	Chilkat Flats	59.3723	-135.841	17.6698	chum	0	0	0	3	0	0	0	0	0	0	0	0	0	0	0	0	0	0	0	0
/Users/JennAlien/Pictures/B41_ChilkatFlats/PICT0831.JPG	B41_ChilkatFlats	83 days, 19:10:31	12:02:51	Chilkat Flats	59.3723	-135.841	17.6698	chum	0	0	0	3	0	0	0	0	0	0	0	0	0	0	0	0	0	0	0	0
/Users/JennAlien/Pictures/B41_ChilkatFlats/PICT0832.JPG	B41_ChilkatFlats	83 days, 19:10:31	12:03:02	Chilkat Flats	59.3723	-135.841	17.6698	chum	0	0	0	3	0	0	0	0	0	0	0	0	0	0	0	0	0	0	0	0
/Users/JennAlien/Pictures/B41_ChilkatFlats/PICT0833.JPG	B41_ChilkatFlats	83 days, 19:10:31	12:03:03	Chilkat Flats	59.3723	-135.841	17.6698	chum	0	0	0	3	0	0	0	0	0	0	0	0	0	0	0	0	0	0	0	0
/Users/JennAlien/Pictures/B41_ChilkatFlats/PICT0834.JPG	B41_ChilkatFlats	83 days, 19:10:31	12:03:04	Chilkat Flats	59.3723	-135.841	17.6698	chum	0	0	0	3	0	0	0	0	0	0	0	0	0	0	0	0	0	0	0	0
/Users/JennAlien/Pictures/B41_ChilkatFlats/PICT0835.JPG	B41_ChilkatFlats	83 days, 19:10:31	12:03:15	Chilkat Flats	59.3723	-135.841	17.6698	chum	0	0	0	3	0	0	0	0	0	0	0	0	0	0	0	0	0	0	0	0
/Users/JennAlien/Pictures/B41_ChilkatFlats/PICT0836.JPG	B41_ChilkatFlats	83 days, 19:10:31	12:03:16	Chilkat Flats	59.3723	-135.841	17.6698	chum	0	0	0	3	0	0	0	0	0	0	0	0	0	0	0	0	0	0	0	0
/Users/JennAlien/Pictures/B41_ChilkatFlats/PICT0837.JPG	B41_ChilkatFlats	83 days, 19:10:31	12:03:17	Chilkat Flats	59.3723	-135.841	17.6698	chum	0	0	0	3	0	0	0	0	0	0	0	0	0	0	0	0	0	0	0	0
/Users/JennAlien/Pictures/B41_ChilkatFlats/PICT0838.JPG	B41_ChilkatFlats	83 days, 19:10:31	12:06:15	Chilkat Flats	59.3723	-135.841	17.6698	chum	0	0	0	5	0	0	0	0	0	0	0	0	0	0	0	0	0	0	0	0
/Users/JennAlien/Pictures/B41_ChilkatFlats/PICT0839.JPG	B41_ChilkatFlats	83 days, 19:10:31	12:06:16	Chilkat Flats	59.3723	-135.841	17.6698	chum	0	0	0	4	0	0	0	0	0	0	0	0	0	0	0	0	0	0	0	0
/Users/JennAlien/Pictures/B41_ChilkatFlats/PICT0840.JPG	B41_ChilkatFlats	83 days, 19:10:31	12:06:17	Chilkat Flats	59.3723	-135.841	17.6698	chum	0	0	0	4	0	0	0	0	0	0	0	0	0	0	0	0	0	0	0	0
/Users/JennAlien/Pictures/B41_ChilkatFlats/PICT0841.JPG	B41_ChilkatFlats	83 days, 19:10:31	12:06:25	Chilkat Flats	59.3723	-135.841	17.6698	chum	0	0	0	4	0	0	0	0	0	0	0	0	0	0	0	0	0	0	0	0
/Users/JennAlien/Pictures/B41_ChilkatFlats/PICT0842.JPG	B41_ChilkatFlats	83 days, 19:10:31	12:06:26	Chilkat Flats	59.3723	-135.841	17.6698	chum	0	0	0	4	0	0	0	0	0	0	0	0	0	0	0	0	0	0	0	0
/Users/JennAlien/Pictures/B41_ChilkatFlats/PICT0843.JPG	B41_ChilkatFlats	83 days, 19:10:31	12:06:27	Chilkat Flats	59.3723	-135.841	17.6698	chum	0	0	0	4	0	0	0	0	0	0	0	0	0	0	0	0	0	0	0	0
/Users/JennAlien/Pictures/B41_ChilkatFlats/PICT0844.JPG	B41_ChilkatFlats	83 days, 19:10:31	12:06:36	Chilkat Flats	59.3723	-135.841	17.6698	chum	0	0	0	3	0	0	0	0	0	0	0	0	0	0	0	0	0	0	0	0
/Users/JennAlien/Pictures/B41_ChilkatFlats/PICT0845.JPG	B41_ChilkatFlats	83 days, 19:10:31	12:06:37	Chilkat Flats	59.3723	-135.841	17.6698	chum	0	0	0	3	0	0	0	0	0	0	0	0	0	0	0	0	0	0	0	0
/Users/JennAlien/Pictures/B41_ChilkatFlats/PICT0846.JPG	B41_ChilkatFlats	83 days, 19:10:31	12:06:38	Chilkat Flats	59.3723	-135.841	17.6698	chum	0	0	0	3	0	0	0	0	0	0	0	0	0	0	0	0	0	0	0	0
/Users/JennAlien/Pictures/B41_ChilkatFlats/PICT0847.JPG	B41_ChilkatFlats	83 days, 19:10:31	12:06:48	Chilkat Flats	59.3723	-135.841	17.6698	chum	0	0	0	3	0	0	0	0	0	0	0	0	0	0	0	0	0	0	0	0
/Users/JennAlien/Pictures/B41_ChilkatFlats/PICT0848.JPG	B41_ChilkatFlats	83 days, 19:10:31	12:06:49	Chilkat Flats	59.3723	-135.841	17.6698	chum	0	0	0	3	0	0	0	0	0	0	0	0	0	0	0	0	0	0	0	0
/Users/JennAlien/Pictures/B41_ChilkatFlats/PICT0849.JPG	B41_ChilkatFlats	83 days, 19:10:31	12:06:50	Chilkat Flats	59.3723	-135.841	17.6698	chum	0	0	0	3	0	0	0	0	0	0	0	0	0	0	0	0	0	0	0	0
/Users/JennAlien/Pictures/B41_ChilkatFlats/PICT0850.JPG	B41_ChilkatFlats	83 days, 19:10:31	12:08:03	Chilkat Flats	59.3723	-135.841	17.6698	chum	0	0	0	5	0	0	0	0	0	0	0	0	0	0	0	0	0	0	0	0
/Users/JennAlien/Pictures/B41_ChilkatFlats/PICT0851.JPG	B41_ChilkatFlats	83 days, 19:10:31	12:08:04	Chilkat Flats	59.3723	-135.841	17.6698	chum	0	0	0	5	0	0	0	0	0	0	0	0	0	0	0	0	0	0	0	0
/Users/JennAlien/Pictures/B41_ChilkatFlats/PICT0852.JPG	B41_ChilkatFlats	83 days, 19:10:31	12:08:05	Chilkat Flats	59.3723	-135.841	17.6698	chum	0	0	0	5	0	0	0	0	0	0	0	0	0	0	0	0	0	0	0	0
/Users/JennAlien/Pictures/B41_ChilkatFlats/PICT0853.JPG	B41_ChilkatFlats	83 days, 19:10:31	12:08:12	Chilkat Flats	59.3723	-135.841	17.6698	chum	0	0	0	5	0	0	0	0	0	0	0	0	0	0	0	0	0	0	0	0
/Users/JennAlien/Pictures/B41_ChilkatFlats/PICT0854.JPG	B41_ChilkatFlats	83 days, 19:10:31	12:08:13	Chilkat Flats	59.3723	-135.841	17.6698	chum	0	0	0	5	0	0	0	0	0	0	0	0	0	0	0	0	0	0	0	0
/Users/JennAlien/Pictures/B41_ChilkatFlats/PICT0855.JPG	B41_ChilkatFlats	83 days, 19:10:31	12:08:14	Chilkat Flats	59.3723	-135.841	17.6698	chum	0	0	0	5	0	0	0	0	0	0	0	0	0	0	0	0	0	0	0	0
/Users/JennAlien/Pictures/B41_ChilkatFlats/PICT0856.JPG	B41_ChilkatFlats	83 days, 19:10:31	12:08:24	Chilkat Flats	59.3723	-135.841	17.6698	chum	0	0	0	5	0	0	0	0	0	0	0	0	0	0	0	0	0	0	0	0
/Users/JennAlien/Pictures/B41_ChilkatFlats/PICT0857.JPG	B41_ChilkatFlats	83 days, 19:10:31	12:08:25	Chilkat Flats	59.3723	-135.841	17.6698	chum	0	0	0	5	0	0	0	0	0	0	0	0	0	0	0	0	0	0	0	0
/Users/JennAlien/Pictures/B41_ChilkatFlats/PICT0858.JPG	B41_ChilkatFlats	83 days, 19:10:31	12:08:26	Chilkat Flats	59.3723	-135.841	17.6698	chum	0	0	0	5	0	0	0	0	0	0	0	0	0	0	0	0	0	0	0	0
/Users/JennAlien/Pictures/B41_ChilkatFlats/PICT0859.JPG	B41_ChilkatFlats	83 days, 19:10:31	12:09:03	Chilkat Flats	59.3723	-135.841	17.6698	chum	0	0	0	3	0	0	0	0	0	0	0	0	0	0	0	0	0	0	0	0
/Users/JennAlien/Pictures/B41_ChilkatFlats/PICT0860.JPG	B41_ChilkatFlats	83 days, 19:10:31	12:09:04	Chilkat Flats	59.3723	-135.841	17.6698	chum	0	0	0	3	0	0	0	0	0	0	0	0	0	0	0	0	0	0	0	0
/Users/JennAlien/Pictures/B41_ChilkatFlats/PICT0861.JPG	B41_ChilkatFlats	83 days, 19:10:31	12:09:05	Chilkat Flats	59.3723	-135.841	17.6698	chum	0	0	0	3	0	0	0	0	0	0	0	0	0	0	0	0	0	0	0	0
/Users/JennAlien/Pictures/B41_ChilkatFlats/PICT0862.JPG	B41_ChilkatFlats	83 days, 19:10:31	12:09:54	Chilkat Flats	59.3723	-135.841	17.6698	chum	0	0	0	1	0	0	0	0	0	0	0	0	0	0	0	0	0	0	0	0
/Users/JennAlien/Pictures/B41_ChilkatFlats/PICT0863.JPG	B41_ChilkatFlats	83 days, 19:10:31	12:09:55	Chilkat Flats	59.3723	-135.841	17.6698	chum	0	0	0	1	0	0	0	0	0	0	0	0	0	0	0	0	0	0	0	0
/Users/JennAlien/Pictures/B41_ChilkatFlats/PICT0864.JPG	B41_ChilkatFlats	83 days, 19:10:31	12:09:56	Chilkat Flats	59.3723	-135.841	17.6698	chum	0	0	0	1	0	0	0	0	0	0	0	0	0	0	0	0	0	0	0	0
/Users/JennAlien/Pictures/B41_ChilkatFlats/PICT0865.JPG	B41_ChilkatFlats	83 days, 19:10:31	12:13:26	Chilkat Flats	59.3723	-135.841	17.6698	chum	0	0	0	3	0	0	0	0	0	0	0	0	0	0	0	0	0	0	0	0
/Users/JennAlien/Pictures/B41_ChilkatFlats/PICT0866.JPG	B41_ChilkatFlats	83 days, 19:10:31	12:13:27	Chilkat Flats	59.3723	-135.841	17.6698	chum	0	0	0	3	0	0	0	0	0	0	0	0	0	0	0	0	0	0	0	0
/Users/JennAlien/Pictures/B41_ChilkatFlats/PICT0867.JPG	B41_ChilkatFlats	83 days, 19:10:31	12:13:28	Chilkat Flats	59.3723	-135.841	17.6698	chum	0	0	0	3	0	0	0	0	0	0	0	0	0	0	0	0	0	0	0	0
/Users/JennAlien/Pictures/B41_ChilkatFlats/PICT0868.JPG	B41_ChilkatFlats	83 days, 19:10:31	12:13:54	Chilkat Flats	59.3723	-135.841	17.6698	chum	0	0	0	3	0	0	0	0	0	0	0	0	0	0	0	0	0	0	0	0
/Users/JennAlien/Pictures/B41_ChilkatFlats/PICT0869.JPG	B41_ChilkatFlats	83 days, 19:10:31	12:13:55	Chilkat Flats	59.3723	-135.841	17.6698	chum	0	0	0	3	0	0	0	0	0	0	0	0	0	0	0	0	0	0	0	0
/Users/JennAlien/Pictures/B41_ChilkatFlats/PICT0870.JPG	B41_ChilkatFlats	83 days, 19:10:31	12:13:56	Chilkat Flats	59.3723	-135.841	17.6698	chum	0	0	0	3	0	0	0	0	0	0	0	0	0	0	0	0	0	0	0	0
/Users/JennAlien/Pictures/B41_ChilkatFlats/PICT0871.JPG	B41_ChilkatFlats	83 days, 19:10:31	12:14:06	Chilkat Flats	59.3723	-135.841	17.6698	chum	0	0	0	3	0	0	0	0	0	0	0	0	0	0	0	0	0	0	0	0
/Users/JennAlien/Pictures/B41_ChilkatFlats/PICT0872.JPG	B41_ChilkatFlats	83 days, 19:10:31	12:14:07	Chilkat Flats	59.3723	-135.841	17.6698	chum	0	0	0	3	0	0	0	0	0	0	0	0	0	0	0	0	0	0	0	0
/Users/JennAlien/Pictures/B41_ChilkatFlats/PICT0873.JPG	B41_ChilkatFlats	83 days, 19:10:31	12:14:08	Chilkat Flats	59.3723	-135.841	17.6698	chum	0	0	0	3	0	0	0	0	0	0	0	0	0	0	0	0	0	0	0	0
/Users/JennAlien/Pictures/B41_ChilkatFlats/PICT0874.JPG	B41_ChilkatFlats	83 days, 19:10:31	12:18:07	Chilkat Flats	59.3723	-135.841	17.6698	chum	0	0	0	0	0	0	0	0	0	0	0	0	0	0	0	0	0	0	0	0
/Users/JennAlien/Pictures/B41_ChilkatFlats/PICT0875.JPG	B41_ChilkatFlats	83 days, 19:10:31	12:18:08	Chilkat Flats	59.3723	-135.841	17.6698	chum	0	0	0	0	0	0	0	0	0	0	0	0	0	0	0	0	0	0	0	0
/Users/JennAlien/Pictures/B41_ChilkatFlats/PICT0876.JPG	B41_ChilkatFlats	83 days, 19:10:31	12:18:09	Chilkat Flats	59.3723	-135.841	17.6698	chum	0	0	0	0	0	0	0	0	0	0	0	0	0	0	0	0	0	0	0	0
/Users/JennAlien/Pictures/B41_ChilkatFlats/PICT0877.JPG	B41_ChilkatFlats	83 days, 19:10:31	12:18:48	Chilkat Flats	59.3723	-135.841	17.6698	chum	0	0	0	1	0	0	0	0	0	0	0	0	0	0	0	0	0	0	0	0
/Users/JennAlien/Pictures/B41_ChilkatFlats/PICT0878.JPG	B41_ChilkatFlats	83 days, 19:10:31	12:18:49	Chilkat Flats	59.3723	-135.841	17.6698	chum	0	0	0	1	0	0	0	0	0	0	0	0	0	0	0	0	0	0	0	0
/Users/JennAlien/Pictures/B41_ChilkatFlats/PICT0879.JPG	B41_ChilkatFlats	83 days, 19:10:31	12:18:50	Chilkat Flats	59.3723	-135.841	17.6698	chum	0	0	0	1	0	0	0	0	0	0	0	0	0	0	0	0	0	0	0	0
/Users/JennAlien/Pictures/B41_ChilkatFlats/PICT0880.JPG	B41_ChilkatFlats	83 days, 19:10:31	12:19:08	Chilkat Flats	59.3723	-135.841	17.6698	chum	0	0	0	2	0	0	0	0	0	0	0	0	0	0	0	0	0	0	0	0
/Users/JennAlien/Pictures/B41_ChilkatFlats/PICT0881.JPG	B41_ChilkatFlats	83 days, 19:10:31	12:19:09	Chilkat Flats	59.3723	-135.841	17.6698	chum	0	0	0	2	0	0	0	0	0	0	0	0	0	0	0	0	0	0	0	0
/Users/JennAlien/Pictures/B41_ChilkatFlats/PICT0882.JPG	B41_ChilkatFlats	83 days, 19:10:31	12:19:10	Chilkat Flats	59.3723	-135.841	17.6698	chum	0	0	0	2	0	0	0	0	0	0	0	0	0	0	0	0	0	0	0	0
/Users/JennAlien/Pictures/B41_ChilkatFlats/PICT0883.JPG	B41_ChilkatFlats	83 days, 19:10:31	12:19:22	Chilkat Flats	59.3723	-135.841	17.6698	chum	0	0	0	2	0	0	0	0	0	0	0	0	0	0	0	0	0	0	0	0
/Users/JennAlien/Pictures/B41_ChilkatFlats/PICT0884.JPG	B41_ChilkatFlats	83 days, 19:10:31	12:19:23	Chilkat Flats	59.3723	-135.841	17.6698	chum	0	0	0	2	0	0	0	0	0	0	0	0	0	0	0	0	0	0	0	0
/Users/JennAlien/Pictures/B41_ChilkatFlats/PICT0885.JPG	B41_ChilkatFlats	83 days, 19:10:31	12:19:24	Chilkat Flats	59.3723	-135.841	17.6698	chum	0	0	0	2	0	0	0	0	0	0	0	0	0	0	0	0	0	0	0	0
/Users/JennAlien/Pictures/B41_ChilkatFlats/PICT0886.JPG	B41_ChilkatFlats	83 days, 19:10:31	12:20:11	Chilkat Flats	59.3723	-135.841	17.6698	chum	0	0	0	2	0	0	0	0	0	0	0	0	0	0	0	0	0	0	0	0
/Users/JennAlien/Pictures/B41_ChilkatFlats/PICT0887.JPG	B41_ChilkatFlats	83 days, 19:10:31	12:20:12	Chilkat Flats	59.3723	-135.841	17.6698	chum	0	0	0	2	0	0	0	0	0	0	0	0	0	0	0	0	0	0	0	0
/Users/JennAlien/Pictures/B41_ChilkatFlats/PICT0888.JPG	B41_ChilkatFlats	83 days, 19:10:31	12:20:13	Chilkat Flats	59.3723	-135.841	17.6698	chum	0	0	0	2	0	0	0	0	0	0	0	0	0	0	0	0	0	0	0	0
/Users/JennAlien/Pictures/B41_ChilkatFlats/PICT0889.JPG	B41_ChilkatFlats	83 days, 19:10:31	12:21:48	Chilkat Flats	59.3723	-135.841	17.6698	chum	0	0	0	2	0	0	0	0	0	0	0	0	0	0	0	0	0	0	0	0
/Users/JennAlien/Pictures/B41_ChilkatFlats/PICT0890.JPG	B41_ChilkatFlats	83 days, 19:10:31	12:21:49	Chilkat Flats	59.3723	-135.841	17.6698	chum	0	0	0	1	0	0	0	0	0	0	0	0	0	0	0	0	0	0	0	0
/Users/JennAlien/Pictures/B41_ChilkatFlats/PICT0891.JPG	B41_ChilkatFlats	83 days, 19:10:31	12:21:50	Chilkat Flats	59.3723	-135.841	17.6698	chum	0	0	0	1	0	0	0	0	0	0	0	0	0	0	0	0	0	0	0	0
/Users/JennAlien/Pictures/B41_ChilkatFlats/PICT0892.JPG	B41_ChilkatFlats	83 days, 19:10:31	12:24:59	Chilkat Flats	59.3723	-135.841	17.6698	chum	0	0	0	2	0	0	0	0	0	0	0	0	0	0	0	0	0	0	0	0
/Users/JennAlien/Pictures/B41_ChilkatFlats/PICT0893.JPG	B41_ChilkatFlats	83 days, 19:10:31	12:25:00	Chilkat Flats	59.3723	-135.841	17.6698	chum	0	0	0	2	0	0	0	0	0	0	0	0	0	0	0	0	0	0	0	0
/Users/JennAlien/Pictures/B41_ChilkatFlats/PICT0894.JPG	B41_ChilkatFlats	83 days, 19:10:31	12:25:01	Chilkat Flats	59.3723	-135.841	17.6698	chum	0	0	0	2	0	0	0	0	0	0	0	0	0	0	0	0	0	0	0	0
/Users/JennAlien/Pictures/B41_ChilkatFlats/PICT0895.JPG	B41_ChilkatFlats	83 days, 19:10:31	12:25:08	Chilkat Flats	59.3723	-135.841	17.6698	chum	0	0	0	2	0	0	0	0	0	0	0	0	0	0	0	0	0	0	0	0
/Users/JennAlien/Pictures/B41_ChilkatFlats/PICT0896.JPG	B41_ChilkatFlats	83 days, 19:10:31	12:25:09	Chilkat Flats	59.3723	-135.841	17.6698	chum	0	0	0	2	0	0	0	0	0	0	0	0	0	0	0	0	0	0	0	0
/Users/JennAlien/Pictures/B41_ChilkatFlats/PICT0897.JPG	B41_ChilkatFlats	83 days, 19:10:31	12:25:10	Chilkat Flats	59.3723	-135.841	17.6698	chum	0	0	0	2	0	0	0	0	0	0	0	0	0	0	0	0	0	0	0	0
/Users/JennAlien/Pictures/B41_ChilkatFlats/PICT0898.JPG	B41_ChilkatFlats	83 days, 19:10:31	12:25:20	Chilkat Flats	59.3723	-135.841	17.6698	chum	0	0	0	2	0	0	0	0	0	0	0	0	0	0	0	0	0	0	0	0
/Users/JennAlien/Pictures/B41_ChilkatFlats/PICT0899.JPG	B41_ChilkatFlats	83 days, 19:10:31	12:25:21	Chilkat Flats	59.3723	-135.841	17.6698	chum	0	0	0	2	0	0	0	0	0	0	0	0	0	0	0	0	0	0	0	0
/Users/JennAlien/Pictures/B41_ChilkatFlats/PICT0900.JPG	B41_ChilkatFlats	83 days, 19:10:31	12:25:22	Chilkat Flats	59.3723	-135.841	17.6698	chum	0	0	0	2	0	0	0	0	0	0	0	0	0	0	0	0	0	0	0	0
/Users/JennAlien/Pictures/B41_ChilkatFlats/PICT0901.JPG	B41_ChilkatFlats	83 days, 19:10:31	12:29:11	Chilkat Flats	59.3723	-135.841	17.6698	chum	0	0	0	1	0	0	0	0	0	0	0	0	0	0	0	0	0	0	0	0
/Users/JennAlien/Pictures/B41_ChilkatFlats/PICT0902.JPG	B41_ChilkatFlats	83 days, 19:10:31	12:29:12	Chilkat Flats	59.3723	-135.841	17.6698	chum	0	0	0	1	0	0	0	0	0	0	0	0	0	0	0	0	0	0	0	0
/Users/JennAlien/Pictures/B41_ChilkatFlats/PICT0903.JPG	B41_ChilkatFlats	83 days, 19:10:31	12:29:13	Chilkat Flats	59.3723	-135.841	17.6698	chum	0	0	0	1	0	0	0	0	0	0	0	0	0	0	0	0	0	0	0	0
/Users/JennAlien/Pictures/B41_ChilkatFlats/PICT0904.JPG	B41_ChilkatFlats	83 days, 19:10:31	12:29:31	Chilkat Flats	59.3723	-135.841	17.6698	chum	0	0	0	1	0	0	0	0	0	0	0	0	0	0	0	0	0	0	0	0
/Users/JennAlien/Pictures/B41_ChilkatFlats/PICT0905.JPG	B41_ChilkatFlats	83 days, 19:10:31	12:29:32	Chilkat Flats	59.3723	-135.841	17.6698	chum	0	0	0	0	0	0	0	0	0	0	0	0	0	0	0	0	0	0	0	0
/Users/JennAlien/Pictures/B41_ChilkatFlats/PICT0906.JPG	B41_ChilkatFlats	83 days, 19:10:31	12:29:33	Chilkat Flats	59.3723	-135.841	17.6698	chum	0	0	0	0	0	0	0	0	0	0	0	0	0	0	0	0	0	0	0	0
/Users/JennAlien/Pictures/B41_ChilkatFlats/PICT0907.JPG	B41_ChilkatFlats	83 days, 19:10:31	12:29:41	Chilkat Flats	59.3723	-135.841	17.6698	chum	0	0	0	1	0	0	0	0	0	0	0	0	0	0	0	0	0	0	0	0
/Users/JennAlien/Pictures/B41_ChilkatFlats/PICT0908.JPG	B41_ChilkatFlats	83 days, 19:10:31	12:29:42	Chilkat Flats	59.3723	-135.841	17.6698	chum	0	0	0	1	0	0	0	0	0	0	0	0	0	0	0	0	0	0	0	0
/Users/JennAlien/Pictures/B41_ChilkatFlats/PICT0909.JPG	B41_ChilkatFlats	83 days, 19:10:31	12:29:43	Chilkat Flats	59.3723	-135.841	17.6698	chum	0	0	0	1	0	0	0	0	0	0	0	0	0	0	0	0	0	0	0	0
/Users/JennAlien/Pictures/B41_ChilkatFlats/PICT0910.JPG	B41_ChilkatFlats	83 days, 19:10:31	12:29:59	Chilkat Flats	59.3723	-135.841	17.6698	chum	0	0	0	2	0	0	0	0	0	0	0	0	0	0	0	0	0	0	0	0
/Users/JennAlien/Pictures/B41_ChilkatFlats/PICT0911.JPG	B41_ChilkatFlats	83 days, 19:10:31	12:30:00	Chilkat Flats	59.3723	-135.841	17.6698	chum	0	0	0	2	0	0	0	0	0	0	0	0	0	0	0	0	0	0	0	0
/Users/JennAlien/Pictures/B41_ChilkatFlats/PICT0912.JPG	B41_ChilkatFlats	83 days, 19:10:31	12:30:01	Chilkat Flats	59.3723	-135.841	17.6698	chum	0	0	0	2	0	0	0	0	0	0	0	0	0	0	0	0	0	0	0	0
/Users/JennAlien/Pictures/B41_ChilkatFlats/PICT0913.JPG	B41_ChilkatFlats	83 days, 19:10:31	12:30:08	Chilkat Flats	59.3723	-135.841	17.6698	chum	0	0	0	2	0	0	0	0	0	0	0	0	0	0	0	0	0	0	0	0
/Users/JennAlien/Pictures/B41_ChilkatFlats/PICT0914.JPG	B41_ChilkatFlats	83 days, 19:10:31	12:30:09	Chilkat Flats	59.3723	-135.841	17.6698	chum	0	0	0	2	0	0	0	0	0	0	0	0	0	0	0	0	0	0	0	0
/Users/JennAlien/Pictures/B41_ChilkatFlats/PICT0915.JPG	B41_ChilkatFlats	83 days, 19:10:31	12:30:10	Chilkat Flats	59.3723	-135.841	17.6698	chum	0	0	0	2	0	0	0	0	0	0	0	0	0	0	0	0	0	0	0	0
/Users/JennAlien/Pictures/B41_ChilkatFlats/PICT0916.JPG	B41_ChilkatFlats	83 days, 19:10:31	12:30:21	Chilkat Flats	59.3723	-135.841	17.6698	chum	0	0	0	2	0	0	0	0	0	0	0	0	0	0	0	0	0	0	0	0
/Users/JennAlien/Pictures/B41_ChilkatFlats/PICT0917.JPG	B41_ChilkatFlats	83 days, 19:10:31	12:30:22	Chilkat Flats	59.3723	-135.841	17.6698	chum	0	0	0	2	0	0	0	0	0	0	0	0	0	0	0	0	0	0	0	0
/Users/JennAlien/Pictures/B41_ChilkatFlats/PICT0918.JPG	B41_ChilkatFlats	83 days, 19:10:31	12:30:23	Chilkat Flats	59.3723	-135.841	17.6698	chum	0	0	0	2	0	0	0	0	0	0	0	0	0	0	0	0	0	0	0	0
/Users/JennAlien/Pictures/B41_ChilkatFlats/PICT0919.JPG	B41_ChilkatFlats	83 days, 19:10:31	12:31:21	Chilkat Flats	59.3723	-135.841	17.6698	chum	0	0	0	3	0	0	0	0	0	0	0	0	0	0	0	0	0	0	0	0
/Users/JennAlien/Pictures/B41_ChilkatFlats/PICT0920.JPG	B41_ChilkatFlats	83 days, 19:10:31	12:31:22	Chilkat Flats	59.3723	-135.841	17.6698	chum	0	0	0	3	0	0	0	0	0	0	0	0	0	0	0	0	0	0	0	0
/Users/JennAlien/Pictures/B41_ChilkatFlats/PICT0921.JPG	B41_ChilkatFlats	83 days, 19:10:31	12:31:23	Chilkat Flats	59.3723	-135.841	17.6698	chum	0	0	0	3	0	0	0	0	0	0	0	0	0	0	0	0	0	0	0	0
/Users/JennAlien/Pictures/B41_ChilkatFlats/PICT0922.JPG	B41_ChilkatFlats	83 days, 19:10:31	12:31:31	Chilkat Flats	59.3723	-135.841	17.6698	chum	0	0	0	3	0	0	0	0	0	0	0	0	0	0	0	0	0	0	0	0
/Users/JennAlien/Pictures/B41_ChilkatFlats/PICT0923.JPG	B41_ChilkatFlats	83 days, 19:10:31	12:31:32	Chilkat Flats	59.3723	-135.841	17.6698	chum	0	0	0	3	0	0	0	0	0	0	0	0	0	0	0	0	0	0	0	0
/Users/JennAlien/Pictures/B41_ChilkatFlats/PICT0924.JPG	B41_ChilkatFlats	83 days, 19:10:31	12:31:33	Chilkat Flats	59.3723	-135.841	17.6698	chum	0	0	0	3	0	0	0	0	0	0	0	0	0	0	0	0	0	0	0	0
/Users/JennAlien/Pictures/B41_ChilkatFlats/PICT0925.JPG	B41_ChilkatFlats	83 days, 19:10:31	12:31:43	Chilkat Flats	59.3723	-135.841	17.6698	chum	0	0	0	2	0	0	0	0	0	0	0	0	0	0	0	0	0	0	0	0
/Users/JennAlien/Pictures/B41_ChilkatFlats/PICT0926.JPG	B41_ChilkatFlats	83 days, 19:10:31	12:31:44	Chilkat Flats	59.3723	-135.841	17.6698	chum	0	0	0	2	0	0	0	0	0	0	0	0	0	0	0	0	0	0	0	0
/Users/JennAlien/Pictures/B41_ChilkatFlats/PICT0927.JPG	B41_ChilkatFlats	83 days, 19:10:31	12:31:45	Chilkat Flats	59.3723	-135.841	17.6698	chum	0	0	0	2	0	0	0	0	0	0	0	0	0	0	0	0	0	0	0	0
/Users/JennAlien/Pictures/B41_ChilkatFlats/PICT0928.JPG	B41_ChilkatFlats	83 days, 19:10:31	12:31:54	Chilkat Flats	59.3723	-135.841	17.6698	chum	0	0	0	1	0	0	0	0	0	0	0	0	0	0	0	0	0	0	0	0
/Users/JennAlien/Pictures/B41_ChilkatFlats/PICT0929.JPG	B41_ChilkatFlats	83 days, 19:10:31	12:31:55	Chilkat Flats	59.3723	-135.841	17.6698	chum	0	0	0	1	0	0	0	0	0	0	0	0	0	0	0	0	0	0	0	0
/Users/JennAlien/Pictures/B41_ChilkatFlats/PICT0930.JPG	B41_ChilkatFlats	83 days, 19:10:31	12:31:56	Chilkat Flats	59.3723	-135.841	17.6698	chum	0	0	0	1	0	0	0	0	0	0	0	0	0	0	0	0	0	0	0	0
/Users/JennAlien/Pictures/B41_ChilkatFlats/PICT0931.JPG	B41_ChilkatFlats	83 days, 19:10:31	12:35:15	Chilkat Flats	59.3723	-135.841	17.6698	chum	0	0	0	3	0	0	0	0	0	0	0	0	0	0	0	0	0	0	0	0
/Users/JennAlien/Pictures/B41_ChilkatFlats/PICT0932.JPG	B41_ChilkatFlats	83 days, 19:10:31	12:35:16	Chilkat Flats	59.3723	-135.841	17.6698	chum	0	0	0	3	0	0	0	0	0	0	0	0	0	0	0	0	0	0	0	0
/Users/JennAlien/Pictures/B41_ChilkatFlats/PICT0933.JPG	B41_ChilkatFlats	83 days, 19:10:31	12:35:17	Chilkat Flats	59.3723	-135.841	17.6698	chum	0	0	0	3	0	0	0	0	0	0	0	0	0	0	0	0	0	0	0	0
/Users/JennAlien/Pictures/B41_ChilkatFlats/PICT0934.JPG	B41_ChilkatFlats	83 days, 19:10:31	12:35:36	Chilkat Flats	59.3723	-135.841	17.6698	chum	0	0	0	3	0	0	0	0	0	0	0	0	0	0	0	0	0	0	0	0
/Users/JennAlien/Pictures/B41_ChilkatFlats/PICT0935.JPG	B41_ChilkatFlats	83 days, 19:10:31	12:35:37	Chilkat Flats	59.3723	-135.841	17.6698	chum	0	0	0	3	0	0	0	0	0	0	0	0	0	0	0	0	0	0	0	0
/Users/JennAlien/Pictures/B41_ChilkatFlats/PICT0936.JPG	B41_ChilkatFlats	83 days, 19:10:31	12:35:37	Chilkat Flats	59.3723	-135.841	17.6698	chum	0	0	0	3	0	0	0	0	0	0	0	0	0	0	0	0	0	0	0	0
/Users/JennAlien/Pictures/B41_ChilkatFlats/PICT0937.JPG	B41_ChilkatFlats	83 days, 19:10:31	12:35:45	Chilkat Flats	59.3723	-135.841	17.6698	chum	0	0	0	4	0	0	0	0	0	0	0	0	0	0	0	0	0	0	0	0
/Users/JennAlien/Pictures/B41_ChilkatFlats/PICT0938.JPG	B41_ChilkatFlats	83 days, 19:10:31	12:35:46	Chilkat Flats	59.3723	-135.841	17.6698	chum	0	0	0	4	0	0	0	0	0	0	0	0	0	0	0	0	0	0	0	0
/Users/JennAlien/Pictures/B41_ChilkatFlats/PICT0939.JPG	B41_ChilkatFlats	83 days, 19:10:31	12:35:47	Chilkat Flats	59.3723	-135.841	17.6698	chum	0	0	0	4	0	0	0	0	0	0	0	0	0	0	0	0	0	0	0	0
/Users/JennAlien/Pictures/B41_ChilkatFlats/PICT0940.JPG	B41_ChilkatFlats	83 days, 19:10:31	12:35:57	Chilkat Flats	59.3723	-135.841	17.6698	chum	0	0	0	3	0	0	0	0	0	0	0	0	0	0	0	0	0	0	0	0
/Users/JennAlien/Pictures/B41_ChilkatFlats/PICT0941.JPG	B41_ChilkatFlats	83 days, 19:10:31	12:35:58	Chilkat Flats	59.3723	-135.841	17.6698	chum	0	0	0	3	0	0	0	0	0	0	0	0	0	0	0	0	0	0	0	0
/Users/JennAlien/Pictures/B41_ChilkatFlats/PICT0942.JPG	B41_ChilkatFlats	83 days, 19:10:31	12:35:59	Chilkat Flats	59.3723	-135.841	17.6698	chum	0	0	0	3	0	0	0	0	0	0	0	0	0	0	0	0	0	0	0	0
/Users/JennAlien/Pictures/B41_ChilkatFlats/PICT0943.JPG	B41_ChilkatFlats	83 days, 19:10:31	12:36:06	Chilkat Flats	59.3723	-135.841	17.6698	chum	0	0	0	2	0	0	0	0	0	0	0	0	0	0	0	0	0	0	0	0
/Users/JennAlien/Pictures/B41_ChilkatFlats/PICT0944.JPG	B41_ChilkatFlats	83 days, 19:10:31	12:36:07	Chilkat Flats	59.3723	-135.841	17.6698	chum	0	0	0	2	0	0	0	0	0	0	0	0	0	0	0	0	0	0	0	0
/Users/JennAlien/Pictures/B41_ChilkatFlats/PICT0945.JPG	B41_ChilkatFlats	83 days, 19:10:31	12:36:08	Chilkat Flats	59.3723	-135.841	17.6698	chum	0	0	0	2	0	0	0	0	0	0	0	0	0	0	0	0	0	0	0	0
/Users/JennAlien/Pictures/B41_ChilkatFlats/PICT0946.JPG	B41_ChilkatFlats	83 days, 19:10:31	12:36:45	Chilkat Flats	59.3723	-135.841	17.6698	chum	0	0	0	4	0	0	0	0	0	0	0	0	0	0	0	0	0	0	0	0
/Users/JennAlien/Pictures/B41_ChilkatFlats/PICT0947.JPG	B41_ChilkatFlats	83 days, 19:10:31	12:36:46	Chilkat Flats	59.3723	-135.841	17.6698	chum	0	0	0	4	0	0	0	0	0	0	0	0	0	0	0	0	0	0	0	0
/Users/JennAlien/Pictures/B41_ChilkatFlats/PICT0948.JPG	B41_ChilkatFlats	83 days, 19:10:31	12:36:47	Chilkat Flats	59.3723	-135.841	17.6698	chum	0	0	0	4	0	0	0	0	0	0	0	0	0	0	0	0	0	0	0	0
/Users/JennAlien/Pictures/B41_ChilkatFlats/PICT0949.JPG	B41_ChilkatFlats	83 days, 19:10:31	12:42:03	Chilkat Flats	59.3723	-135.841	17.6698	chum	0	0	0	2	0	0	0	0	0	0	0	0	0	0	0	0	0	0	0	0
/Users/JennAlien/Pictures/B41_ChilkatFlats/PICT0950.JPG	B41_ChilkatFlats	83 days, 19:10:31	12:42:04	Chilkat Flats	59.3723	-135.841	17.6698	chum	0	0	0	2	0	0	0	0	0	0	0	0	0	0	0	0	0	0	0	0
/Users/JennAlien/Pictures/B41_ChilkatFlats/PICT0951.JPG	B41_ChilkatFlats	83 days, 19:10:31	12:42:05	Chilkat Flats	59.3723	-135.841	17.6698	chum	0	0	0	2	0	0	0	0	0	0	0	0	0	0	0	0	0	0	0	0
/Users/JennAlien/Pictures/B41_ChilkatFlats/PICT0952.JPG	B41_ChilkatFlats	83 days, 19:10:31	12:42:37	Chilkat Flats	59.3723	-135.841	17.6698	chum	0	0	0	3	0	0	0	0	0	0	0	0	0	0	0	0	0	0	0	0
/Users/JennAlien/Pictures/B41_ChilkatFlats/PICT0953.JPG	B41_ChilkatFlats	83 days, 19:10:31	12:42:38	Chilkat Flats	59.3723	-135.841	17.6698	chum	0	0	0	3	0	0	0	0	0	0	0	0	0	0	0	0	0	0	0	0
/Users/JennAlien/Pictures/B41_ChilkatFlats/PICT0954.JPG	B41_ChilkatFlats	83 days, 19:10:31	12:42:39	Chilkat Flats	59.3723	-135.841	17.6698	chum	0	0	0	3	0	0	0	0	0	0	0	0	0	0	0	0	0	0	0	0
/Users/JennAlien/Pictures/B41_ChilkatFlats/PICT0955.JPG	B41_ChilkatFlats	83 days, 19:10:31	12:42:47	Chilkat Flats	59.3723	-135.841	17.6698	chum	0	0	0	2	0	0	0	0	0	0	0	0	0	0	0	0	0	0	0	0
/Users/JennAlien/Pictures/B41_ChilkatFlats/PICT0956.JPG	B41_ChilkatFlats	83 days, 19:10:31	12:42:48	Chilkat Flats	59.3723	-135.841	17.6698	chum	0	0	0	2	0	0	0	0	0	0	0	0	0	0	0	0	0	0	0	0
/Users/JennAlien/Pictures/B41_ChilkatFlats/PICT0957.JPG	B41_ChilkatFlats	83 days, 19:10:31	12:42:49	Chilkat Flats	59.3723	-135.841	17.6698	chum	0	0	0	2	0	0	0	0	0	0	0	0	0	0	0	0	0	0	0	0
/Users/JennAlien/Pictures/B41_ChilkatFlats/PICT0958.JPG	B41_ChilkatFlats	83 days, 19:10:31	12:44:45	Chilkat Flats	59.3723	-135.841	17.6698	chum	0	0	0	2	0	0	0	0	0	0	0	0	0	0	0	0	0	0	0	0
/Users/JennAlien/Pictures/B41_ChilkatFlats/PICT0959.JPG	B41_ChilkatFlats	83 days, 19:10:31	12:44:46	Chilkat Flats	59.3723	-135.841	17.6698	chum	0	0	0	2	0	0	0	0	0	0	0	0	0	0	0	0	0	0	0	0
/Users/JennAlien/Pictures/B41_ChilkatFlats/PICT0960.JPG	B41_ChilkatFlats	83 days, 19:10:31	12:44:47	Chilkat Flats	59.3723	-135.841	17.6698	chum	0	0	0	2	0	0	0	0	0	0	0	0	0	0	0	0	0	0	0	0
/Users/JennAlien/Pictures/B41_ChilkatFlats/PICT0961.JPG	B41_ChilkatFlats	83 days, 19:10:31	12:44:55	Chilkat Flats	59.3723	-135.841	17.6698	chum	0	0	0	2	0	0	0	0	0	0	0	0	0	0	0	0	0	0	0	0
/Users/JennAlien/Pictures/B41_ChilkatFlats/PICT0962.JPG	B41_ChilkatFlats	83 days, 19:10:31	12:44:56	Chilkat Flats	59.3723	-135.841	17.6698	chum	0	0	0	2	0	0	0	0	0	0	0	0	0	0	0	0	0	0	0	0
/Users/JennAlien/Pictures/B41_ChilkatFlats/PICT0963.JPG	B41_ChilkatFlats	83 days, 19:10:31	12:44:57	Chilkat Flats	59.3723	-135.841	17.6698	chum	0	0	0	2	0	0	0	0	0	0	0	0	0	0	0	0	0	0	0	0
/Users/JennAlien/Pictures/B41_ChilkatFlats/PICT0964.JPG	B41_ChilkatFlats	83 days, 19:10:31	12:45:12	Chilkat Flats	59.3723	-135.841	17.6698	chum	0	0	0	0	0	0	0	0	0	0	0	0	0	0	0	0	0	0	0	0
/Users/JennAlien/Pictures/B41_ChilkatFlats/PICT0965.JPG	B41_ChilkatFlats	83 days, 19:10:31	12:45:13	Chilkat Flats	59.3723	-135.841	17.6698	chum	0	0	0	0	0	0	0	0	0	0	0	0	0	0	0	0	0	0	0	0
/Users/JennAlien/Pictures/B41_ChilkatFlats/PICT0966.JPG	B41_ChilkatFlats	83 days, 19:10:31	12:45:14	Chilkat Flats	59.3723	-135.841	17.6698	chum	0	0	0	0	0	0	0	0	0	0	0	0	0	0	0	0	0	0	0	0
/Users/JennAlien/Pictures/B41_ChilkatFlats/PICT0967.JPG	B41_ChilkatFlats	83 days, 19:10:31	12:53:21	Chilkat Flats	59.3723	-135.841	17.6698	chum	0	0	0	3	0	0	0	0	0	0	0	0	0	0	0	0	0	0	0	0
/Users/JennAlien/Pictures/B41_ChilkatFlats/PICT0968.JPG	B41_ChilkatFlats	83 days, 19:10:31	12:53:22	Chilkat Flats	59.3723	-135.841	17.6698	chum	0	0	0	3	0	0	0	0	0	0	0	0	0	0	0	0	0	0	0	0
/Users/JennAlien/Pictures/B41_ChilkatFlats/PICT0969.JPG	B41_ChilkatFlats	83 days, 19:10:31	12:53:23	Chilkat Flats	59.3723	-135.841	17.6698	chum	0	0	0	3	0	0	0	0	0	0	0	0	0	0	0	0	0	0	0	0
/Users/JennAlien/Pictures/B41_ChilkatFlats/PICT0970.JPG	B41_ChilkatFlats	83 days, 19:10:31	12:53:30	Chilkat Flats	59.3723	-135.841	17.6698	chum	0	0	0	3	0	0	0	0	0	0	0	0	0	0	0	0	0	0	0	0
/Users/JennAlien/Pictures/B41_ChilkatFlats/PICT0971.JPG	B41_ChilkatFlats	83 days, 19:10:31	12:53:31	Chilkat Flats	59.3723	-135.841	17.6698	chum	0	0	0	3	0	0	0	0	0	0	0	0	0	0	0	0	0	0	0	0
/Users/JennAlien/Pictures/B41_ChilkatFlats/PICT0972.JPG	B41_ChilkatFlats	83 days, 19:10:31	12:53:32	Chilkat Flats	59.3723	-135.841	17.6698	chum	0	0	0	3	0	0	0	0	0	0	0	0	0	0	0	0	0	0	0	0
/Users/JennAlien/Pictures/B41_ChilkatFlats/PICT0973.JPG	B41_ChilkatFlats	83 days, 19:10:31	12:53:41	Chilkat Flats	59.3723	-135.841	17.6698	chum	0	0	0	3	0	0	0	0	0	0	0	0	0	0	0	0	0	0	0	0
/Users/JennAlien/Pictures/B41_ChilkatFlats/PICT0974.JPG	B41_ChilkatFlats	83 days, 19:10:31	12:53:42	Chilkat Flats	59.3723	-135.841	17.6698	chum	0	0	0	3	0	0	0	0	0	0	0	0	0	0	0	0	0	0	0	0
/Users/JennAlien/Pictures/B41_ChilkatFlats/PICT0975.JPG	B41_ChilkatFlats	83 days, 19:10:31	12:53:43	Chilkat Flats	59.3723	-135.841	17.6698	chum	0	0	0	3	0	0	0	0	0	0	0	0	0	0	0	0	0	0	0	0
/Users/JennAlien/Pictures/B41_ChilkatFlats/PICT0976.JPG	B41_ChilkatFlats	83 days, 19:10:31	12:54:09	Chilkat Flats	59.3723	-135.841	17.6698	chum	0	0	0	2	0	0	0	0	0	0	0	0	0	0	0	0	0	0	0	0
/Users/JennAlien/Pictures/B41_ChilkatFlats/PICT0977.JPG	B41_ChilkatFlats	83 days, 19:10:31	12:54:10	Chilkat Flats	59.3723	-135.841	17.6698	chum	0	0	0	2	0	0	0	0	0	0	0	0	0	0	0	0	0	0	0	0
/Users/JennAlien/Pictures/B41_ChilkatFlats/PICT0978.JPG	B41_ChilkatFlats	83 days, 19:10:31	12:54:10	Chilkat Flats	59.3723	-135.841	17.6698	chum	0	0	0	2	0	0	0	0	0	0	0	0	0	0	0	0	0	0	0	0
/Users/JennAlien/Pictures/B41_ChilkatFlats/PICT0979.JPG	B41_ChilkatFlats	83 days, 19:10:31	12:56:20	Chilkat Flats	59.3723	-135.841	17.6698	chum	0	0	0	2	0	0	0	0	0	0	0	0	0	0	0	0	0	0	0	0
/Users/JennAlien/Pictures/B41_ChilkatFlats/PICT0980.JPG	B41_ChilkatFlats	83 days, 19:10:31	12:56:21	Chilkat Flats	59.3723	-135.841	17.6698	chum	0	0	0	2	0	0	0	0	0	0	0	0	0	0	0	0	0	0	0	0
/Users/JennAlien/Pictures/B41_ChilkatFlats/PICT0981.JPG	B41_ChilkatFlats	83 days, 19:10:31	12:56:22	Chilkat Flats	59.3723	-135.841	17.6698	chum	0	0	0	2	0	0	0	0	0	0	0	0	0	0	0	0	0	0	0	0
/Users/JennAlien/Pictures/B41_ChilkatFlats/PICT0982.JPG	B41_ChilkatFlats	83 days, 19:10:31	12:56:30	Chilkat Flats	59.3723	-135.841	17.6698	chum	0	0	0	2	0	0	0	0	0	0	0	0	0	0	0	0	0	0	0	0
/Users/JennAlien/Pictures/B41_ChilkatFlats/PICT0983.JPG	B41_ChilkatFlats	83 days, 19:10:31	12:56:31	Chilkat Flats	59.3723	-135.841	17.6698	chum	0	0	0	2	0	0	0	0	0	0	0	0	0	0	0	0	0	0	0	0
/Users/JennAlien/Pictures/B41_ChilkatFlats/PICT0984.JPG	B41_ChilkatFlats	83 days, 19:10:31	12:56:32	Chilkat Flats	59.3723	-135.841	17.6698	chum	0	0	0	2	0	0	0	0	0	0	0	0	0	0	0	0	0	0	0	0
/Users/JennAlien/Pictures/B41_ChilkatFlats/PICT0985.JPG	B41_ChilkatFlats	83 days, 19:10:31	12:57:54	Chilkat Flats	59.3723	-135.841	17.6698	chum	0	0	0	0	0	0	0	0	0	0	0	0	0	0	0	0	0	0	0	0
/Users/JennAlien/Pictures/B41_ChilkatFlats/PICT0986.JPG	B41_ChilkatFlats	83 days, 19:10:31	12:57:55	Chilkat Flats	59.3723	-135.841	17.6698	chum	0	0	0	0	0	0	0	0	0	0	0	0	0	0	0	0	0	0	0	0
/Users/JennAlien/Pictures/B41_ChilkatFlats/PICT0987.JPG	B41_ChilkatFlats	83 days, 19:10:31	12:57:56	Chilkat Flats	59.3723	-135.841	17.6698	chum	0	0	0	0	0	0	0	0	0	0	0	0	0	0	0	0	0	0	0	0
/Users/JennAlien/Pictures/B41_ChilkatFlats/PICT0988.JPG	B41_ChilkatFlats	83 days, 19:10:31	12:59:37	Chilkat Flats	59.3723	-135.841	17.6698	chum	0	0	0	1	0	0	0	0	0	0	0	0	0	0	0	0	0	0	0	0
/Users/JennAlien/Pictures/B41_ChilkatFlats/PICT0989.JPG	B41_ChilkatFlats	83 days, 19:10:31	12:59:38	Chilkat Flats	59.3723	-135.841	17.6698	chum	0	0	0	1	0	0	0	0	0	0	0	0	0	0	0	0	0	0	0	0
/Users/JennAlien/Pictures/B41_ChilkatFlats/PICT0990.JPG	B41_ChilkatFlats	83 days, 19:10:31	12:59:39	Chilkat Flats	59.3723	-135.841	17.6698	chum	0	0	0	1	0	0	0	0	0	0	0	0	0	0	0	0	0	0	0	0
/Users/JennAlien/Pictures/B41_ChilkatFlats/PICT0991.JPG	B41_ChilkatFlats	83 days, 19:10:31	12:59:46	Chilkat Flats	59.3723	-135.841	17.6698	chum	0	0	0	1	0	0	0	0	0	0	0	0	0	0	0	0	0	0	0	0
/Users/JennAlien/Pictures/B41_ChilkatFlats/PICT0992.JPG	B41_ChilkatFlats	83 days, 19:10:31	12:59:47	Chilkat Flats	59.3723	-135.841	17.6698	chum	0	0	0	1	0	0	0	0	0	0	0	0	0	0	0	0	0	0	0	0
/Users/JennAlien/Pictures/B41_ChilkatFlats/PICT0993.JPG	B41_ChilkatFlats	83 days, 19:10:31	12:59:48	Chilkat Flats	59.3723	-135.841	17.6698	chum	0	0	0	0	0	0	0	0	0	0	0	0	0	0	0	0	0	0	0	0
/Users/JennAlien/Pictures/B41_ChilkatFlats/PICT0994.JPG	B41_ChilkatFlats	83 days, 19:10:31	13:33:58	Chilkat Flats	59.3723	-135.841	17.6698	chum	0	0	0	1	0	0	0	0	0	0	0	0	0	0	0	0	0	0	0	0
/Users/JennAlien/Pictures/B41_ChilkatFlats/PICT0995.JPG	B41_ChilkatFlats	83 days, 19:10:31	13:33:59	Chilkat Flats	59.3723	-135.841	17.6698	chum	0	0	0	1	0	0	0	0	0	0	0	0	0	0	0	0	0	0	0	0
/Users/JennAlien/Pictures/B41_ChilkatFlats/PICT0996.JPG	B41_ChilkatFlats	83 days, 19:10:31	13:34:00	Chilkat Flats	59.3723	-135.841	17.6698	chum	0	0	0	1	0	0	0	0	0	0	0	0	0	0	0	0	0	0	0	0
/Users/JennAlien/Pictures/B41_ChilkatFlats/PICT0997.JPG	B41_ChilkatFlats	83 days, 19:10:31	13:34:08	Chilkat Flats	59.3723	-135.841	17.6698	chum	0	0	0	1	0	0	0	0	0	0	0	0	0	0	0	0	0	0	0	0
/Users/JennAlien/Pictures/B41_ChilkatFlats/PICT0998.JPG	B41_ChilkatFlats	83 days, 19:10:31	13:34:09	Chilkat Flats	59.3723	-135.841	17.6698	chum	0	0	0	1	0	0	0	0	0	0	0	0	0	0	0	0	0	0	0	0
/Users/JennAlien/Pictures/B41_ChilkatFlats/PICT0999.JPG	B41_ChilkatFlats	83 days, 19:10:31	13:34:10	Chilkat Flats	59.3723	-135.841	17.6698	chum	0	0	0	0	0	0	0	0	0	0	0	0	0	0	0	0	0	0	0	0
/Users/JennAlien/Pictures/B41_ChilkatFlats/PICT1000.JPG	B41_ChilkatFlats	83 days, 19:10:31	13:41:07	Chilkat Flats	59.3723	-135.841	17.6698	chum	0	0	0	4	0	0	0	0	0	0	0	0	0	0	0	0	0	0	0	0
/Users/JennAlien/Pictures/B41_ChilkatFlats/PICT1001.JPG	B41_ChilkatFlats	83 days, 19:10:31	13:41:08	Chilkat Flats	59.3723	-135.841	17.6698	chum	0	0	0	4	0	0	0	0	0	0	0	0	0	0	0	0	0	0	0	0
/Users/JennAlien/Pictures/B41_ChilkatFlats/PICT1002.JPG	B41_ChilkatFlats	83 days, 19:10:31	13:41:09	Chilkat Flats	59.3723	-135.841	17.6698	chum	0	0	0	3	0	0	0	0	0	0	0	0	0	0	0	0	0	0	0	0
/Users/JennAlien/Pictures/B41_ChilkatFlats/PICT1003.JPG	B41_ChilkatFlats	83 days, 19:10:31	13:41:30	Chilkat Flats	59.3723	-135.841	17.6698	chum	0	0	0	3	0	0	0	0	0	0	0	0	0	0	0	0	0	0	0	0
/Users/JennAlien/Pictures/B41_ChilkatFlats/PICT1004.JPG	B41_ChilkatFlats	83 days, 19:10:31	13:41:31	Chilkat Flats	59.3723	-135.841	17.6698	chum	0	0	0	2	0	0	0	0	0	0	0	0	0	0	0	0	0	0	0	0
/Users/JennAlien/Pictures/B41_ChilkatFlats/PICT1005.JPG	B41_ChilkatFlats	83 days, 19:10:31	13:41:32	Chilkat Flats	59.3723	-135.841	17.6698	chum	0	0	0	2	0	0	0	0	0	0	0	0	0	0	0	0	0	0	0	0
/Users/JennAlien/Pictures/B41_ChilkatFlats/PICT1006.JPG	B41_ChilkatFlats	83 days, 19:10:31	13:43:30	Chilkat Flats	59.3723	-135.841	17.6698	chum	0	0	0	1	0	0	0	0	0	0	0	0	0	0	0	0	0	0	0	0
/Users/JennAlien/Pictures/B41_ChilkatFlats/PICT1007.JPG	B41_ChilkatFlats	83 days, 19:10:31	13:43:31	Chilkat Flats	59.3723	-135.841	17.6698	chum	0	0	0	1	0	0	0	0	0	0	0	0	0	0	0	0	0	0	0	0
/Users/JennAlien/Pictures/B41_ChilkatFlats/PICT1008.JPG	B41_ChilkatFlats	83 days, 19:10:31	13:43:32	Chilkat Flats	59.3723	-135.841	17.6698	chum	0	0	0	1	0	0	0	0	0	0	0	0	0	0	0	0	0	0	0	0
/Users/JennAlien/Pictures/B41_ChilkatFlats/PICT1009.JPG	B41_ChilkatFlats	83 days, 19:10:31	15:24:26	Chilkat Flats	59.3723	-135.841	17.6698	chum	0	0	0	1	0	0	0	0	0	0	0	0	0	0	0	0	0	0	0	0
/Users/JennAlien/Pictures/B41_ChilkatFlats/PICT1010.JPG	B41_ChilkatFlats	83 days, 19:10:31	15:24:27	Chilkat Flats	59.3723	-135.841	17.6698	chum	0	0	0	1	0	0	0	0	0	0	0	0	0	0	0	0	0	0	0	0
/Users/JennAlien/Pictures/B41_ChilkatFlats/PICT1011.JPG	B41_ChilkatFlats	83 days, 19:10:31	15:24:28	Chilkat Flats	59.3723	-135.841	17.6698	chum	0	0	0	1	0	0	0	0	0	0	0	0	0	0	0	0	0	0	0	0
/Users/JennAlien/Pictures/B41_ChilkatFlats/PICT1012.JPG	B41_ChilkatFlats	83 days, 19:10:31	16:12:51	Chilkat Flats	59.3723	-135.841	17.6698	chum	0	0	0	4	0	0	0	0	0	0	0	0	0	0	0	0	0	0	0	0
/Users/JennAlien/Pictures/B41_ChilkatFlats/PICT1013.JPG	B41_ChilkatFlats	83 days, 19:10:31	16:12:52	Chilkat Flats	59.3723	-135.841	17.6698	chum	0	0	0	4	0	0	0	0	0	0	0	0	0	0	0	0	0	0	0	0
/Users/JennAlien/Pictures/B41_ChilkatFlats/PICT1014.JPG	B41_ChilkatFlats	83 days, 19:10:31	16:12:53	Chilkat Flats	59.3723	-135.841	17.6698	chum	0	0	0	4	0	0	0	0	0	0	0	0	0	0	0	0	0	0	0	0
/Users/JennAlien/Pictures/B41_ChilkatFlats/PICT1015.JPG	B41_ChilkatFlats	83 days, 19:10:31	16:50:45	Chilkat Flats	59.3723	-135.841	17.6698	chum	3	2	1	2	0	0	0	0	0	0	0	0	0	0	0	0	0	0	0	0
/Users/JennAlien/Pictures/B41_ChilkatFlats/PICT1016.JPG	B41_ChilkatFlats	83 days, 19:10:31	16:50:46	Chilkat Flats	59.3723	-135.841	17.6698	chum	3	2	1	2	0	0	0	0	0	0	0	0	0	0	0	0	0	0	0	0
/Users/JennAlien/Pictures/B41_ChilkatFlats/PICT1017.JPG	B41_ChilkatFlats	83 days, 19:10:31	16:50:47	Chilkat Flats	59.3723	-135.841	17.6698	chum	3	2	1	2	0	0	0	0	0	0	0	0	0	0	0	0	0	0	0	0
/Users/JennAlien/Pictures/B41_ChilkatFlats/PICT1018.JPG	B41_ChilkatFlats	83 days, 19:10:31	16:51:16	Chilkat Flats	59.3723	-135.841	17.6698	chum	3	2	1	2	0	0	0	0	0	0	0	0	0	0	0	0	0	0	0	0
/Users/JennAlien/Pictures/B41_ChilkatFlats/PICT1019.JPG	B41_ChilkatFlats	83 days, 19:10:31	16:51:17	Chilkat Flats	59.3723	-135.841	17.6698	chum	3	2	1	2	0	0	0	0	0	0	0	0	0	0	0	0	0	0	0	0
/Users/JennAlien/Pictures/B41_ChilkatFlats/PICT1020.JPG	B41_ChilkatFlats	83 days, 19:10:31	16:51:18	Chilkat Flats	59.3723	-135.841	17.6698	chum	3	2	1	2	0	0	0	0	0	0	0	0	0	0	0	0	0	0	0	0
/Users/JennAlien/Pictures/B41_ChilkatFlats/PICT1021.JPG	B41_ChilkatFlats	83 days, 19:10:31	17:45:43	Chilkat Flats	59.3723	-135.841	17.6698	chum	1	1	0	0	0	0	0	0	0	0	0	0	0	0	0	0	0	0	0	0
/Users/JennAlien/Pictures/B41_ChilkatFlats/PICT1022.JPG	B41_ChilkatFlats	83 days, 19:10:31	17:45:44	Chilkat Flats	59.3723	-135.841	17.6698	chum	1	1	0	0	0	0	0	0	0	0	0	0	0	0	0	0	0	0	0	0
/Users/JennAlien/Pictures/B41_ChilkatFlats/PICT1023.JPG	B41_ChilkatFlats	83 days, 19:10:31	17:45:45	Chilkat Flats	59.3723	-135.841	17.6698	chum	1	1	0	0	0	0	0	0	0	0	0	0	0	0	0	0	0	0	0	0
/Users/JennAlien/Pictures/B41_ChilkatFlats/PICT1024.JPG	B41_ChilkatFlats	83 days, 19:11:01	02:33:59	Chilkat Flats	59.3723	-135.841	17.6698	chum	0	0	0	0	0	0	0	0	0	0	1	0	0	0	0	0	0	0	0	0
/Users/JennAlien/Pictures/B41_ChilkatFlats/PICT1025.JPG	B41_ChilkatFlats	83 days, 19:11:01	02:34:00	Chilkat Flats	59.3723	-135.841	17.6698	chum	0	0	0	0	0	0	0	0	0	0	1	0	0	0	0	0	0	0	0	0
/Users/JennAlien/Pictures/B41_ChilkatFlats/PICT1026.JPG	B41_ChilkatFlats	83 days, 19:11:01	02:34:01	Chilkat Flats	59.3723	-135.841	17.6698	chum	0	0	0	0	0	0	0	0	0	0	1	0	0	0	0	0	0	0	0	0
/Users/JennAlien/Pictures/B41_ChilkatFlats/PICT1027.JPG	B41_ChilkatFlats	83 days, 19:11:01	08:14:04	Chilkat Flats	59.3723	-135.841	17.6698	chum	6	6	0	0	0	0	0	0	0	0	0	0	0	0	0	0	0	0	0	0
/Users/JennAlien/Pictures/B41_ChilkatFlats/PICT1028.JPG	B41_ChilkatFlats	83 days, 19:11:01	08:14:05	Chilkat Flats	59.3723	-135.841	17.6698	chum	6	6	0	0	0	0	0	0	0	0	0	0	0	0	0	0	0	0	0	0
/Users/JennAlien/Pictures/B41_ChilkatFlats/PICT1029.JPG	B41_ChilkatFlats	83 days, 19:11:01	08:14:06	Chilkat Flats	59.3723	-135.841	17.6698	chum	6	6	0	0	0	0	0	0	0	0	0	0	0	0	0	0	0	0	0	0
/Users/JennAlien/Pictures/B41_ChilkatFlats/PICT1030.JPG	B41_ChilkatFlats	83 days, 19:11:01	08:34:49	Chilkat Flats	59.3723	-135.841	17.6698	chum	9	8	1	3	1	0	0	0	0	0	0	0	0	0	0	0	0	0	0	0
/Users/JennAlien/Pictures/B41_ChilkatFlats/PICT1031.JPG	B41_ChilkatFlats	83 days, 19:11:01	08:34:50	Chilkat Flats	59.3723	-135.841	17.6698	chum	9	8	1	3	1	0	0	0	0	0	0	0	0	0	0	0	0	0	0	0
/Users/JennAlien/Pictures/B41_ChilkatFlats/PICT1032.JPG	B41_ChilkatFlats	83 days, 19:11:01	08:34:51	Chilkat Flats	59.3723	-135.841	17.6698	chum	9	8	1	3	1	0	0	0	0	0	0	0	0	0	0	0	0	0	0	0
/Users/JennAlien/Pictures/B41_ChilkatFlats/PICT1033.JPG	B41_ChilkatFlats	83 days, 19:11:01	08:44:10	Chilkat Flats	59.3723	-135.841	17.6698	chum	8	8	0	2	0	0	0	0	0	0	0	0	0	0	0	0	0	0	0	0
/Users/JennAlien/Pictures/B41_ChilkatFlats/PICT1034.JPG	B41_ChilkatFlats	83 days, 19:11:01	08:44:11	Chilkat Flats	59.3723	-135.841	17.6698	chum	8	8	0	2	0	0	0	0	0	0	0	0	0	0	0	0	0	0	0	0
/Users/JennAlien/Pictures/B41_ChilkatFlats/PICT1035.JPG	B41_ChilkatFlats	83 days, 19:11:01	08:44:12	Chilkat Flats	59.3723	-135.841	17.6698	chum	8	8	0	2	0	0	0	0	0	0	0	0	0	0	0	0	0	0	0	0
/Users/JennAlien/Pictures/B41_ChilkatFlats/PICT1036.JPG	B41_ChilkatFlats	83 days, 19:11:01	08:48:39	Chilkat Flats	59.3723	-135.841	17.6698	chum	8	8	0	1	1	0	0	0	0	0	0	0	0	0	0	0	0	0	0	0
/Users/JennAlien/Pictures/B41_ChilkatFlats/PICT1037.JPG	B41_ChilkatFlats	83 days, 19:11:01	08:48:40	Chilkat Flats	59.3723	-135.841	17.6698	chum	8	8	0	1	1	0	0	0	0	0	0	0	0	0	0	0	0	0	0	0
/Users/JennAlien/Pictures/B41_ChilkatFlats/PICT1038.JPG	B41_ChilkatFlats	83 days, 19:11:01	08:48:41	Chilkat Flats	59.3723	-135.841	17.6698	chum	8	8	0	1	1	0	0	0	0	0	0	0	0	0	0	0	0	0	0	0
/Users/JennAlien/Pictures/B41_ChilkatFlats/PICT1039.JPG	B41_ChilkatFlats	83 days, 19:11:01	08:52:39	Chilkat Flats	59.3723	-135.841	17.6698	chum	10	10	0	2	0	0	0	0	0	0	0	0	0	0	0	0	0	0	0	0
/Users/JennAlien/Pictures/B41_ChilkatFlats/PICT1040.JPG	B41_ChilkatFlats	83 days, 19:11:01	08:52:40	Chilkat Flats	59.3723	-135.841	17.6698	chum	8	8	0	2	0	0	0	0	0	0	0	0	0	0	0	0	0	0	0	0
/Users/JennAlien/Pictures/B41_ChilkatFlats/PICT1041.JPG	B41_ChilkatFlats	83 days, 19:11:01	08:52:41	Chilkat Flats	59.3723	-135.841	17.6698	chum	10	10	0	2	0	0	0	0	0	0	0	0	0	0	0	0	0	0	0	0
/Users/JennAlien/Pictures/B41_ChilkatFlats/PICT1042.JPG	B41_ChilkatFlats	83 days, 19:11:01	08:53:04	Chilkat Flats	59.3723	-135.841	17.6698	chum	9	9	0	2	0	0	0	0	0	0	0	0	0	0	0	0	0	0	0	0
/Users/JennAlien/Pictures/B41_ChilkatFlats/PICT1043.JPG	B41_ChilkatFlats	83 days, 19:11:01	08:53:05	Chilkat Flats	59.3723	-135.841	17.6698	chum	10	10	0	3	0	0	0	0	0	0	0	0	0	0	0	0	0	0	0	0
/Users/JennAlien/Pictures/B41_ChilkatFlats/PICT1044.JPG	B41_ChilkatFlats	83 days, 19:11:01	08:53:06	Chilkat Flats	59.3723	-135.841	17.6698	chum	9	9	0	2	0	0	0	0	0	0	0	0	0	0	0	0	0	0	0	0
/Users/JennAlien/Pictures/B41_ChilkatFlats/PICT1045.JPG	B41_ChilkatFlats	83 days, 19:11:01	09:01:17	Chilkat Flats	59.3723	-135.841	17.6698	chum	11	11	0	2	1	0	0	0	0	0	0	0	0	0	0	0	0	0	0	0
/Users/JennAlien/Pictures/B41_ChilkatFlats/PICT1046.JPG	B41_ChilkatFlats	83 days, 19:11:01	09:01:18	Chilkat Flats	59.3723	-135.841	17.6698	chum	11	11	0	2	1	0	0	0	0	0	0	0	0	0	0	0	0	0	0	0
/Users/JennAlien/Pictures/B41_ChilkatFlats/PICT1047.JPG	B41_ChilkatFlats	83 days, 19:11:01	09:01:19	Chilkat Flats	59.3723	-135.841	17.6698	chum	10	10	0	2	1	0	0	0	0	0	0	0	0	0	0	0	0	0	0	0
/Users/JennAlien/Pictures/B41_ChilkatFlats/PICT1048.JPG	B41_ChilkatFlats	83 days, 19:11:01	09:02:15	Chilkat Flats	59.3723	-135.841	17.6698	chum	10	10	0	4	1	0	0	0	0	0	0	0	0	0	0	0	0	0	0	0
/Users/JennAlien/Pictures/B41_ChilkatFlats/PICT1049.JPG	B41_ChilkatFlats	83 days, 19:11:01	09:02:16	Chilkat Flats	59.3723	-135.841	17.6698	chum	10	10	0	3	1	0	0	0	0	0	0	0	0	0	0	0	0	0	0	0
/Users/JennAlien/Pictures/B41_ChilkatFlats/PICT1050.JPG	B41_ChilkatFlats	83 days, 19:11:01	09:02:17	Chilkat Flats	59.3723	-135.841	17.6698	chum	10	10	0	4	1	0	0	0	0	0	0	0	0	0	0	0	0	0	0	0
/Users/JennAlien/Pictures/B41_ChilkatFlats/PICT1051.JPG	B41_ChilkatFlats	83 days, 19:11:01	09:26:42	Chilkat Flats	59.3723	-135.841	17.6698	chum	10	9	1	1	0	0	0	0	0	0	0	0	0	0	0	0	0	0	0	0
/Users/JennAlien/Pictures/B41_ChilkatFlats/PICT1052.JPG	B41_ChilkatFlats	83 days, 19:11:01	09:26:43	Chilkat Flats	59.3723	-135.841	17.6698	chum	10	9	1	1	0	0	0	0	0	0	0	0	0	0	0	0	0	0	0	0
/Users/JennAlien/Pictures/B41_ChilkatFlats/PICT1053.JPG	B41_ChilkatFlats	83 days, 19:11:01	09:26:44	Chilkat Flats	59.3723	-135.841	17.6698	chum	10	9	1	1	0	0	0	0	0	0	0	0	0	0	0	0	0	0	0	0
/Users/JennAlien/Pictures/B41_ChilkatFlats/PICT1054.JPG	B41_ChilkatFlats	83 days, 19:11:01	10:57:21	Chilkat Flats	59.3723	-135.841	17.6698	chum	4	2	2	1	1	0	0	0	0	0	0	0	0	0	0	0	0	0	0	0
/Users/JennAlien/Pictures/B41_ChilkatFlats/PICT1055.JPG	B41_ChilkatFlats	83 days, 19:11:01	10:57:22	Chilkat Flats	59.3723	-135.841	17.6698	chum	4	2	2	1	1	0	0	0	0	0	0	0	0	0	0	0	0	0	0	0
/Users/JennAlien/Pictures/B41_ChilkatFlats/PICT1056.JPG	B41_ChilkatFlats	83 days, 19:11:01	10:57:23	Chilkat Flats	59.3723	-135.841	17.6698	chum	4	2	2	1	1	0	0	0	0	0	0	0	0	0	0	0	0	0	0	0
/Users/JennAlien/Pictures/B41_ChilkatFlats/PICT1057.JPG	B41_ChilkatFlats	83 days, 19:11:01	11:51:40	Chilkat Flats	59.3723	-135.841	17.6698	chum	4	1	3	1	0	0	0	0	0	0	0	0	0	0	0	0	0	0	0	0
/Users/JennAlien/Pictures/B41_ChilkatFlats/PICT1058.JPG	B41_ChilkatFlats	83 days, 19:11:01	11:51:41	Chilkat Flats	59.3723	-135.841	17.6698	chum	4	1	3	1	0	0	0	0	0	0	0	0	0	0	0	0	0	0	0	0
/Users/JennAlien/Pictures/B41_ChilkatFlats/PICT1059.JPG	B41_ChilkatFlats	83 days, 19:11:01	11:51:42	Chilkat Flats	59.3723	-135.841	17.6698	chum	4	1	3	1	0	0	0	0	0	0	0	0	0	0	0	0	0	0	0	0
/Users/JennAlien/Pictures/B41_ChilkatFlats/PICT1060.JPG	B41_ChilkatFlats	83 days, 19:11:01	14:25:38	Chilkat Flats	59.3723	-135.841	17.6698	chum	4	4	0	3	3	0	0	0	0	0	0	0	0	0	0	0	0	0	0	0
/Users/JennAlien/Pictures/B41_ChilkatFlats/PICT1061.JPG	B41_ChilkatFlats	83 days, 19:11:01	14:25:39	Chilkat Flats	59.3723	-135.841	17.6698	chum	4	4	0	3	3	0	0	0	0	0	0	0	0	0	0	0	0	0	0	0
/Users/JennAlien/Pictures/B41_ChilkatFlats/PICT1062.JPG	B41_ChilkatFlats	83 days, 19:11:01	14:25:40	Chilkat Flats	59.3723	-135.841	17.6698	chum	4	4	0	3	3	0	0	0	0	0	0	0	0	0	0	0	0	0	0	0
/Users/JennAlien/Pictures/B41_ChilkatFlats/PICT1063.JPG	B41_ChilkatFlats	83 days, 19:11:01	14:37:10	Chilkat Flats	59.3723	-135.841	17.6698	chum	3	3	0	1	0	0	0	0	0	0	0	0	0	0	0	0	0	0	0	0
/Users/JennAlien/Pictures/B41_ChilkatFlats/PICT1064.JPG	B41_ChilkatFlats	83 days, 19:11:01	14:37:11	Chilkat Flats	59.3723	-135.841	17.6698	chum	3	3	0	1	0	0	0	0	0	0	0	0	0	0	0	0	0	0	0	0
/Users/JennAlien/Pictures/B41_ChilkatFlats/PICT1065.JPG	B41_ChilkatFlats	83 days, 19:11:01	14:37:12	Chilkat Flats	59.3723	-135.841	17.6698	chum	3	3	0	1	0	0	0	0	0	0	0	0	0	0	0	0	0	0	0	0
/Users/JennAlien/Pictures/B41_ChilkatFlats/PICT1066.JPG	B41_ChilkatFlats	83 days, 19:11:01	14:45:59	Chilkat Flats	59.3723	-135.841	17.6698	chum	4	4	0	3	0	0	0	0	0	0	0	0	0	0	0	0	0	0	0	0
/Users/JennAlien/Pictures/B41_ChilkatFlats/PICT1067.JPG	B41_ChilkatFlats	83 days, 19:11:01	14:46:00	Chilkat Flats	59.3723	-135.841	17.6698	chum	4	4	0	3	0	0	0	0	0	0	0	0	0	0	0	0	0	0	0	0
/Users/JennAlien/Pictures/B41_ChilkatFlats/PICT1068.JPG	B41_ChilkatFlats	83 days, 19:11:01	14:46:01	Chilkat Flats	59.3723	-135.841	17.6698	chum	4	4	0	3	0	0	0	0	0	0	0	0	0	0	0	0	0	0	0	0
/Users/JennAlien/Pictures/B41_ChilkatFlats/PICT1069.JPG	B41_ChilkatFlats	83 days, 19:11:01	15:26:47	Chilkat Flats	59.3723	-135.841	17.6698	chum	0	0	0	0	0	0	0	0	0	0	0	0	0	0	0	0	0	0	0	0
/Users/JennAlien/Pictures/B41_ChilkatFlats/PICT1070.JPG	B41_ChilkatFlats	83 days, 19:11:01	15:26:48	Chilkat Flats	59.3723	-135.841	17.6698	chum	0	0	0	0	0	0	0	0	0	0	0	0	0	0	0	0	0	0	0	0
/Users/JennAlien/Pictures/B41_ChilkatFlats/PICT1071.JPG	B41_ChilkatFlats	83 days, 19:11:01	15:26:49	Chilkat Flats	59.3723	-135.841	17.6698	chum	0	0	0	0	0	0	0	0	0	0	0	0	0	0	0	0	0	0	0	0
/Users/JennAlien/Pictures/B41_ChilkatFlats/PICT1072.JPG	B41_ChilkatFlats	83 days, 19:11:01	15:26:57	Chilkat Flats	59.3723	-135.841	17.6698	chum	0	0	0	0	0	0	0	0	0	0	0	0	0	0	0	0	0	0	0	0
/Users/JennAlien/Pictures/B41_ChilkatFlats/PICT1073.JPG	B41_ChilkatFlats	83 days, 19:11:01	15:26:58	Chilkat Flats	59.3723	-135.841	17.6698	chum	0	0	0	0	0	0	0	0	0	0	0	0	0	0	0	0	0	0	0	0
/Users/JennAlien/Pictures/B41_ChilkatFlats/PICT1074.JPG	B41_ChilkatFlats	83 days, 19:11:01	15:26:59	Chilkat Flats	59.3723	-135.841	17.6698	chum	0	0	0	0	0	0	0	0	0	0	0	0	0	0	0	0	0	0	0	0
/Users/JennAlien/Pictures/B41_chumTrapCreek/PICT0042.JPG	B41_chumTrapCreek	83 days, 19:09:26	16:46:34	NSRAA Creek	59.4153	-136.072	78.2324	chum	0	0	0	0	0	0	0	0	0	0	0	0	0	0	0	0	0	0	0	0
/Users/JennAlien/Pictures/B41_chumTrapCreek/PICT0043.JPG	B41_chumTrapCreek	83 days, 19:09:27	00:43:58	NSRAA Creek	59.4153	-136.072	78.2324	chum	0	0	0	0	0	0	0	0	0	0	0	0	0	0	0	0	0	0	0	0
/Users/JennAlien/Pictures/B41_chumTrapCreek/PICT0044.JPG	B41_chumTrapCreek	83 days, 19:09:27	00:43:59	NSRAA Creek	59.4153	-136.072	78.2324	chum	0	0	0	0	0	0	0	0	0	0	0	0	0	0	0	0	0	0	0	0
/Users/JennAlien/Pictures/B41_chumTrapCreek/PICT0045.JPG	B41_chumTrapCreek	83 days, 19:09:27	00:44:00	NSRAA Creek	59.4153	-136.072	78.2324	chum	0	0	0	0	0	0	0	0	0	0	0	0	0	0	0	0	0	0	0	0
/Users/JennAlien/Pictures/B41_chumTrapCreek/PICT0046.JPG	B41_chumTrapCreek	83 days, 19:09:27	00:44:21	NSRAA Creek	59.4153	-136.072	78.2324	chum	0	0	0	0	0	0	0	0	0	0	1	0	0	0	0	0	0	0	0	0
/Users/JennAlien/Pictures/B41_chumTrapCreek/PICT0047.JPG	B41_chumTrapCreek	83 days, 19:09:27	00:44:22	NSRAA Creek	59.4153	-136.072	78.2324	chum	0	0	0	0	0	0	0	0	0	0	1	0	0	0	0	0	0	0	0	0
/Users/JennAlien/Pictures/B41_chumTrapCreek/PICT0048.JPG	B41_chumTrapCreek	83 days, 19:09:27	00:44:23	NSRAA Creek	59.4153	-136.072	78.2324	chum	0	0	0	0	0	0	0	0	0	0	1	0	0	0	0	0	0	0	0	0
/Users/JennAlien/Pictures/B41_chumTrapCreek/PICT0052.JPG	B41_chumTrapCreek	83 days, 19:09:28	12:51:53	NSRAA Creek	59.4153	-136.072	78.2324	chum	0	0	0	0	0	0	0	0	0	0	0	0	0	0	0	0	0	0	0	1
/Users/JennAlien/Pictures/B41_chumTrapCreek/PICT0053.JPG	B41_chumTrapCreek	83 days, 19:09:28	12:51:54	NSRAA Creek	59.4153	-136.072	78.2324	chum	0	0	0	0	0	0	0	0	0	0	0	0	0	0	0	0	0	0	0	1
/Users/JennAlien/Pictures/B41_chumTrapCreek/PICT0054.JPG	B41_chumTrapCreek	83 days, 19:09:28	12:51:55	NSRAA Creek	59.4153	-136.072	78.2324	chum	0	0	0	0	0	0	0	0	0	0	0	0	0	0	0	0	0	0	0	1
/Users/JennAlien/Pictures/B41_chumTrapCreek/PICT0055.JPG	B41_chumTrapCreek	83 days, 19:09:28	12:52:01	NSRAA Creek	59.4153	-136.072	78.2324	chum	0	0	0	0	0	0	0	0	0	0	0	0	0	0	0	0	0	0	0	1
/Users/JennAlien/Pictures/B41_chumTrapCreek/PICT0056.JPG	B41_chumTrapCreek	83 days, 19:09:28	12:52:02	NSRAA Creek	59.4153	-136.072	78.2324	chum	0	0	0	0	0	0	0	0	0	0	0	0	0	0	0	0	0	0	0	1
/Users/JennAlien/Pictures/B41_chumTrapCreek/PICT0057.JPG	B41_chumTrapCreek	83 days, 19:09:28	12:52:03	NSRAA Creek	59.4153	-136.072	78.2324	chum	0	0	0	0	0	0	0	0	0	0	0	0	0	0	0	0	0	0	0	1
/Users/JennAlien/Pictures/B41_chumTrapCreek/PICT0058.JPG	B41_chumTrapCreek	83 days, 19:09:28	12:52:10	NSRAA Creek	59.4153	-136.072	78.2324	chum	0	0	0	0	0	0	0	0	0	0	0	0	0	0	0	0	0	0	0	1
/Users/JennAlien/Pictures/B41_chumTrapCreek/PICT0059.JPG	B41_chumTrapCreek	83 days, 19:09:28	12:52:11	NSRAA Creek	59.4153	-136.072	78.2324	chum	0	0	0	0	0	0	0	0	0	0	0	0	0	0	0	0	0	0	0	1
/Users/JennAlien/Pictures/B41_chumTrapCreek/PICT0060.JPG	B41_chumTrapCreek	83 days, 19:09:28	12:52:12	NSRAA Creek	59.4153	-136.072	78.2324	chum	0	0	0	0	0	0	0	0	0	0	0	0	0	0	0	0	0	0	0	2
/Users/JennAlien/Pictures/B41_chumTrapCreek/PICT0061.JPG	B41_chumTrapCreek	83 days, 19:09:28	12:52:19	NSRAA Creek	59.4153	-136.072	78.2324	chum	0	0	0	0	0	0	0	0	0	0	0	0	0	0	0	0	0	0	0	2
/Users/JennAlien/Pictures/B41_chumTrapCreek/PICT0062.JPG	B41_chumTrapCreek	83 days, 19:09:28	12:52:19	NSRAA Creek	59.4153	-136.072	78.2324	chum	0	0	0	0	0	0	0	0	0	0	0	0	0	0	0	0	0	0	0	2
/Users/JennAlien/Pictures/B41_chumTrapCreek/PICT0063.JPG	B41_chumTrapCreek	83 days, 19:09:28	12:52:20	NSRAA Creek	59.4153	-136.072	78.2324	chum	0	0	0	0	0	0	0	0	0	0	0	0	0	0	0	0	0	0	0	2
/Users/JennAlien/Pictures/B41_chumTrapCreek/PICT0064.JPG	B41_chumTrapCreek	83 days, 19:09:28	12:52:30	NSRAA Creek	59.4153	-136.072	78.2324	chum	0	0	0	0	0	0	0	0	0	0	0	0	0	0	0	0	0	0	0	2
/Users/JennAlien/Pictures/B41_chumTrapCreek/PICT0065.JPG	B41_chumTrapCreek	83 days, 19:09:28	12:52:31	NSRAA Creek	59.4153	-136.072	78.2324	chum	0	0	0	0	0	0	0	0	0	0	0	0	0	0	0	0	0	0	0	2
/Users/JennAlien/Pictures/B41_chumTrapCreek/PICT0066.JPG	B41_chumTrapCreek	83 days, 19:09:28	12:52:31	NSRAA Creek	59.4153	-136.072	78.2324	chum	0	0	0	0	0	0	0	0	0	0	0	0	0	0	0	0	0	0	0	2
/Users/JennAlien/Pictures/B41_chumTrapCreek/PICT0067.JPG	B41_chumTrapCreek	83 days, 19:09:28	12:52:38	NSRAA Creek	59.4153	-136.072	78.2324	chum	0	0	0	0	0	0	0	0	0	0	0	0	0	0	0	0	0	0	0	2
/Users/JennAlien/Pictures/B41_chumTrapCreek/PICT0068.JPG	B41_chumTrapCreek	83 days, 19:09:28	12:52:39	NSRAA Creek	59.4153	-136.072	78.2324	chum	0	0	0	0	0	0	0	0	0	0	0	0	0	0	0	0	0	0	0	2
/Users/JennAlien/Pictures/B41_chumTrapCreek/PICT0069.JPG	B41_chumTrapCreek	83 days, 19:09:28	12:52:40	NSRAA Creek	59.4153	-136.072	78.2324	chum	0	0	0	0	0	0	0	0	0	0	0	0	0	0	0	0	0	0	0	2
/Users/JennAlien/Pictures/B41_chumTrapCreek/PICT0070.JPG	B41_chumTrapCreek	83 days, 19:09:28	12:52:46	NSRAA Creek	59.4153	-136.072	78.2324	chum	0	0	0	0	0	0	0	0	0	0	0	0	0	0	0	0	0	0	0	2
/Users/JennAlien/Pictures/B41_chumTrapCreek/PICT0071.JPG	B41_chumTrapCreek	83 days, 19:09:28	12:52:47	NSRAA Creek	59.4153	-136.072	78.2324	chum	0	0	0	0	0	0	0	0	0	0	0	0	0	0	0	0	0	0	0	2
/Users/JennAlien/Pictures/B41_chumTrapCreek/PICT0072.JPG	B41_chumTrapCreek	83 days, 19:09:28	12:52:48	NSRAA Creek	59.4153	-136.072	78.2324	chum	0	0	0	0	0	0	0	0	0	0	0	0	0	0	0	0	0	0	0	2
/Users/JennAlien/Pictures/B41_chumTrapCreek/PICT0073.JPG	B41_chumTrapCreek	83 days, 19:09:28	12:52:56	NSRAA Creek	59.4153	-136.072	78.2324	chum	0	0	0	0	0	0	0	0	0	0	0	0	0	0	0	0	0	0	0	2
/Users/JennAlien/Pictures/B41_chumTrapCreek/PICT0074.JPG	B41_chumTrapCreek	83 days, 19:09:28	12:52:57	NSRAA Creek	59.4153	-136.072	78.2324	chum	0	0	0	0	0	0	0	0	0	0	0	0	0	0	0	0	0	0	0	2
/Users/JennAlien/Pictures/B41_chumTrapCreek/PICT0075.JPG	B41_chumTrapCreek	83 days, 19:09:28	12:52:58	NSRAA Creek	59.4153	-136.072	78.2324	chum	0	0	0	0	0	0	0	0	0	0	0	0	0	0	0	0	0	0	0	2
/Users/JennAlien/Pictures/B41_chumTrapCreek/PICT0076.JPG	B41_chumTrapCreek	83 days, 19:09:29	22:14:38	NSRAA Creek	59.4153	-136.072	78.2324	chum	0	0	0	0	0	0	0	0	0	0	0	0	0	0	0	0	0	0	0	0
/Users/JennAlien/Pictures/B41_chumTrapCreek/PICT0077.JPG	B41_chumTrapCreek	83 days, 19:09:29	22:14:39	NSRAA Creek	59.4153	-136.072	78.2324	chum	0	0	0	0	0	0	0	0	0	0	0	0	0	0	0	0	0	0	0	0
/Users/JennAlien/Pictures/B41_chumTrapCreek/PICT0078.JPG	B41_chumTrapCreek	83 days, 19:09:29	22:14:40	NSRAA Creek	59.4153	-136.072	78.2324	chum	0	0	0	0	0	0	0	0	0	0	1	0	0	0	0	0	0	0	0	0
/Users/JennAlien/Pictures/B41_chumTrapCreek/PICT0079.JPG	B41_chumTrapCreek	83 days, 19:09:30	02:58:53	NSRAA Creek	59.4153	-136.072	78.2324	chum	0	0	0	0	0	0	0	0	0	0	1	0	0	0	0	0	0	0	0	0
/Users/JennAlien/Pictures/B41_chumTrapCreek/PICT0080.JPG	B41_chumTrapCreek	83 days, 19:09:30	02:58:54	NSRAA Creek	59.4153	-136.072	78.2324	chum	0	0	0	0	0	0	0	0	0	0	1	0	0	0	0	0	0	0	0	0
/Users/JennAlien/Pictures/B41_chumTrapCreek/PICT0081.JPG	B41_chumTrapCreek	83 days, 19:09:30	02:58:55	NSRAA Creek	59.4153	-136.072	78.2324	chum	0	0	0	0	0	0	0	0	0	0	1	0	0	0	0	0	0	0	0	0
/Users/JennAlien/Pictures/B41_chumTrapCreek/PICT0082.JPG	B41_chumTrapCreek	83 days, 19:09:30	03:00:25	NSRAA Creek	59.4153	-136.072	78.2324	chum	0	0	0	0	0	0	0	0	0	0	1	0	0	0	0	0	0	0	0	0
/Users/JennAlien/Pictures/B41_chumTrapCreek/PICT0083.JPG	B41_chumTrapCreek	83 days, 19:09:30	03:00:26	NSRAA Creek	59.4153	-136.072	78.2324	chum	0	0	0	0	0	0	0	0	0	0	1	0	0	0	0	0	0	0	0	0
/Users/JennAlien/Pictures/B41_chumTrapCreek/PICT0084.JPG	B41_chumTrapCreek	83 days, 19:09:30	03:00:26	NSRAA Creek	59.4153	-136.072	78.2324	chum	0	0	0	0	0	0	0	0	0	0	1	0	0	0	0	0	0	0	0	0
/Users/JennAlien/Pictures/B41_chumTrapCreek/PICT0085.JPG	B41_chumTrapCreek	83 days, 19:09:30	03:00:47	NSRAA Creek	59.4153	-136.072	78.2324	chum	0	0	0	0	0	0	0	0	0	0	0	0	0	0	0	0	0	0	0	0
/Users/JennAlien/Pictures/B41_chumTrapCreek/PICT0086.JPG	B41_chumTrapCreek	83 days, 19:09:30	03:00:48	NSRAA Creek	59.4153	-136.072	78.2324	chum	0	0	0	0	0	0	0	0	0	0	0	0	0	0	0	0	0	0	0	0
/Users/JennAlien/Pictures/B41_chumTrapCreek/PICT0087.JPG	B41_chumTrapCreek	83 days, 19:09:30	03:00:48	NSRAA Creek	59.4153	-136.072	78.2324	chum	0	0	0	0	0	0	0	0	0	0	0	0	0	0	0	0	0	0	0	0
/Users/JennAlien/Pictures/B41_chumTrapCreek/PICT0088.JPG	B41_chumTrapCreek	83 days, 19:09:30	03:00:58	NSRAA Creek	59.4153	-136.072	78.2324	chum	0	0	0	0	0	0	0	0	0	0	0	0	0	0	0	0	0	0	0	0
/Users/JennAlien/Pictures/B41_chumTrapCreek/PICT0089.JPG	B41_chumTrapCreek	83 days, 19:09:30	03:00:59	NSRAA Creek	59.4153	-136.072	78.2324	chum	0	0	0	0	0	0	0	0	0	0	0	0	0	0	0	0	0	0	0	0
/Users/JennAlien/Pictures/B41_chumTrapCreek/PICT0090.JPG	B41_chumTrapCreek	83 days, 19:09:30	03:01:00	NSRAA Creek	59.4153	-136.072	78.2324	chum	0	0	0	0	0	0	0	0	0	0	0	0	0	0	0	0	0	0	0	0
/Users/JennAlien/Pictures/B41_chumTrapCreek/PICT0091.JPG	B41_chumTrapCreek	83 days, 19:09:30	03:01:11	NSRAA Creek	59.4153	-136.072	78.2324	chum	0	0	0	0	0	0	0	0	0	0	0	0	0	0	0	0	0	0	0	0
/Users/JennAlien/Pictures/B41_chumTrapCreek/PICT0092.JPG	B41_chumTrapCreek	83 days, 19:09:30	03:01:12	NSRAA Creek	59.4153	-136.072	78.2324	chum	0	0	0	0	0	0	0	0	0	0	0	0	0	0	0	0	0	0	0	0
/Users/JennAlien/Pictures/B41_chumTrapCreek/PICT0093.JPG	B41_chumTrapCreek	83 days, 19:09:30	03:01:13	NSRAA Creek	59.4153	-136.072	78.2324	chum	0	0	0	0	0	0	0	0	0	0	1	0	0	0	0	0	0	0	0	0
/Users/JennAlien/Pictures/B41_chumTrapCreek/PICT0094.JPG	B41_chumTrapCreek	83 days, 19:09:30	23:38:05	NSRAA Creek	59.4153	-136.072	78.2324	chum	0	0	0	0	0	0	0	0	0	0	1	0	0	0	0	0	0	0	0	0
/Users/JennAlien/Pictures/B41_chumTrapCreek/PICT0095.JPG	B41_chumTrapCreek	83 days, 19:09:30	23:38:05	NSRAA Creek	59.4153	-136.072	78.2324	chum	0	0	0	0	0	0	0	0	0	0	1	0	0	0	0	0	0	0	0	0
/Users/JennAlien/Pictures/B41_chumTrapCreek/PICT0096.JPG	B41_chumTrapCreek	83 days, 19:09:30	23:38:06	NSRAA Creek	59.4153	-136.072	78.2324	chum	0	0	0	0	0	0	0	0	0	0	1	0	0	0	0	0	0	0	0	0
/Users/JennAlien/Pictures/B41_chumTrapCreek/PICT0097.JPG	B41_chumTrapCreek	83 days, 19:09:30	23:38:12	NSRAA Creek	59.4153	-136.072	78.2324	chum	0	0	0	0	0	0	0	0	0	0	1	0	0	0	0	0	0	0	0	0
/Users/JennAlien/Pictures/B41_chumTrapCreek/PICT0098.JPG	B41_chumTrapCreek	83 days, 19:09:30	23:38:13	NSRAA Creek	59.4153	-136.072	78.2324	chum	0	0	0	0	0	0	0	0	0	0	1	0	0	0	0	0	0	0	0	0
/Users/JennAlien/Pictures/B41_chumTrapCreek/PICT0099.JPG	B41_chumTrapCreek	83 days, 19:09:30	23:38:14	NSRAA Creek	59.4153	-136.072	78.2324	chum	0	0	0	0	0	0	0	0	0	0	1	0	0	0	0	0	0	0	0	0
/Users/JennAlien/Pictures/B41_chumTrapCreek/PICT0100.JPG	B41_chumTrapCreek	83 days, 19:09:30	23:38:20	NSRAA Creek	59.4153	-136.072	78.2324	chum	0	0	0	0	0	0	0	0	0	0	1	0	0	0	0	0	0	0	0	0
/Users/JennAlien/Pictures/B41_chumTrapCreek/PICT0101.JPG	B41_chumTrapCreek	83 days, 19:09:30	23:38:21	NSRAA Creek	59.4153	-136.072	78.2324	chum	0	0	0	0	0	0	0	0	0	0	1	0	0	0	0	0	0	0	0	0
/Users/JennAlien/Pictures/B41_chumTrapCreek/PICT0102.JPG	B41_chumTrapCreek	83 days, 19:09:30	23:38:22	NSRAA Creek	59.4153	-136.072	78.2324	chum	0	0	0	0	0	0	0	0	0	0	1	0	0	0	0	0	0	0	0	0
/Users/JennAlien/Pictures/B41_chumTrapCreek/PICT0103.JPG	B41_chumTrapCreek	83 days, 19:09:30	23:38:30	NSRAA Creek	59.4153	-136.072	78.2324	chum	0	0	0	0	0	0	0	0	0	0	1	0	0	0	0	0	0	0	0	0
/Users/JennAlien/Pictures/B41_chumTrapCreek/PICT0104.JPG	B41_chumTrapCreek	83 days, 19:09:30	23:38:31	NSRAA Creek	59.4153	-136.072	78.2324	chum	0	0	0	0	0	0	0	0	0	0	1	0	0	0	0	0	0	0	0	0
/Users/JennAlien/Pictures/B41_chumTrapCreek/PICT0105.JPG	B41_chumTrapCreek	83 days, 19:09:30	23:38:32	NSRAA Creek	59.4153	-136.072	78.2324	chum	0	0	0	0	0	0	0	0	0	0	1	0	0	0	0	0	0	0	0	0
/Users/JennAlien/Pictures/B41_chumTrapCreek/PICT0106.JPG	B41_chumTrapCreek	83 days, 19:09:30	23:38:38	NSRAA Creek	59.4153	-136.072	78.2324	chum	0	0	0	0	0	0	0	0	0	0	1	0	0	0	0	0	0	0	0	0
/Users/JennAlien/Pictures/B41_chumTrapCreek/PICT0107.JPG	B41_chumTrapCreek	83 days, 19:09:30	23:38:39	NSRAA Creek	59.4153	-136.072	78.2324	chum	0	0	0	0	0	0	0	0	0	0	1	0	0	0	0	0	0	0	0	0
/Users/JennAlien/Pictures/B41_chumTrapCreek/PICT0108.JPG	B41_chumTrapCreek	83 days, 19:09:30	23:38:40	NSRAA Creek	59.4153	-136.072	78.2324	chum	0	0	0	0	0	0	0	0	0	0	1	0	0	0	0	0	0	0	0	0
/Users/JennAlien/Pictures/B41_chumTrapCreek/PICT0109.JPG	B41_chumTrapCreek	83 days, 19:10:03	01:58:55	NSRAA Creek	59.4153	-136.072	78.2324	chum	0	0	0	0	0	0	0	0	0	0	0	0	0	0	0	0	0	0	0	0
/Users/JennAlien/Pictures/B41_chumTrapCreek/PICT0110.JPG	B41_chumTrapCreek	83 days, 19:10:03	01:58:56	NSRAA Creek	59.4153	-136.072	78.2324	chum	0	0	0	0	0	0	0	0	0	0	0	0	0	0	0	0	0	0	0	0
/Users/JennAlien/Pictures/B41_chumTrapCreek/PICT0111.JPG	B41_chumTrapCreek	83 days, 19:10:03	01:58:57	NSRAA Creek	59.4153	-136.072	78.2324	chum	0	0	0	0	0	0	0	0	0	0	0	0	0	0	0	0	0	0	0	0
/Users/JennAlien/Pictures/B41_chumTrapCreek/PICT0112.JPG	B41_chumTrapCreek	83 days, 19:10:03	02:57:58	NSRAA Creek	59.4153	-136.072	78.2324	chum	0	0	0	0	0	0	0	0	0	0	1	0	0	0	0	0	0	0	0	0
/Users/JennAlien/Pictures/B41_chumTrapCreek/PICT0113.JPG	B41_chumTrapCreek	83 days, 19:10:03	02:57:58	NSRAA Creek	59.4153	-136.072	78.2324	chum	0	0	0	0	0	0	0	0	0	0	1	0	0	0	0	0	0	0	0	0
/Users/JennAlien/Pictures/B41_chumTrapCreek/PICT0114.JPG	B41_chumTrapCreek	83 days, 19:10:03	02:57:59	NSRAA Creek	59.4153	-136.072	78.2324	chum	0	0	0	0	0	0	0	0	0	0	1	0	0	0	0	0	0	0	0	0
/Users/JennAlien/Pictures/B41_chumTrapCreek/PICT0115.JPG	B41_chumTrapCreek	83 days, 19:10:03	02:58:06	NSRAA Creek	59.4153	-136.072	78.2324	chum	0	0	0	0	0	0	0	0	0	0	2	0	0	0	0	0	0	0	0	0
/Users/JennAlien/Pictures/B41_chumTrapCreek/PICT0116.JPG	B41_chumTrapCreek	83 days, 19:10:03	02:58:07	NSRAA Creek	59.4153	-136.072	78.2324	chum	0	0	0	0	0	0	0	0	0	0	2	0	0	0	0	0	0	0	0	0
/Users/JennAlien/Pictures/B41_chumTrapCreek/PICT0117.JPG	B41_chumTrapCreek	83 days, 19:10:03	02:58:08	NSRAA Creek	59.4153	-136.072	78.2324	chum	0	0	0	0	0	0	0	0	0	0	2	0	0	0	0	0	0	0	0	0
/Users/JennAlien/Pictures/B41_chumTrapCreek/PICT0118.JPG	B41_chumTrapCreek	83 days, 19:10:03	02:58:16	NSRAA Creek	59.4153	-136.072	78.2324	chum	0	0	0	0	0	0	0	0	0	0	2	0	0	0	0	0	0	0	0	0
/Users/JennAlien/Pictures/B41_chumTrapCreek/PICT0119.JPG	B41_chumTrapCreek	83 days, 19:10:03	02:58:17	NSRAA Creek	59.4153	-136.072	78.2324	chum	0	0	0	0	0	0	0	0	0	0	2	0	0	0	0	0	0	0	0	0
/Users/JennAlien/Pictures/B41_chumTrapCreek/PICT0120.JPG	B41_chumTrapCreek	83 days, 19:10:03	02:58:18	NSRAA Creek	59.4153	-136.072	78.2324	chum	0	0	0	0	0	0	0	0	0	0	2	0	0	0	0	0	0	0	0	0
/Users/JennAlien/Pictures/B41_chumTrapCreek/PICT0121.JPG	B41_chumTrapCreek	83 days, 19:10:03	02:58:25	NSRAA Creek	59.4153	-136.072	78.2324	chum	0	0	0	0	0	0	0	0	0	0	1	0	0	0	0	0	0	0	0	0
/Users/JennAlien/Pictures/B41_chumTrapCreek/PICT0122.JPG	B41_chumTrapCreek	83 days, 19:10:03	02:58:26	NSRAA Creek	59.4153	-136.072	78.2324	chum	0	0	0	0	0	0	0	0	0	0	1	0	0	0	0	0	0	0	0	0
/Users/JennAlien/Pictures/B41_chumTrapCreek/PICT0123.JPG	B41_chumTrapCreek	83 days, 19:10:03	02:58:27	NSRAA Creek	59.4153	-136.072	78.2324	chum	0	0	0	0	0	0	0	0	0	0	0	0	0	0	0	0	0	0	0	0
/Users/JennAlien/Pictures/B41_chumTrapCreek/PICT0124.JPG	B41_chumTrapCreek	83 days, 19:10:03	06:17:51	NSRAA Creek	59.4153	-136.072	78.2324	chum	0	0	0	0	0	0	0	0	0	0	0	0	0	0	0	0	0	0	0	0
/Users/JennAlien/Pictures/B41_chumTrapCreek/PICT0125.JPG	B41_chumTrapCreek	83 days, 19:10:03	06:17:52	NSRAA Creek	59.4153	-136.072	78.2324	chum	0	0	0	0	0	0	0	0	0	0	0	0	0	0	0	0	0	0	0	0
/Users/JennAlien/Pictures/B41_chumTrapCreek/PICT0126.JPG	B41_chumTrapCreek	83 days, 19:10:03	06:17:52	NSRAA Creek	59.4153	-136.072	78.2324	chum	0	0	0	0	0	0	0	0	0	0	0	0	0	0	0	0	0	0	0	0
/Users/JennAlien/Pictures/B41_chumTrapCreek/PICT0127.JPG	B41_chumTrapCreek	83 days, 19:10:03	06:18:01	NSRAA Creek	59.4153	-136.072	78.2324	chum	0	0	0	0	0	0	0	0	0	0	1	0	0	0	0	0	0	0	0	0
/Users/JennAlien/Pictures/B41_chumTrapCreek/PICT0128.JPG	B41_chumTrapCreek	83 days, 19:10:03	06:18:02	NSRAA Creek	59.4153	-136.072	78.2324	chum	0	0	0	0	0	0	0	0	0	0	1	0	0	0	0	0	0	0	0	0
/Users/JennAlien/Pictures/B41_chumTrapCreek/PICT0129.JPG	B41_chumTrapCreek	83 days, 19:10:03	06:18:02	NSRAA Creek	59.4153	-136.072	78.2324	chum	0	0	0	0	0	0	0	0	0	0	1	0	0	0	0	0	0	0	0	0
/Users/JennAlien/Pictures/B41_chumTrapCreek/PICT0130.JPG	B41_chumTrapCreek	83 days, 19:10:03	06:18:12	NSRAA Creek	59.4153	-136.072	78.2324	chum	0	0	0	0	0	0	0	0	0	0	1	0	0	0	0	0	0	0	0	0
/Users/JennAlien/Pictures/B41_chumTrapCreek/PICT0131.JPG	B41_chumTrapCreek	83 days, 19:10:03	06:18:13	NSRAA Creek	59.4153	-136.072	78.2324	chum	0	0	0	0	0	0	0	0	0	0	1	0	0	0	0	0	0	0	0	0
/Users/JennAlien/Pictures/B41_chumTrapCreek/PICT0132.JPG	B41_chumTrapCreek	83 days, 19:10:03	06:18:13	NSRAA Creek	59.4153	-136.072	78.2324	chum	0	0	0	0	0	0	0	0	0	0	1	0	0	0	0	0	0	0	0	0
/Users/JennAlien/Pictures/B41_chumTrapCreek/PICT0133.JPG	B41_chumTrapCreek	83 days, 19:10:03	20:09:04	NSRAA Creek	59.4153	-136.072	78.2324	chum	0	0	0	0	0	0	0	0	0	0	0	0	0	0	0	0	0	0	0	0
/Users/JennAlien/Pictures/B41_chumTrapCreek/PICT0134.JPG	B41_chumTrapCreek	83 days, 19:10:03	20:09:05	NSRAA Creek	59.4153	-136.072	78.2324	chum	0	0	0	0	0	0	0	0	0	0	0	0	0	0	0	0	0	0	0	0
/Users/JennAlien/Pictures/B41_chumTrapCreek/PICT0135.JPG	B41_chumTrapCreek	83 days, 19:10:03	20:09:06	NSRAA Creek	59.4153	-136.072	78.2324	chum	0	0	0	0	0	0	0	0	0	0	0	0	0	0	0	0	0	0	0	0
/Users/JennAlien/Pictures/B41_chumTrapCreek/PICT0136.JPG	B41_chumTrapCreek	83 days, 19:10:03	21:47:39	NSRAA Creek	59.4153	-136.072	78.2324	chum	0	0	0	0	0	0	0	0	0	0	1	0	0	0	0	0	0	0	0	0
/Users/JennAlien/Pictures/B41_chumTrapCreek/PICT0137.JPG	B41_chumTrapCreek	83 days, 19:10:03	21:47:39	NSRAA Creek	59.4153	-136.072	78.2324	chum	0	0	0	0	0	0	0	0	0	0	1	0	0	0	0	0	0	0	0	0
/Users/JennAlien/Pictures/B41_chumTrapCreek/PICT0138.JPG	B41_chumTrapCreek	83 days, 19:10:03	21:47:40	NSRAA Creek	59.4153	-136.072	78.2324	chum	0	0	0	0	0	0	0	0	0	0	0	0	0	0	0	0	0	0	0	0
/Users/JennAlien/Pictures/B41_chumTrapCreek/PICT0139.JPG	B41_chumTrapCreek	83 days, 19:10:03	22:53:24	NSRAA Creek	59.4153	-136.072	78.2324	chum	0	0	0	0	0	0	0	0	0	0	1	0	0	0	0	0	0	0	0	0
/Users/JennAlien/Pictures/B41_chumTrapCreek/PICT0140.JPG	B41_chumTrapCreek	83 days, 19:10:03	22:53:25	NSRAA Creek	59.4153	-136.072	78.2324	chum	0	0	0	0	0	0	0	0	0	0	1	0	0	0	0	0	0	0	0	0
/Users/JennAlien/Pictures/B41_chumTrapCreek/PICT0141.JPG	B41_chumTrapCreek	83 days, 19:10:03	22:53:26	NSRAA Creek	59.4153	-136.072	78.2324	chum	0	0	0	0	0	0	0	0	0	0	1	0	0	0	0	0	0	0	0	0
/Users/JennAlien/Pictures/B41_chumTrapCreek/PICT0142.JPG	B41_chumTrapCreek	83 days, 19:10:03	22:53:40	NSRAA Creek	59.4153	-136.072	78.2324	chum	0	0	0	0	0	0	0	0	0	0	1	0	0	0	0	0	0	0	0	0
/Users/JennAlien/Pictures/B41_chumTrapCreek/PICT0143.JPG	B41_chumTrapCreek	83 days, 19:10:03	22:53:40	NSRAA Creek	59.4153	-136.072	78.2324	chum	0	0	0	0	0	0	0	0	0	0	1	0	0	0	0	0	0	0	0	0
/Users/JennAlien/Pictures/B41_chumTrapCreek/PICT0144.JPG	B41_chumTrapCreek	83 days, 19:10:03	22:53:41	NSRAA Creek	59.4153	-136.072	78.2324	chum	0	0	0	0	0	0	0	0	0	0	1	0	0	0	0	0	0	0	0	0
/Users/JennAlien/Pictures/B41_chumTrapCreek/PICT0145.JPG	B41_chumTrapCreek	83 days, 19:10:03	22:53:58	NSRAA Creek	59.4153	-136.072	78.2324	chum	0	0	0	0	0	0	0	0	0	0	0	0	0	0	0	0	0	0	0	0
/Users/JennAlien/Pictures/B41_chumTrapCreek/PICT0146.JPG	B41_chumTrapCreek	83 days, 19:10:03	22:53:59	NSRAA Creek	59.4153	-136.072	78.2324	chum	0	0	0	0	0	0	0	0	0	0	0	0	0	0	0	0	0	0	0	0
/Users/JennAlien/Pictures/B41_chumTrapCreek/PICT0147.JPG	B41_chumTrapCreek	83 days, 19:10:03	22:54:00	NSRAA Creek	59.4153	-136.072	78.2324	chum	0	0	0	0	0	0	0	0	0	0	0	0	0	0	0	0	0	0	0	0
/Users/JennAlien/Pictures/B41_chumTrapCreek/PICT0148.JPG	B41_chumTrapCreek	83 days, 19:10:03	22:59:40	NSRAA Creek	59.4153	-136.072	78.2324	chum	0	0	0	0	0	0	0	0	0	0	0	0	0	0	0	0	0	0	0	0
/Users/JennAlien/Pictures/B41_chumTrapCreek/PICT0149.JPG	B41_chumTrapCreek	83 days, 19:10:03	22:59:41	NSRAA Creek	59.4153	-136.072	78.2324	chum	0	0	0	0	0	0	0	0	0	0	0	0	0	0	0	0	0	0	0	0
/Users/JennAlien/Pictures/B41_chumTrapCreek/PICT0150.JPG	B41_chumTrapCreek	83 days, 19:10:03	22:59:42	NSRAA Creek	59.4153	-136.072	78.2324	chum	0	0	0	0	0	0	0	0	0	0	0	0	0	0	0	0	0	0	0	0
/Users/JennAlien/Pictures/B41_chumTrapCreek/PICT0151.JPG	B41_chumTrapCreek	83 days, 19:10:03	22:59:53	NSRAA Creek	59.4153	-136.072	78.2324	chum	0	0	0	0	0	0	0	0	0	0	0	0	0	0	0	0	0	0	0	0
/Users/JennAlien/Pictures/B41_chumTrapCreek/PICT0152.JPG	B41_chumTrapCreek	83 days, 19:10:03	22:59:54	NSRAA Creek	59.4153	-136.072	78.2324	chum	0	0	0	0	0	0	0	0	0	0	0	0	0	0	0	0	0	0	0	0
/Users/JennAlien/Pictures/B41_chumTrapCreek/PICT0153.JPG	B41_chumTrapCreek	83 days, 19:10:03	22:59:55	NSRAA Creek	59.4153	-136.072	78.2324	chum	0	0	0	0	0	0	0	0	0	0	0	0	0	0	0	0	0	0	0	0
/Users/JennAlien/Pictures/B41_chumTrapCreek/PICT0154.JPG	B41_chumTrapCreek	83 days, 19:10:03	23:41:57	NSRAA Creek	59.4153	-136.072	78.2324	chum	0	0	0	0	0	0	0	0	0	0	1	0	0	0	0	0	0	0	0	0
/Users/JennAlien/Pictures/B41_chumTrapCreek/PICT0155.JPG	B41_chumTrapCreek	83 days, 19:10:03	23:41:58	NSRAA Creek	59.4153	-136.072	78.2324	chum	0	0	0	0	0	0	0	0	0	0	1	0	0	0	0	0	0	0	0	0
/Users/JennAlien/Pictures/B41_chumTrapCreek/PICT0156.JPG	B41_chumTrapCreek	83 days, 19:10:03	23:41:59	NSRAA Creek	59.4153	-136.072	78.2324	chum	0	0	0	0	0	0	0	0	0	0	1	0	0	0	0	0	0	0	0	0
/Users/JennAlien/Pictures/B41_chumTrapCreek/PICT0157.JPG	B41_chumTrapCreek	83 days, 19:10:05	01:01:53	NSRAA Creek	59.4153	-136.072	78.2324	chum	0	0	0	0	0	0	0	0	0	0	0	0	0	0	0	0	0	0	0	0
/Users/JennAlien/Pictures/B41_chumTrapCreek/PICT0158.JPG	B41_chumTrapCreek	83 days, 19:10:05	01:01:54	NSRAA Creek	59.4153	-136.072	78.2324	chum	0	0	0	0	0	0	0	0	0	0	0	0	0	0	0	0	0	0	0	0
/Users/JennAlien/Pictures/B41_chumTrapCreek/PICT0159.JPG	B41_chumTrapCreek	83 days, 19:10:05	01:01:54	NSRAA Creek	59.4153	-136.072	78.2324	chum	0	0	0	0	0	0	0	0	0	0	0	0	0	0	0	0	0	0	0	0
/Users/JennAlien/Pictures/B41_chumTrapCreek/PICT0160.JPG	B41_chumTrapCreek	83 days, 19:10:07	02:34:21	NSRAA Creek	59.4153	-136.072	78.2324	chum	0	0	0	0	0	0	0	0	0	0	1	0	0	0	0	0	0	0	0	0
/Users/JennAlien/Pictures/B41_chumTrapCreek/PICT0161.JPG	B41_chumTrapCreek	83 days, 19:10:07	02:34:22	NSRAA Creek	59.4153	-136.072	78.2324	chum	0	0	0	0	0	0	0	0	0	0	1	0	0	0	0	0	0	0	0	0
/Users/JennAlien/Pictures/B41_chumTrapCreek/PICT0162.JPG	B41_chumTrapCreek	83 days, 19:10:07	02:34:23	NSRAA Creek	59.4153	-136.072	78.2324	chum	0	0	0	0	0	0	0	0	0	0	1	0	0	0	0	0	0	0	0	0
/Users/JennAlien/Pictures/B41_chumTrapCreek/PICT0163.JPG	B41_chumTrapCreek	83 days, 19:10:07	02:34:29	NSRAA Creek	59.4153	-136.072	78.2324	chum	0	0	0	0	0	0	0	0	0	0	1	0	0	0	0	0	0	0	0	0
/Users/JennAlien/Pictures/B41_chumTrapCreek/PICT0164.JPG	B41_chumTrapCreek	83 days, 19:10:07	02:34:29	NSRAA Creek	59.4153	-136.072	78.2324	chum	0	0	0	0	0	0	0	0	0	0	1	0	0	0	0	0	0	0	0	0
/Users/JennAlien/Pictures/B41_chumTrapCreek/PICT0165.JPG	B41_chumTrapCreek	83 days, 19:10:07	02:34:30	NSRAA Creek	59.4153	-136.072	78.2324	chum	0	0	0	0	0	0	0	0	0	0	1	0	0	0	0	0	0	0	0	0
/Users/JennAlien/Pictures/B41_chumTrapCreek/PICT0166.JPG	B41_chumTrapCreek	83 days, 19:10:07	02:35:35	NSRAA Creek	59.4153	-136.072	78.2324	chum	0	0	0	0	0	0	0	0	0	0	1	0	0	0	0	0	0	0	0	0
/Users/JennAlien/Pictures/B41_chumTrapCreek/PICT0167.JPG	B41_chumTrapCreek	83 days, 19:10:07	02:35:36	NSRAA Creek	59.4153	-136.072	78.2324	chum	0	0	0	0	0	0	0	0	0	0	1	0	0	0	0	0	0	0	0	0
/Users/JennAlien/Pictures/B41_chumTrapCreek/PICT0168.JPG	B41_chumTrapCreek	83 days, 19:10:07	02:35:37	NSRAA Creek	59.4153	-136.072	78.2324	chum	0	0	0	0	0	0	0	0	0	0	1	0	0	0	0	0	0	0	0	0
/Users/JennAlien/Pictures/B41_chumTrapCreek/PICT0169.JPG	B41_chumTrapCreek	83 days, 19:10:07	02:36:54	NSRAA Creek	59.4153	-136.072	78.2324	chum	0	0	0	0	0	0	0	0	0	0	0	0	0	0	0	0	0	0	0	0
/Users/JennAlien/Pictures/B41_chumTrapCreek/PICT0170.JPG	B41_chumTrapCreek	83 days, 19:10:07	02:36:55	NSRAA Creek	59.4153	-136.072	78.2324	chum	0	0	0	0	0	0	0	0	0	0	0	0	0	0	0	0	0	0	0	0
/Users/JennAlien/Pictures/B41_chumTrapCreek/PICT0171.JPG	B41_chumTrapCreek	83 days, 19:10:07	02:36:56	NSRAA Creek	59.4153	-136.072	78.2324	chum	0	0	0	0	0	0	0	0	0	0	0	0	0	0	0	0	0	0	0	0
/Users/JennAlien/Pictures/B41_chumTrapCreek/PICT0172.JPG	B41_chumTrapCreek	83 days, 19:10:07	02:42:32	NSRAA Creek	59.4153	-136.072	78.2324	chum	0	0	0	0	0	0	0	0	0	0	0	0	0	0	0	0	0	0	0	0
/Users/JennAlien/Pictures/B41_chumTrapCreek/PICT0173.JPG	B41_chumTrapCreek	83 days, 19:10:07	02:42:33	NSRAA Creek	59.4153	-136.072	78.2324	chum	0	0	0	0	0	0	0	0	0	0	0	0	0	0	0	0	0	0	0	0
/Users/JennAlien/Pictures/B41_chumTrapCreek/PICT0174.JPG	B41_chumTrapCreek	83 days, 19:10:07	02:42:34	NSRAA Creek	59.4153	-136.072	78.2324	chum	0	0	0	0	0	0	0	0	0	0	0	0	0	0	0	0	0	0	0	0
/Users/JennAlien/Pictures/B41_chumTrapCreek/PICT0175.JPG	B41_chumTrapCreek	83 days, 19:10:07	02:44:21	NSRAA Creek	59.4153	-136.072	78.2324	chum	0	0	0	0	0	0	0	0	0	0	0	0	0	0	0	0	0	0	0	0
/Users/JennAlien/Pictures/B41_chumTrapCreek/PICT0176.JPG	B41_chumTrapCreek	83 days, 19:10:07	02:44:22	NSRAA Creek	59.4153	-136.072	78.2324	chum	0	0	0	0	0	0	0	0	0	0	0	0	0	0	0	0	0	0	0	0
/Users/JennAlien/Pictures/B41_chumTrapCreek/PICT0177.JPG	B41_chumTrapCreek	83 days, 19:10:07	02:44:22	NSRAA Creek	59.4153	-136.072	78.2324	chum	0	0	0	0	0	0	0	0	0	0	0	0	0	0	0	0	0	0	0	0
/Users/JennAlien/Pictures/B41_chumTrapCreek/PICT0178.JPG	B41_chumTrapCreek	83 days, 19:10:07	02:44:29	NSRAA Creek	59.4153	-136.072	78.2324	chum	0	0	0	0	0	0	0	0	0	0	0	0	0	0	0	0	0	0	0	0
/Users/JennAlien/Pictures/B41_chumTrapCreek/PICT0179.JPG	B41_chumTrapCreek	83 days, 19:10:07	02:44:30	NSRAA Creek	59.4153	-136.072	78.2324	chum	0	0	0	0	0	0	0	0	0	0	0	0	0	0	0	0	0	0	0	0
/Users/JennAlien/Pictures/B41_chumTrapCreek/PICT0180.JPG	B41_chumTrapCreek	83 days, 19:10:07	02:44:30	NSRAA Creek	59.4153	-136.072	78.2324	chum	0	0	0	0	0	0	0	0	0	0	0	0	0	0	0	0	0	0	0	0
/Users/JennAlien/Pictures/B41_chumTrapCreek/PICT0181.JPG	B41_chumTrapCreek	83 days, 19:10:07	02:45:23	NSRAA Creek	59.4153	-136.072	78.2324	chum	0	0	0	0	0	0	0	0	0	0	0	0	0	0	0	0	0	0	0	0
/Users/JennAlien/Pictures/B41_chumTrapCreek/PICT0182.JPG	B41_chumTrapCreek	83 days, 19:10:07	02:45:24	NSRAA Creek	59.4153	-136.072	78.2324	chum	0	0	0	0	0	0	0	0	0	0	0	0	0	0	0	0	0	0	0	0
/Users/JennAlien/Pictures/B41_chumTrapCreek/PICT0183.JPG	B41_chumTrapCreek	83 days, 19:10:07	02:45:25	NSRAA Creek	59.4153	-136.072	78.2324	chum	0	0	0	0	0	0	0	0	0	0	0	0	0	0	0	0	0	0	0	0
/Users/JennAlien/Pictures/B41_chumTrapCreek/PICT0184.JPG	B41_chumTrapCreek	83 days, 19:10:08	07:22:38	NSRAA Creek	59.4153	-136.072	78.2324	chum	0	0	0	0	0	0	0	0	0	0	0	0	0	0	0	0	0	0	0	0
/Users/JennAlien/Pictures/B41_chumTrapCreek/PICT0185.JPG	B41_chumTrapCreek	83 days, 19:10:08	07:22:39	NSRAA Creek	59.4153	-136.072	78.2324	chum	0	0	0	0	0	0	0	0	0	0	0	0	0	0	0	0	0	0	0	0
/Users/JennAlien/Pictures/B41_chumTrapCreek/PICT0186.JPG	B41_chumTrapCreek	83 days, 19:10:08	07:22:40	NSRAA Creek	59.4153	-136.072	78.2324	chum	0	0	0	0	0	0	0	0	0	0	0	0	0	0	0	0	0	0	0	0
/Users/JennAlien/Pictures/B41_chumTrapCreek/PICT0187.JPG	B41_chumTrapCreek	83 days, 19:10:08	07:23:53	NSRAA Creek	59.4153	-136.072	78.2324	chum	0	0	0	0	0	0	0	0	0	0	0	0	0	0	0	0	0	0	0	0
/Users/JennAlien/Pictures/B41_chumTrapCreek/PICT0188.JPG	B41_chumTrapCreek	83 days, 19:10:08	07:23:54	NSRAA Creek	59.4153	-136.072	78.2324	chum	0	0	0	0	0	0	0	0	0	0	0	0	0	0	0	0	0	0	0	0
/Users/JennAlien/Pictures/B41_chumTrapCreek/PICT0189.JPG	B41_chumTrapCreek	83 days, 19:10:08	07:23:55	NSRAA Creek	59.4153	-136.072	78.2324	chum	0	0	0	0	0	0	0	0	0	0	0	0	0	0	0	0	0	0	0	0
/Users/JennAlien/Pictures/B41_chumTrapCreek/PICT0190.JPG	B41_chumTrapCreek	83 days, 19:10:08	18:19:12	NSRAA Creek	59.4153	-136.072	78.2324	chum	0	0	0	0	0	0	0	0	0	0	0	0	0	0	0	0	0	0	0	0
/Users/JennAlien/Pictures/B41_chumTrapCreek/PICT0191.JPG	B41_chumTrapCreek	83 days, 19:10:08	18:19:13	NSRAA Creek	59.4153	-136.072	78.2324	chum	0	0	0	0	0	0	0	0	0	0	0	0	0	0	0	0	0	0	0	0
/Users/JennAlien/Pictures/B41_chumTrapCreek/PICT0192.JPG	B41_chumTrapCreek	83 days, 19:10:08	18:19:14	NSRAA Creek	59.4153	-136.072	78.2324	chum	0	0	0	0	0	0	0	0	0	0	0	0	0	0	0	0	0	0	0	0
/Users/JennAlien/Pictures/B41_chumTrapCreek/PICT0193.JPG	B41_chumTrapCreek	83 days, 19:10:10	03:47:17	NSRAA Creek	59.4153	-136.072	78.2324	chum	0	0	0	0	0	0	0	0	0	0	0	0	0	0	0	0	0	0	0	0
/Users/JennAlien/Pictures/B41_chumTrapCreek/PICT0194.JPG	B41_chumTrapCreek	83 days, 19:10:10	03:47:18	NSRAA Creek	59.4153	-136.072	78.2324	chum	0	0	0	0	0	0	0	0	0	0	0	0	0	0	0	0	0	0	0	0
/Users/JennAlien/Pictures/B41_chumTrapCreek/PICT0195.JPG	B41_chumTrapCreek	83 days, 19:10:10	03:47:19	NSRAA Creek	59.4153	-136.072	78.2324	chum	0	0	0	0	0	0	0	0	0	0	0	0	0	0	0	0	0	0	0	0
/Users/JennAlien/Pictures/B41_chumTrapCreek/PICT0196.JPG	B41_chumTrapCreek	83 days, 19:10:10	12:53:46	NSRAA Creek	59.4153	-136.072	78.2324	chum	0	0	0	0	0	0	0	0	0	0	0	0	0	0	0	0	0	0	0	0
/Users/JennAlien/Pictures/B41_chumTrapCreek/PICT0197.JPG	B41_chumTrapCreek	83 days, 19:10:10	12:53:47	NSRAA Creek	59.4153	-136.072	78.2324	chum	0	0	0	0	0	0	0	0	0	0	0	0	0	0	0	0	0	0	0	0
/Users/JennAlien/Pictures/B41_chumTrapCreek/PICT0198.JPG	B41_chumTrapCreek	83 days, 19:10:10	12:53:48	NSRAA Creek	59.4153	-136.072	78.2324	chum	0	0	0	0	0	0	0	0	0	0	0	0	0	0	0	0	0	0	0	0
/Users/JennAlien/Pictures/B41_chumTrapCreek/PICT0199.JPG	B41_chumTrapCreek	83 days, 19:10:10	12:53:59	NSRAA Creek	59.4153	-136.072	78.2324	chum	0	0	0	0	0	0	0	0	0	0	0	0	0	0	0	0	0	0	0	0
/Users/JennAlien/Pictures/B41_chumTrapCreek/PICT0200.JPG	B41_chumTrapCreek	83 days, 19:10:10	12:54:00	NSRAA Creek	59.4153	-136.072	78.2324	chum	0	0	0	0	0	0	0	0	0	0	0	0	0	0	0	0	0	0	0	0
/Users/JennAlien/Pictures/B41_chumTrapCreek/PICT0201.JPG	B41_chumTrapCreek	83 days, 19:10:10	12:54:01	NSRAA Creek	59.4153	-136.072	78.2324	chum	0	0	0	0	0	0	0	0	0	0	0	0	0	0	0	0	0	0	0	0
/Users/JennAlien/Pictures/B41_chumTrapCreek/PICT0202.JPG	B41_chumTrapCreek	83 days, 19:10:10	12:54:07	NSRAA Creek	59.4153	-136.072	78.2324	chum	0	0	0	0	0	0	0	0	0	0	0	0	0	0	0	0	0	0	0	0
/Users/JennAlien/Pictures/B41_chumTrapCreek/PICT0203.JPG	B41_chumTrapCreek	83 days, 19:10:10	12:54:08	NSRAA Creek	59.4153	-136.072	78.2324	chum	0	0	0	0	0	0	0	0	0	0	0	0	0	0	0	0	0	0	0	0
/Users/JennAlien/Pictures/B41_chumTrapCreek/PICT0204.JPG	B41_chumTrapCreek	83 days, 19:10:10	12:54:09	NSRAA Creek	59.4153	-136.072	78.2324	chum	0	0	0	0	0	0	0	0	0	0	0	0	0	0	0	0	0	0	0	0
/Users/JennAlien/Pictures/B41_chumTrapCreek/PICT0205.JPG	B41_chumTrapCreek	83 days, 19:10:10	20:40:12	NSRAA Creek	59.4153	-136.072	78.2324	chum	0	0	0	0	0	0	0	0	0	0	0	0	0	0	0	0	0	0	0	0
/Users/JennAlien/Pictures/B41_chumTrapCreek/PICT0206.JPG	B41_chumTrapCreek	83 days, 19:10:10	20:40:12	NSRAA Creek	59.4153	-136.072	78.2324	chum	0	0	0	0	0	0	0	0	0	0	0	0	0	0	0	0	0	0	0	0
/Users/JennAlien/Pictures/B41_chumTrapCreek/PICT0207.JPG	B41_chumTrapCreek	83 days, 19:10:10	20:40:13	NSRAA Creek	59.4153	-136.072	78.2324	chum	0	0	0	0	0	0	0	0	0	0	0	0	0	0	0	0	0	0	0	0
/Users/JennAlien/Pictures/B41_chumTrapCreek/PICT0208.JPG	B41_chumTrapCreek	83 days, 19:10:10	21:13:22	NSRAA Creek	59.4153	-136.072	78.2324	chum	0	0	0	0	0	0	0	0	0	0	1	0	0	0	0	0	0	0	0	0
/Users/JennAlien/Pictures/B41_chumTrapCreek/PICT0209.JPG	B41_chumTrapCreek	83 days, 19:10:10	21:13:23	NSRAA Creek	59.4153	-136.072	78.2324	chum	0	0	0	0	0	0	0	0	0	0	1	0	0	0	0	0	0	0	0	0
/Users/JennAlien/Pictures/B41_chumTrapCreek/PICT0210.JPG	B41_chumTrapCreek	83 days, 19:10:10	21:13:24	NSRAA Creek	59.4153	-136.072	78.2324	chum	0	0	0	0	0	0	0	0	0	0	1	0	0	0	0	0	0	0	0	0
/Users/JennAlien/Pictures/B41_chumTrapCreek/PICT0211.JPG	B41_chumTrapCreek	83 days, 19:10:10	21:13:36	NSRAA Creek	59.4153	-136.072	78.2324	chum	0	0	0	0	0	0	0	0	0	0	1	0	0	0	0	0	0	0	0	0
/Users/JennAlien/Pictures/B41_chumTrapCreek/PICT0212.JPG	B41_chumTrapCreek	83 days, 19:10:10	21:13:37	NSRAA Creek	59.4153	-136.072	78.2324	chum	0	0	0	0	0	0	0	0	0	0	1	0	0	0	0	0	0	0	0	0
/Users/JennAlien/Pictures/B41_chumTrapCreek/PICT0213.JPG	B41_chumTrapCreek	83 days, 19:10:10	21:13:37	NSRAA Creek	59.4153	-136.072	78.2324	chum	0	0	0	0	0	0	0	0	0	0	1	0	0	0	0	0	0	0	0	0
/Users/JennAlien/Pictures/B41_chumTrapCreek/PICT0214.JPG	B41_chumTrapCreek	83 days, 19:10:10	21:16:29	NSRAA Creek	59.4153	-136.072	78.2324	chum	0	0	0	0	0	0	0	0	0	0	2	0	0	0	0	0	0	0	0	0
/Users/JennAlien/Pictures/B41_chumTrapCreek/PICT0215.JPG	B41_chumTrapCreek	83 days, 19:10:10	21:16:29	NSRAA Creek	59.4153	-136.072	78.2324	chum	0	0	0	0	0	0	0	0	0	0	2	0	0	0	0	0	0	0	0	0
/Users/JennAlien/Pictures/B41_chumTrapCreek/PICT0216.JPG	B41_chumTrapCreek	83 days, 19:10:10	21:16:30	NSRAA Creek	59.4153	-136.072	78.2324	chum	0	0	0	0	0	0	0	0	0	0	2	0	0	0	0	0	0	0	0	0
/Users/JennAlien/Pictures/B41_chumTrapCreek/PICT0217.JPG	B41_chumTrapCreek	83 days, 19:10:10	21:18:55	NSRAA Creek	59.4153	-136.072	78.2324	chum	0	0	0	0	0	0	0	0	0	0	2	0	0	0	0	0	0	0	0	0
/Users/JennAlien/Pictures/B41_chumTrapCreek/PICT0218.JPG	B41_chumTrapCreek	83 days, 19:10:10	21:18:56	NSRAA Creek	59.4153	-136.072	78.2324	chum	0	0	0	0	0	0	0	0	0	0	2	0	0	0	0	0	0	0	0	0
/Users/JennAlien/Pictures/B41_chumTrapCreek/PICT0219.JPG	B41_chumTrapCreek	83 days, 19:10:10	21:18:57	NSRAA Creek	59.4153	-136.072	78.2324	chum	0	0	0	0	0	0	0	0	0	0	2	0	0	0	0	0	0	0	0	0
/Users/JennAlien/Pictures/B41_chumTrapCreek/PICT0220.JPG	B41_chumTrapCreek	83 days, 19:10:10	21:20:35	NSRAA Creek	59.4153	-136.072	78.2324	chum	0	0	0	0	0	0	0	0	0	0	2	0	0	0	0	0	0	0	0	0
/Users/JennAlien/Pictures/B41_chumTrapCreek/PICT0221.JPG	B41_chumTrapCreek	83 days, 19:10:10	21:20:36	NSRAA Creek	59.4153	-136.072	78.2324	chum	0	0	0	0	0	0	0	0	0	0	2	0	0	0	0	0	0	0	0	0
/Users/JennAlien/Pictures/B41_chumTrapCreek/PICT0222.JPG	B41_chumTrapCreek	83 days, 19:10:10	21:20:37	NSRAA Creek	59.4153	-136.072	78.2324	chum	0	0	0	0	0	0	0	0	0	0	2	0	0	0	0	0	0	0	0	0
/Users/JennAlien/Pictures/B41_chumTrapCreek/PICT0223.JPG	B41_chumTrapCreek	83 days, 19:10:10	21:20:54	NSRAA Creek	59.4153	-136.072	78.2324	chum	0	0	0	0	0	0	0	0	0	0	1	0	0	0	0	0	0	0	0	0
/Users/JennAlien/Pictures/B41_chumTrapCreek/PICT0224.JPG	B41_chumTrapCreek	83 days, 19:10:10	21:20:55	NSRAA Creek	59.4153	-136.072	78.2324	chum	0	0	0	0	0	0	0	0	0	0	1	0	0	0	0	0	0	0	0	0
/Users/JennAlien/Pictures/B41_chumTrapCreek/PICT0225.JPG	B41_chumTrapCreek	83 days, 19:10:10	21:20:55	NSRAA Creek	59.4153	-136.072	78.2324	chum	0	0	0	0	0	0	0	0	0	0	1	0	0	0	0	0	0	0	0	0
/Users/JennAlien/Pictures/B41_chumTrapCreek/PICT0226.JPG	B41_chumTrapCreek	83 days, 19:10:10	21:24:47	NSRAA Creek	59.4153	-136.072	78.2324	chum	0	0	0	0	0	0	0	0	0	0	0	0	0	0	0	0	0	0	0	0
/Users/JennAlien/Pictures/B41_chumTrapCreek/PICT0227.JPG	B41_chumTrapCreek	83 days, 19:10:10	21:24:48	NSRAA Creek	59.4153	-136.072	78.2324	chum	0	0	0	0	0	0	0	0	0	0	1	0	0	0	0	0	0	0	0	0
/Users/JennAlien/Pictures/B41_chumTrapCreek/PICT0228.JPG	B41_chumTrapCreek	83 days, 19:10:10	21:24:49	NSRAA Creek	59.4153	-136.072	78.2324	chum	0	0	0	0	0	0	0	0	0	0	0	0	0	0	0	0	0	0	0	0
/Users/JennAlien/Pictures/B41_chumTrapCreek/PICT0229.JPG	B41_chumTrapCreek	83 days, 19:10:10	21:24:59	NSRAA Creek	59.4153	-136.072	78.2324	chum	0	0	0	0	0	0	0	0	0	0	0	0	0	0	0	0	0	0	0	0
/Users/JennAlien/Pictures/B41_chumTrapCreek/PICT0230.JPG	B41_chumTrapCreek	83 days, 19:10:10	21:25:00	NSRAA Creek	59.4153	-136.072	78.2324	chum	0	0	0	0	0	0	0	0	0	0	0	0	0	0	0	0	0	0	0	0
/Users/JennAlien/Pictures/B41_chumTrapCreek/PICT0231.JPG	B41_chumTrapCreek	83 days, 19:10:10	21:25:00	NSRAA Creek	59.4153	-136.072	78.2324	chum	0	0	0	0	0	0	0	0	0	0	0	0	0	0	0	0	0	0	0	0
/Users/JennAlien/Pictures/B41_chumTrapCreek/PICT0232.JPG	B41_chumTrapCreek	83 days, 19:10:10	21:36:25	NSRAA Creek	59.4153	-136.072	78.2324	chum	0	0	0	0	0	0	0	0	0	0	1	0	0	0	0	0	0	0	0	0
/Users/JennAlien/Pictures/B41_chumTrapCreek/PICT0233.JPG	B41_chumTrapCreek	83 days, 19:10:10	21:36:25	NSRAA Creek	59.4153	-136.072	78.2324	chum	0	0	0	0	0	0	0	0	0	0	1	0	0	0	0	0	0	0	0	0
/Users/JennAlien/Pictures/B41_chumTrapCreek/PICT0234.JPG	B41_chumTrapCreek	83 days, 19:10:10	21:36:26	NSRAA Creek	59.4153	-136.072	78.2324	chum	0	0	0	0	0	0	0	0	0	0	1	0	0	0	0	0	0	0	0	0
/Users/JennAlien/Pictures/B41_chumTrapCreek/PICT0235.JPG	B41_chumTrapCreek	83 days, 19:10:10	21:36:37	NSRAA Creek	59.4153	-136.072	78.2324	chum	0	0	0	0	0	0	0	0	0	0	1	0	0	0	0	0	0	0	0	0
/Users/JennAlien/Pictures/B41_chumTrapCreek/PICT0236.JPG	B41_chumTrapCreek	83 days, 19:10:10	21:36:38	NSRAA Creek	59.4153	-136.072	78.2324	chum	0	0	0	0	0	0	0	0	0	0	1	0	0	0	0	0	0	0	0	0
/Users/JennAlien/Pictures/B41_chumTrapCreek/PICT0237.JPG	B41_chumTrapCreek	83 days, 19:10:10	21:36:38	NSRAA Creek	59.4153	-136.072	78.2324	chum	0	0	0	0	0	0	0	0	0	0	1	0	0	0	0	0	0	0	0	0
/Users/JennAlien/Pictures/B41_chumTrapCreek/PICT0238.JPG	B41_chumTrapCreek	83 days, 19:10:11	20:33:16	NSRAA Creek	59.4153	-136.072	78.2324	chum	0	0	0	0	0	0	0	0	0	0	1	0	0	0	0	0	0	0	0	0
/Users/JennAlien/Pictures/B41_chumTrapCreek/PICT0239.JPG	B41_chumTrapCreek	83 days, 19:10:11	20:33:17	NSRAA Creek	59.4153	-136.072	78.2324	chum	0	0	0	0	0	0	0	0	0	0	1	0	0	0	0	0	0	0	0	0
/Users/JennAlien/Pictures/B41_chumTrapCreek/PICT0240.JPG	B41_chumTrapCreek	83 days, 19:10:11	20:33:18	NSRAA Creek	59.4153	-136.072	78.2324	chum	0	0	0	0	0	0	0	0	0	0	1	0	0	0	0	0	0	0	0	0
/Users/JennAlien/Pictures/B41_chumTrapCreek/PICT0241.JPG	B41_chumTrapCreek	83 days, 19:10:11	20:33:24	NSRAA Creek	59.4153	-136.072	78.2324	chum	0	0	0	0	0	0	0	0	0	0	1	0	0	0	0	0	0	0	0	0
/Users/JennAlien/Pictures/B41_chumTrapCreek/PICT0242.JPG	B41_chumTrapCreek	83 days, 19:10:11	20:33:25	NSRAA Creek	59.4153	-136.072	78.2324	chum	0	0	0	0	0	0	0	0	0	0	1	0	0	0	0	0	0	0	0	0
/Users/JennAlien/Pictures/B41_chumTrapCreek/PICT0243.JPG	B41_chumTrapCreek	83 days, 19:10:11	20:33:26	NSRAA Creek	59.4153	-136.072	78.2324	chum	0	0	0	0	0	0	0	0	0	0	1	0	0	0	0	0	0	0	0	0
/Users/JennAlien/Pictures/B41_chumTrapCreek/PICT0244.JPG	B41_chumTrapCreek	83 days, 19:10:11	20:37:00	NSRAA Creek	59.4153	-136.072	78.2324	chum	0	0	0	0	0	0	0	0	0	0	1	0	0	0	0	0	0	0	0	0
/Users/JennAlien/Pictures/B41_chumTrapCreek/PICT0245.JPG	B41_chumTrapCreek	83 days, 19:10:11	20:37:01	NSRAA Creek	59.4153	-136.072	78.2324	chum	0	0	0	0	0	0	0	0	0	0	1	0	0	0	0	0	0	0	0	0
/Users/JennAlien/Pictures/B41_chumTrapCreek/PICT0246.JPG	B41_chumTrapCreek	83 days, 19:10:11	20:37:02	NSRAA Creek	59.4153	-136.072	78.2324	chum	0	0	0	0	0	0	0	0	0	0	1	0	0	0	0	0	0	0	0	0
/Users/JennAlien/Pictures/B41_chumTrapCreek/PICT0247.JPG	B41_chumTrapCreek	83 days, 19:10:11	20:37:14	NSRAA Creek	59.4153	-136.072	78.2324	chum	0	0	0	0	0	0	0	0	0	0	1	0	0	0	0	0	0	0	0	0
/Users/JennAlien/Pictures/B41_chumTrapCreek/PICT0248.JPG	B41_chumTrapCreek	83 days, 19:10:11	20:37:15	NSRAA Creek	59.4153	-136.072	78.2324	chum	0	0	0	0	0	0	0	0	0	0	1	0	0	0	0	0	0	0	0	0
/Users/JennAlien/Pictures/B41_chumTrapCreek/PICT0249.JPG	B41_chumTrapCreek	83 days, 19:10:11	20:37:16	NSRAA Creek	59.4153	-136.072	78.2324	chum	0	0	0	0	0	0	0	0	0	0	1	0	0	0	0	0	0	0	0	0
/Users/JennAlien/Pictures/B41_chumTrapCreek/PICT0250.JPG	B41_chumTrapCreek	83 days, 19:10:11	20:37:31	NSRAA Creek	59.4153	-136.072	78.2324	chum	0	0	0	0	0	0	0	0	0	0	1	0	0	0	0	0	0	0	0	0
/Users/JennAlien/Pictures/B41_chumTrapCreek/PICT0251.JPG	B41_chumTrapCreek	83 days, 19:10:11	20:37:32	NSRAA Creek	59.4153	-136.072	78.2324	chum	0	0	0	0	0	0	0	0	0	0	1	0	0	0	0	0	0	0	0	0
/Users/JennAlien/Pictures/B41_chumTrapCreek/PICT0252.JPG	B41_chumTrapCreek	83 days, 19:10:11	20:37:33	NSRAA Creek	59.4153	-136.072	78.2324	chum	0	0	0	0	0	0	0	0	0	0	1	0	0	0	0	0	0	0	0	0
/Users/JennAlien/Pictures/B41_chumTrapCreek/PICT0253.JPG	B41_chumTrapCreek	83 days, 19:10:11	20:37:40	NSRAA Creek	59.4153	-136.072	78.2324	chum	0	0	0	0	0	0	0	0	0	0	0	0	0	0	0	0	0	0	0	0
/Users/JennAlien/Pictures/B41_chumTrapCreek/PICT0254.JPG	B41_chumTrapCreek	83 days, 19:10:11	20:37:41	NSRAA Creek	59.4153	-136.072	78.2324	chum	0	0	0	0	0	0	0	0	0	0	0	0	0	0	0	0	0	0	0	0
/Users/JennAlien/Pictures/B41_chumTrapCreek/PICT0255.JPG	B41_chumTrapCreek	83 days, 19:10:11	20:37:42	NSRAA Creek	59.4153	-136.072	78.2324	chum	0	0	0	0	0	0	0	0	0	0	0	0	0	0	0	0	0	0	0	0
/Users/JennAlien/Pictures/B41_chumTrapCreek/PICT0256.JPG	B41_chumTrapCreek	83 days, 19:10:11	20:37:48	NSRAA Creek	59.4153	-136.072	78.2324	chum	0	0	0	0	0	0	0	0	0	0	0	0	0	0	0	0	0	0	0	0
/Users/JennAlien/Pictures/B41_chumTrapCreek/PICT0257.JPG	B41_chumTrapCreek	83 days, 19:10:11	20:37:49	NSRAA Creek	59.4153	-136.072	78.2324	chum	0	0	0	0	0	0	0	0	0	0	0	0	0	0	0	0	0	0	0	0
/Users/JennAlien/Pictures/B41_chumTrapCreek/PICT0258.JPG	B41_chumTrapCreek	83 days, 19:10:11	20:37:50	NSRAA Creek	59.4153	-136.072	78.2324	chum	0	0	0	0	0	0	0	0	0	0	0	0	0	0	0	0	0	0	0	0
/Users/JennAlien/Pictures/B41_chumTrapCreek/PICT0259.JPG	B41_chumTrapCreek	83 days, 19:10:11	21:16:05	NSRAA Creek	59.4153	-136.072	78.2324	chum	0	0	0	0	0	0	0	0	0	0	0	0	0	0	0	0	0	0	0	0
/Users/JennAlien/Pictures/B41_chumTrapCreek/PICT0260.JPG	B41_chumTrapCreek	83 days, 19:10:11	21:16:06	NSRAA Creek	59.4153	-136.072	78.2324	chum	0	0	0	0	0	0	0	0	0	0	0	0	0	0	0	0	0	0	0	0
/Users/JennAlien/Pictures/B41_chumTrapCreek/PICT0261.JPG	B41_chumTrapCreek	83 days, 19:10:11	21:16:07	NSRAA Creek	59.4153	-136.072	78.2324	chum	0	0	0	0	0	0	0	0	0	0	0	0	0	0	0	0	0	0	0	0
/Users/JennAlien/Pictures/B41_chumTrapCreek/PICT0262.JPG	B41_chumTrapCreek	83 days, 19:10:11	21:16:21	NSRAA Creek	59.4153	-136.072	78.2324	chum	0	0	0	0	0	0	0	0	0	0	0	0	0	0	0	0	0	0	0	0
/Users/JennAlien/Pictures/B41_chumTrapCreek/PICT0263.JPG	B41_chumTrapCreek	83 days, 19:10:11	21:16:21	NSRAA Creek	59.4153	-136.072	78.2324	chum	0	0	0	0	0	0	0	0	0	0	0	0	0	0	0	0	0	0	0	0
/Users/JennAlien/Pictures/B41_chumTrapCreek/PICT0264.JPG	B41_chumTrapCreek	83 days, 19:10:11	21:16:22	NSRAA Creek	59.4153	-136.072	78.2324	chum	0	0	0	0	0	0	0	0	0	0	0	0	0	0	0	0	0	0	0	0
/Users/JennAlien/Pictures/B41_chumTrapCreek/PICT0265.JPG	B41_chumTrapCreek	83 days, 19:10:11	21:29:48	NSRAA Creek	59.4153	-136.072	78.2324	chum	0	0	0	0	0	0	0	0	0	0	0	0	0	0	0	0	0	0	0	0
/Users/JennAlien/Pictures/B41_chumTrapCreek/PICT0266.JPG	B41_chumTrapCreek	83 days, 19:10:11	21:29:49	NSRAA Creek	59.4153	-136.072	78.2324	chum	0	0	0	0	0	0	0	0	0	0	0	0	0	0	0	0	0	0	0	0
/Users/JennAlien/Pictures/B41_chumTrapCreek/PICT0267.JPG	B41_chumTrapCreek	83 days, 19:10:11	21:29:49	NSRAA Creek	59.4153	-136.072	78.2324	chum	0	0	0	0	0	0	0	0	0	0	0	0	0	0	0	0	0	0	0	0
/Users/JennAlien/Pictures/B41_chumTrapCreek/PICT0268.JPG	B41_chumTrapCreek	83 days, 19:10:11	21:30:03	NSRAA Creek	59.4153	-136.072	78.2324	chum	0	0	0	0	0	0	0	0	0	0	1	0	0	0	0	0	0	0	0	0
/Users/JennAlien/Pictures/B41_chumTrapCreek/PICT0269.JPG	B41_chumTrapCreek	83 days, 19:10:11	21:30:04	NSRAA Creek	59.4153	-136.072	78.2324	chum	0	0	0	0	0	0	0	0	0	0	1	0	0	0	0	0	0	0	0	0
/Users/JennAlien/Pictures/B41_chumTrapCreek/PICT0270.JPG	B41_chumTrapCreek	83 days, 19:10:11	21:30:05	NSRAA Creek	59.4153	-136.072	78.2324	chum	0	0	0	0	0	0	0	0	0	0	1	0	0	0	0	0	0	0	0	0
/Users/JennAlien/Pictures/B41_chumTrapCreek/PICT0271.JPG	B41_chumTrapCreek	83 days, 19:10:11	21:30:13	NSRAA Creek	59.4153	-136.072	78.2324	chum	0	0	0	0	0	0	0	0	0	0	1	0	0	0	0	0	0	0	0	0
/Users/JennAlien/Pictures/B41_chumTrapCreek/PICT0272.JPG	B41_chumTrapCreek	83 days, 19:10:11	21:30:14	NSRAA Creek	59.4153	-136.072	78.2324	chum	0	0	0	0	0	0	0	0	0	0	1	0	0	0	0	0	0	0	0	0
/Users/JennAlien/Pictures/B41_chumTrapCreek/PICT0273.JPG	B41_chumTrapCreek	83 days, 19:10:11	21:30:15	NSRAA Creek	59.4153	-136.072	78.2324	chum	0	0	0	0	0	0	0	0	0	0	1	0	0	0	0	0	0	0	0	0
/Users/JennAlien/Pictures/B41_chumTrapCreek/PICT0274.JPG	B41_chumTrapCreek	83 days, 19:10:11	21:30:26	NSRAA Creek	59.4153	-136.072	78.2324	chum	0	0	0	0	0	0	0	0	0	0	0	0	0	0	0	0	0	0	0	0
/Users/JennAlien/Pictures/B41_chumTrapCreek/PICT0275.JPG	B41_chumTrapCreek	83 days, 19:10:11	21:30:27	NSRAA Creek	59.4153	-136.072	78.2324	chum	0	0	0	0	0	0	0	0	0	0	0	0	0	0	0	0	0	0	0	0
/Users/JennAlien/Pictures/B41_chumTrapCreek/PICT0276.JPG	B41_chumTrapCreek	83 days, 19:10:11	21:30:28	NSRAA Creek	59.4153	-136.072	78.2324	chum	0	0	0	0	0	0	0	0	0	0	0	0	0	0	0	0	0	0	0	0
/Users/JennAlien/Pictures/B41_chumTrapCreek/PICT0277.JPG	B41_chumTrapCreek	83 days, 19:10:12	03:06:38	NSRAA Creek	59.4153	-136.072	78.2324	chum	0	0	0	0	0	0	0	0	0	0	0	0	0	0	0	0	0	0	0	0
/Users/JennAlien/Pictures/B41_chumTrapCreek/PICT0278.JPG	B41_chumTrapCreek	83 days, 19:10:12	03:06:39	NSRAA Creek	59.4153	-136.072	78.2324	chum	0	0	0	0	0	0	0	0	0	0	0	0	0	0	0	0	0	0	0	0
/Users/JennAlien/Pictures/B41_chumTrapCreek/PICT0279.JPG	B41_chumTrapCreek	83 days, 19:10:12	03:06:40	NSRAA Creek	59.4153	-136.072	78.2324	chum	0	0	0	0	0	0	0	0	0	0	0	0	0	0	0	0	0	0	0	0
/Users/JennAlien/Pictures/B41_chumTrapCreek/PICT0280.JPG	B41_chumTrapCreek	83 days, 19:10:12	03:30:25	NSRAA Creek	59.4153	-136.072	78.2324	chum	0	0	0	0	0	0	0	0	0	0	1	0	0	0	0	0	0	0	0	0
/Users/JennAlien/Pictures/B41_chumTrapCreek/PICT0281.JPG	B41_chumTrapCreek	83 days, 19:10:12	03:30:26	NSRAA Creek	59.4153	-136.072	78.2324	chum	0	0	0	0	0	0	0	0	0	0	1	0	0	0	0	0	0	0	0	0
/Users/JennAlien/Pictures/B41_chumTrapCreek/PICT0282.JPG	B41_chumTrapCreek	83 days, 19:10:12	03:30:27	NSRAA Creek	59.4153	-136.072	78.2324	chum	0	0	0	0	0	0	0	0	0	0	1	0	0	0	0	0	0	0	0	0
/Users/JennAlien/Pictures/B41_chumTrapCreek/PICT0283.JPG	B41_chumTrapCreek	83 days, 19:10:12	03:30:43	NSRAA Creek	59.4153	-136.072	78.2324	chum	0	0	0	0	0	0	0	0	0	0	1	0	0	0	0	0	0	0	0	0
/Users/JennAlien/Pictures/B41_chumTrapCreek/PICT0284.JPG	B41_chumTrapCreek	83 days, 19:10:12	03:30:44	NSRAA Creek	59.4153	-136.072	78.2324	chum	0	0	0	0	0	0	0	0	0	0	1	0	0	0	0	0	0	0	0	0
/Users/JennAlien/Pictures/B41_chumTrapCreek/PICT0285.JPG	B41_chumTrapCreek	83 days, 19:10:12	03:30:45	NSRAA Creek	59.4153	-136.072	78.2324	chum	0	0	0	0	0	0	0	0	0	0	1	0	0	0	0	0	0	0	0	0
/Users/JennAlien/Pictures/B41_chumTrapCreek/PICT0286.JPG	B41_chumTrapCreek	83 days, 19:10:12	03:30:57	NSRAA Creek	59.4153	-136.072	78.2324	chum	0	0	0	0	0	0	0	0	0	0	1	0	0	0	0	0	0	0	0	0
/Users/JennAlien/Pictures/B41_chumTrapCreek/PICT0287.JPG	B41_chumTrapCreek	83 days, 19:10:12	03:30:58	NSRAA Creek	59.4153	-136.072	78.2324	chum	0	0	0	0	0	0	0	0	0	0	1	0	0	0	0	0	0	0	0	0
/Users/JennAlien/Pictures/B41_chumTrapCreek/PICT0288.JPG	B41_chumTrapCreek	83 days, 19:10:12	03:30:58	NSRAA Creek	59.4153	-136.072	78.2324	chum	0	0	0	0	0	0	0	0	0	0	1	0	0	0	0	0	0	0	0	0
/Users/JennAlien/Pictures/B41_chumTrapCreek/PICT0289.JPG	B41_chumTrapCreek	83 days, 19:10:12	03:32:19	NSRAA Creek	59.4153	-136.072	78.2324	chum	0	0	0	0	0	0	0	0	0	0	1	0	0	0	0	0	0	0	0	0
/Users/JennAlien/Pictures/B41_chumTrapCreek/PICT0290.JPG	B41_chumTrapCreek	83 days, 19:10:12	03:32:20	NSRAA Creek	59.4153	-136.072	78.2324	chum	0	0	0	0	0	0	0	0	0	0	1	0	0	0	0	0	0	0	0	0
/Users/JennAlien/Pictures/B41_chumTrapCreek/PICT0291.JPG	B41_chumTrapCreek	83 days, 19:10:12	03:32:20	NSRAA Creek	59.4153	-136.072	78.2324	chum	0	0	0	0	0	0	0	0	0	0	1	0	0	0	0	0	0	0	0	0
/Users/JennAlien/Pictures/B41_chumTrapCreek/PICT0292.JPG	B41_chumTrapCreek	83 days, 19:10:12	03:32:42	NSRAA Creek	59.4153	-136.072	78.2324	chum	0	0	0	0	0	0	0	0	0	0	1	0	0	0	0	0	0	0	0	0
/Users/JennAlien/Pictures/B41_chumTrapCreek/PICT0293.JPG	B41_chumTrapCreek	83 days, 19:10:12	03:32:43	NSRAA Creek	59.4153	-136.072	78.2324	chum	0	0	0	0	0	0	0	0	0	0	1	0	0	0	0	0	0	0	0	0
/Users/JennAlien/Pictures/B41_chumTrapCreek/PICT0294.JPG	B41_chumTrapCreek	83 days, 19:10:12	03:32:44	NSRAA Creek	59.4153	-136.072	78.2324	chum	0	0	0	0	0	0	0	0	0	0	1	0	0	0	0	0	0	0	0	0
/Users/JennAlien/Pictures/B41_chumTrapCreek/PICT0295.JPG	B41_chumTrapCreek	83 days, 19:10:12	03:33:32	NSRAA Creek	59.4153	-136.072	78.2324	chum	0	0	0	0	0	0	0	0	0	0	1	0	0	0	0	0	0	0	0	0
/Users/JennAlien/Pictures/B41_chumTrapCreek/PICT0296.JPG	B41_chumTrapCreek	83 days, 19:10:12	03:33:32	NSRAA Creek	59.4153	-136.072	78.2324	chum	0	0	0	0	0	0	0	0	0	0	1	0	0	0	0	0	0	0	0	0
/Users/JennAlien/Pictures/B41_chumTrapCreek/PICT0297.JPG	B41_chumTrapCreek	83 days, 19:10:12	03:33:33	NSRAA Creek	59.4153	-136.072	78.2324	chum	0	0	0	0	0	0	0	0	0	0	1	0	0	0	0	0	0	0	0	0
/Users/JennAlien/Pictures/B41_chumTrapCreek/PICT0298.JPG	B41_chumTrapCreek	83 days, 19:10:12	03:33:52	NSRAA Creek	59.4153	-136.072	78.2324	chum	0	0	0	0	0	0	0	0	0	0	0	0	0	0	0	0	0	0	0	0
/Users/JennAlien/Pictures/B41_chumTrapCreek/PICT0299.JPG	B41_chumTrapCreek	83 days, 19:10:12	03:33:53	NSRAA Creek	59.4153	-136.072	78.2324	chum	0	0	0	0	0	0	0	0	0	0	2	0	0	0	0	0	0	0	0	0
/Users/JennAlien/Pictures/B41_chumTrapCreek/PICT0300.JPG	B41_chumTrapCreek	83 days, 19:10:12	03:33:54	NSRAA Creek	59.4153	-136.072	78.2324	chum	0	0	0	0	0	0	0	0	0	0	2	0	0	0	0	0	0	0	0	0
/Users/JennAlien/Pictures/B41_chumTrapCreek/PICT0301.JPG	B41_chumTrapCreek	83 days, 19:10:12	03:34:25	NSRAA Creek	59.4153	-136.072	78.2324	chum	0	0	0	0	0	0	0	0	0	0	1	0	0	0	0	0	0	0	0	0
/Users/JennAlien/Pictures/B41_chumTrapCreek/PICT0302.JPG	B41_chumTrapCreek	83 days, 19:10:12	03:34:26	NSRAA Creek	59.4153	-136.072	78.2324	chum	0	0	0	0	0	0	0	0	0	0	1	0	0	0	0	0	0	0	0	0
/Users/JennAlien/Pictures/B41_chumTrapCreek/PICT0303.JPG	B41_chumTrapCreek	83 days, 19:10:12	03:34:27	NSRAA Creek	59.4153	-136.072	78.2324	chum	0	0	0	0	0	0	0	0	0	0	1	0	0	0	0	0	0	0	0	0
/Users/JennAlien/Pictures/B41_chumTrapCreek/PICT0304.JPG	B41_chumTrapCreek	83 days, 19:10:12	03:34:46	NSRAA Creek	59.4153	-136.072	78.2324	chum	0	0	0	0	0	0	0	0	0	0	2	0	0	0	0	0	0	0	0	0
/Users/JennAlien/Pictures/B41_chumTrapCreek/PICT0305.JPG	B41_chumTrapCreek	83 days, 19:10:12	03:34:47	NSRAA Creek	59.4153	-136.072	78.2324	chum	0	0	0	0	0	0	0	0	0	0	2	0	0	0	0	0	0	0	0	0
/Users/JennAlien/Pictures/B41_chumTrapCreek/PICT0306.JPG	B41_chumTrapCreek	83 days, 19:10:12	03:34:48	NSRAA Creek	59.4153	-136.072	78.2324	chum	0	0	0	0	0	0	0	0	0	0	2	0	0	0	0	0	0	0	0	0
/Users/JennAlien/Pictures/B41_chumTrapCreek/PICT0307.JPG	B41_chumTrapCreek	83 days, 19:10:12	03:35:03	NSRAA Creek	59.4153	-136.072	78.2324	chum	0	0	0	0	0	0	0	0	0	0	2	0	0	0	0	0	0	0	0	0
/Users/JennAlien/Pictures/B41_chumTrapCreek/PICT0308.JPG	B41_chumTrapCreek	83 days, 19:10:12	03:35:04	NSRAA Creek	59.4153	-136.072	78.2324	chum	0	0	0	0	0	0	0	0	0	0	2	0	0	0	0	0	0	0	0	0
/Users/JennAlien/Pictures/B41_chumTrapCreek/PICT0309.JPG	B41_chumTrapCreek	83 days, 19:10:12	03:35:05	NSRAA Creek	59.4153	-136.072	78.2324	chum	0	0	0	0	0	0	0	0	0	0	2	0	0	0	0	0	0	0	0	0
/Users/JennAlien/Pictures/B41_chumTrapCreek/PICT0310.JPG	B41_chumTrapCreek	83 days, 19:10:12	03:35:14	NSRAA Creek	59.4153	-136.072	78.2324	chum	0	0	0	0	0	0	0	0	0	0	0	0	0	0	0	0	0	0	0	0
/Users/JennAlien/Pictures/B41_chumTrapCreek/PICT0311.JPG	B41_chumTrapCreek	83 days, 19:10:12	03:35:15	NSRAA Creek	59.4153	-136.072	78.2324	chum	0	0	0	0	0	0	0	0	0	0	0	0	0	0	0	0	0	0	0	0
/Users/JennAlien/Pictures/B41_chumTrapCreek/PICT0312.JPG	B41_chumTrapCreek	83 days, 19:10:12	03:35:15	NSRAA Creek	59.4153	-136.072	78.2324	chum	0	0	0	0	0	0	0	0	0	0	1	0	0	0	0	0	0	0	0	0
/Users/JennAlien/Pictures/B41_chumTrapCreek/PICT0313.JPG	B41_chumTrapCreek	83 days, 19:10:12	03:35:43	NSRAA Creek	59.4153	-136.072	78.2324	chum	0	0	0	0	0	0	0	0	0	0	1	0	0	0	0	0	0	0	0	0
/Users/JennAlien/Pictures/B41_chumTrapCreek/PICT0314.JPG	B41_chumTrapCreek	83 days, 19:10:12	03:35:44	NSRAA Creek	59.4153	-136.072	78.2324	chum	0	0	0	0	0	0	0	0	0	0	1	0	0	0	0	0	0	0	0	0
/Users/JennAlien/Pictures/B41_chumTrapCreek/PICT0315.JPG	B41_chumTrapCreek	83 days, 19:10:12	03:35:45	NSRAA Creek	59.4153	-136.072	78.2324	chum	0	0	0	0	0	0	0	0	0	0	1	0	0	0	0	0	0	0	0	0
/Users/JennAlien/Pictures/B41_chumTrapCreek/PICT0316.JPG	B41_chumTrapCreek	83 days, 19:10:12	03:36:32	NSRAA Creek	59.4153	-136.072	78.2324	chum	0	0	0	0	0	0	0	0	0	0	1	0	0	0	0	0	0	0	0	0
/Users/JennAlien/Pictures/B41_chumTrapCreek/PICT0317.JPG	B41_chumTrapCreek	83 days, 19:10:12	03:36:33	NSRAA Creek	59.4153	-136.072	78.2324	chum	0	0	0	0	0	0	0	0	0	0	1	0	0	0	0	0	0	0	0	0
/Users/JennAlien/Pictures/B41_chumTrapCreek/PICT0318.JPG	B41_chumTrapCreek	83 days, 19:10:12	03:36:34	NSRAA Creek	59.4153	-136.072	78.2324	chum	0	0	0	0	0	0	0	0	0	0	1	0	0	0	0	0	0	0	0	0
/Users/JennAlien/Pictures/B41_chumTrapCreek/PICT0319.JPG	B41_chumTrapCreek	83 days, 19:10:12	03:37:24	NSRAA Creek	59.4153	-136.072	78.2324	chum	0	0	0	0	0	0	0	0	0	0	1	0	0	0	0	0	0	0	0	0
/Users/JennAlien/Pictures/B41_chumTrapCreek/PICT0320.JPG	B41_chumTrapCreek	83 days, 19:10:12	03:37:25	NSRAA Creek	59.4153	-136.072	78.2324	chum	0	0	0	0	0	0	0	0	0	0	1	0	0	0	0	0	0	0	0	0
/Users/JennAlien/Pictures/B41_chumTrapCreek/PICT0321.JPG	B41_chumTrapCreek	83 days, 19:10:12	03:37:26	NSRAA Creek	59.4153	-136.072	78.2324	chum	0	0	0	0	0	0	0	0	0	0	1	0	0	0	0	0	0	0	0	0
/Users/JennAlien/Pictures/B41_chumTrapCreek/PICT0322.JPG	B41_chumTrapCreek	83 days, 19:10:12	03:38:21	NSRAA Creek	59.4153	-136.072	78.2324	chum	0	0	0	0	0	0	0	0	0	0	1	0	0	0	0	0	0	0	0	0
/Users/JennAlien/Pictures/B41_chumTrapCreek/PICT0323.JPG	B41_chumTrapCreek	83 days, 19:10:12	03:38:22	NSRAA Creek	59.4153	-136.072	78.2324	chum	0	0	0	0	0	0	0	0	0	0	0	0	0	0	0	0	0	0	0	0
/Users/JennAlien/Pictures/B41_chumTrapCreek/PICT0324.JPG	B41_chumTrapCreek	83 days, 19:10:12	03:38:23	NSRAA Creek	59.4153	-136.072	78.2324	chum	0	0	0	0	0	0	0	0	0	0	0	0	0	0	0	0	0	0	0	0
/Users/JennAlien/Pictures/B41_chumTrapCreek/PICT0325.JPG	B41_chumTrapCreek	83 days, 19:10:12	04:03:16	NSRAA Creek	59.4153	-136.072	78.2324	chum	0	0	0	0	0	0	0	0	0	0	0	0	0	0	0	0	0	0	0	0
/Users/JennAlien/Pictures/B41_chumTrapCreek/PICT0326.JPG	B41_chumTrapCreek	83 days, 19:10:12	04:03:17	NSRAA Creek	59.4153	-136.072	78.2324	chum	0	0	0	0	0	0	0	0	0	0	0	0	0	0	0	0	0	0	0	0
/Users/JennAlien/Pictures/B41_chumTrapCreek/PICT0327.JPG	B41_chumTrapCreek	83 days, 19:10:12	04:03:17	NSRAA Creek	59.4153	-136.072	78.2324	chum	0	0	0	0	0	0	0	0	0	0	0	0	0	0	0	0	0	0	0	0
/Users/JennAlien/Pictures/B41_chumTrapCreek/PICT0328.JPG	B41_chumTrapCreek	83 days, 19:10:12	04:04:04	NSRAA Creek	59.4153	-136.072	78.2324	chum	0	0	0	0	0	0	0	0	0	0	0	0	0	0	0	0	0	0	0	0
/Users/JennAlien/Pictures/B41_chumTrapCreek/PICT0329.JPG	B41_chumTrapCreek	83 days, 19:10:12	04:04:05	NSRAA Creek	59.4153	-136.072	78.2324	chum	0	0	0	0	0	0	0	0	0	0	0	0	0	0	0	0	0	0	0	0
/Users/JennAlien/Pictures/B41_chumTrapCreek/PICT0330.JPG	B41_chumTrapCreek	83 days, 19:10:12	04:04:06	NSRAA Creek	59.4153	-136.072	78.2324	chum	0	0	0	0	0	0	0	0	0	0	0	0	0	0	0	0	0	0	0	0
/Users/JennAlien/Pictures/B41_chumTrapCreek/PICT0331.JPG	B41_chumTrapCreek	83 days, 19:10:12	04:04:18	NSRAA Creek	59.4153	-136.072	78.2324	chum	0	0	0	0	0	0	0	0	0	0	1	0	0	0	0	0	0	0	0	0
/Users/JennAlien/Pictures/B41_chumTrapCreek/PICT0332.JPG	B41_chumTrapCreek	83 days, 19:10:12	04:04:19	NSRAA Creek	59.4153	-136.072	78.2324	chum	0	0	0	0	0	0	0	0	0	0	1	0	0	0	0	0	0	0	0	0
/Users/JennAlien/Pictures/B41_chumTrapCreek/PICT0333.JPG	B41_chumTrapCreek	83 days, 19:10:12	04:04:20	NSRAA Creek	59.4153	-136.072	78.2324	chum	0	0	0	0	0	0	0	0	0	0	1	0	0	0	0	0	0	0	0	0
/Users/JennAlien/Pictures/B41_chumTrapCreek/PICT0334.JPG	B41_chumTrapCreek	83 days, 19:10:12	04:04:39	NSRAA Creek	59.4153	-136.072	78.2324	chum	0	0	0	0	0	0	0	0	0	0	1	0	0	0	0	0	0	0	0	0
/Users/JennAlien/Pictures/B41_chumTrapCreek/PICT0335.JPG	B41_chumTrapCreek	83 days, 19:10:12	04:04:40	NSRAA Creek	59.4153	-136.072	78.2324	chum	0	0	0	0	0	0	0	0	0	0	1	0	0	0	0	0	0	0	0	0
/Users/JennAlien/Pictures/B41_chumTrapCreek/PICT0336.JPG	B41_chumTrapCreek	83 days, 19:10:12	04:04:41	NSRAA Creek	59.4153	-136.072	78.2324	chum	0	0	0	0	0	0	0	0	0	0	1	0	0	0	0	0	0	0	0	0
/Users/JennAlien/Pictures/B41_chumTrapCreek/PICT0337.JPG	B41_chumTrapCreek	83 days, 19:10:12	04:04:47	NSRAA Creek	59.4153	-136.072	78.2324	chum	0	0	0	0	0	0	0	0	0	0	1	0	0	0	0	0	0	0	0	0
/Users/JennAlien/Pictures/B41_chumTrapCreek/PICT0338.JPG	B41_chumTrapCreek	83 days, 19:10:12	04:04:48	NSRAA Creek	59.4153	-136.072	78.2324	chum	0	0	0	0	0	0	0	0	0	0	1	0	0	0	0	0	0	0	0	0
/Users/JennAlien/Pictures/B41_chumTrapCreek/PICT0339.JPG	B41_chumTrapCreek	83 days, 19:10:12	04:04:49	NSRAA Creek	59.4153	-136.072	78.2324	chum	0	0	0	0	0	0	0	0	0	0	1	0	0	0	0	0	0	0	0	0
/Users/JennAlien/Pictures/B41_chumTrapCreek/PICT0340.JPG	B41_chumTrapCreek	83 days, 19:10:12	04:05:02	NSRAA Creek	59.4153	-136.072	78.2324	chum	0	0	0	0	0	0	0	0	0	0	0	0	0	0	0	0	0	0	0	0
/Users/JennAlien/Pictures/B41_chumTrapCreek/PICT0341.JPG	B41_chumTrapCreek	83 days, 19:10:12	04:05:02	NSRAA Creek	59.4153	-136.072	78.2324	chum	0	0	0	0	0	0	0	0	0	0	0	0	0	0	0	0	0	0	0	0
/Users/JennAlien/Pictures/B41_chumTrapCreek/PICT0342.JPG	B41_chumTrapCreek	83 days, 19:10:12	04:05:03	NSRAA Creek	59.4153	-136.072	78.2324	chum	0	0	0	0	0	0	0	0	0	0	0	0	0	0	0	0	0	0	0	0
/Users/JennAlien/Pictures/B41_chumTrapCreek/PICT0343.JPG	B41_chumTrapCreek	83 days, 19:10:12	04:05:33	NSRAA Creek	59.4153	-136.072	78.2324	chum	0	0	0	0	0	0	0	0	0	0	0	0	0	0	0	0	0	0	0	0
/Users/JennAlien/Pictures/B41_chumTrapCreek/PICT0344.JPG	B41_chumTrapCreek	83 days, 19:10:12	04:05:34	NSRAA Creek	59.4153	-136.072	78.2324	chum	0	0	0	0	0	0	0	0	0	0	0	0	0	0	0	0	0	0	0	0
/Users/JennAlien/Pictures/B41_chumTrapCreek/PICT0345.JPG	B41_chumTrapCreek	83 days, 19:10:12	04:05:35	NSRAA Creek	59.4153	-136.072	78.2324	chum	0	0	0	0	0	0	0	0	0	0	0	0	0	0	0	0	0	0	0	0
/Users/JennAlien/Pictures/B41_chumTrapCreek/PICT0346.JPG	B41_chumTrapCreek	83 days, 19:10:12	04:05:44	NSRAA Creek	59.4153	-136.072	78.2324	chum	0	0	0	0	0	0	0	0	0	0	1	0	0	0	0	0	0	0	0	0
/Users/JennAlien/Pictures/B41_chumTrapCreek/PICT0347.JPG	B41_chumTrapCreek	83 days, 19:10:12	04:05:45	NSRAA Creek	59.4153	-136.072	78.2324	chum	0	0	0	0	0	0	0	0	0	0	1	0	0	0	0	0	0	0	0	0
/Users/JennAlien/Pictures/B41_chumTrapCreek/PICT0348.JPG	B41_chumTrapCreek	83 days, 19:10:12	04:05:46	NSRAA Creek	59.4153	-136.072	78.2324	chum	0	0	0	0	0	0	0	0	0	0	1	0	0	0	0	0	0	0	0	0
/Users/JennAlien/Pictures/B41_chumTrapCreek/PICT0349.JPG	B41_chumTrapCreek	83 days, 19:10:12	04:05:52	NSRAA Creek	59.4153	-136.072	78.2324	chum	0	0	0	0	0	0	0	0	0	0	1	0	0	0	0	0	0	0	0	0
/Users/JennAlien/Pictures/B41_chumTrapCreek/PICT0350.JPG	B41_chumTrapCreek	83 days, 19:10:12	04:05:53	NSRAA Creek	59.4153	-136.072	78.2324	chum	0	0	0	0	0	0	0	0	0	0	1	0	0	0	0	0	0	0	0	0
/Users/JennAlien/Pictures/B41_chumTrapCreek/PICT0351.JPG	B41_chumTrapCreek	83 days, 19:10:12	04:05:54	NSRAA Creek	59.4153	-136.072	78.2324	chum	0	0	0	0	0	0	0	0	0	0	1	0	0	0	0	0	0	0	0	0
/Users/JennAlien/Pictures/B41_chumTrapCreek/PICT0352.JPG	B41_chumTrapCreek	83 days, 19:10:12	04:06:03	NSRAA Creek	59.4153	-136.072	78.2324	chum	0	0	0	0	0	0	0	0	0	0	1	0	0	0	0	0	0	0	0	0
/Users/JennAlien/Pictures/B41_chumTrapCreek/PICT0353.JPG	B41_chumTrapCreek	83 days, 19:10:12	04:06:04	NSRAA Creek	59.4153	-136.072	78.2324	chum	0	0	0	0	0	0	0	0	0	0	0	0	0	0	0	0	0	0	0	0
/Users/JennAlien/Pictures/B41_chumTrapCreek/PICT0354.JPG	B41_chumTrapCreek	83 days, 19:10:12	04:06:04	NSRAA Creek	59.4153	-136.072	78.2324	chum	0	0	0	0	0	0	0	0	0	0	0	0	0	0	0	0	0	0	0	0
/Users/JennAlien/Pictures/B41_chumTrapCreek/PICT0355.JPG	B41_chumTrapCreek	83 days, 19:10:12	04:06:14	NSRAA Creek	59.4153	-136.072	78.2324	chum	0	0	0	0	0	0	0	0	0	0	1	0	0	0	0	0	0	0	0	0
/Users/JennAlien/Pictures/B41_chumTrapCreek/PICT0356.JPG	B41_chumTrapCreek	83 days, 19:10:12	04:06:15	NSRAA Creek	59.4153	-136.072	78.2324	chum	0	0	0	0	0	0	0	0	0	0	1	0	0	0	0	0	0	0	0	0
/Users/JennAlien/Pictures/B41_chumTrapCreek/PICT0357.JPG	B41_chumTrapCreek	83 days, 19:10:12	04:06:15	NSRAA Creek	59.4153	-136.072	78.2324	chum	0	0	0	0	0	0	0	0	0	0	1	0	0	0	0	0	0	0	0	0
/Users/JennAlien/Pictures/B41_chumTrapCreek/PICT0358.JPG	B41_chumTrapCreek	83 days, 19:10:12	04:07:13	NSRAA Creek	59.4153	-136.072	78.2324	chum	0	0	0	0	0	0	0	0	0	0	1	0	0	0	0	0	0	0	0	0
/Users/JennAlien/Pictures/B41_chumTrapCreek/PICT0359.JPG	B41_chumTrapCreek	83 days, 19:10:12	04:07:13	NSRAA Creek	59.4153	-136.072	78.2324	chum	0	0	0	0	0	0	0	0	0	0	1	0	0	0	0	0	0	0	0	0
/Users/JennAlien/Pictures/B41_chumTrapCreek/PICT0360.JPG	B41_chumTrapCreek	83 days, 19:10:12	04:07:14	NSRAA Creek	59.4153	-136.072	78.2324	chum	0	0	0	0	0	0	0	0	0	0	1	0	0	0	0	0	0	0	0	0
/Users/JennAlien/Pictures/B41_chumTrapCreek/PICT0361.JPG	B41_chumTrapCreek	83 days, 19:10:12	04:07:28	NSRAA Creek	59.4153	-136.072	78.2324	chum	0	0	0	0	0	0	0	0	0	0	1	0	0	0	0	0	0	0	0	0
/Users/JennAlien/Pictures/B41_chumTrapCreek/PICT0362.JPG	B41_chumTrapCreek	83 days, 19:10:12	04:07:29	NSRAA Creek	59.4153	-136.072	78.2324	chum	0	0	0	0	0	0	0	0	0	0	1	0	0	0	0	0	0	0	0	0
/Users/JennAlien/Pictures/B41_chumTrapCreek/PICT0363.JPG	B41_chumTrapCreek	83 days, 19:10:12	04:07:29	NSRAA Creek	59.4153	-136.072	78.2324	chum	0	0	0	0	0	0	0	0	0	0	1	0	0	0	0	0	0	0	0	0
/Users/JennAlien/Pictures/B41_chumTrapCreek/PICT0364.JPG	B41_chumTrapCreek	83 days, 19:10:12	04:07:37	NSRAA Creek	59.4153	-136.072	78.2324	chum	0	0	0	0	0	0	0	0	0	0	1	0	0	0	0	0	0	0	0	0
/Users/JennAlien/Pictures/B41_chumTrapCreek/PICT0365.JPG	B41_chumTrapCreek	83 days, 19:10:12	04:07:38	NSRAA Creek	59.4153	-136.072	78.2324	chum	0	0	0	0	0	0	0	0	0	0	1	0	0	0	0	0	0	0	0	0
/Users/JennAlien/Pictures/B41_chumTrapCreek/PICT0366.JPG	B41_chumTrapCreek	83 days, 19:10:12	04:07:39	NSRAA Creek	59.4153	-136.072	78.2324	chum	0	0	0	0	0	0	0	0	0	0	1	0	0	0	0	0	0	0	0	0
/Users/JennAlien/Pictures/B41_chumTrapCreek/PICT0367.JPG	B41_chumTrapCreek	83 days, 19:10:12	04:07:54	NSRAA Creek	59.4153	-136.072	78.2324	chum	0	0	0	0	0	0	0	0	0	0	1	0	0	0	0	0	0	0	0	0
/Users/JennAlien/Pictures/B41_chumTrapCreek/PICT0368.JPG	B41_chumTrapCreek	83 days, 19:10:12	04:07:55	NSRAA Creek	59.4153	-136.072	78.2324	chum	0	0	0	0	0	0	0	0	0	0	1	0	0	0	0	0	0	0	0	0
/Users/JennAlien/Pictures/B41_chumTrapCreek/PICT0369.JPG	B41_chumTrapCreek	83 days, 19:10:12	04:07:56	NSRAA Creek	59.4153	-136.072	78.2324	chum	0	0	0	0	0	0	0	0	0	0	1	0	0	0	0	0	0	0	0	0
/Users/JennAlien/Pictures/B41_chumTrapCreek/PICT0370.JPG	B41_chumTrapCreek	83 days, 19:10:12	04:08:03	NSRAA Creek	59.4153	-136.072	78.2324	chum	0	0	0	0	0	0	0	0	0	0	0	0	0	0	0	0	0	0	0	0
/Users/JennAlien/Pictures/B41_chumTrapCreek/PICT0371.JPG	B41_chumTrapCreek	83 days, 19:10:12	04:08:04	NSRAA Creek	59.4153	-136.072	78.2324	chum	0	0	0	0	0	0	0	0	0	0	0	0	0	0	0	0	0	0	0	0
/Users/JennAlien/Pictures/B41_chumTrapCreek/PICT0372.JPG	B41_chumTrapCreek	83 days, 19:10:12	04:08:05	NSRAA Creek	59.4153	-136.072	78.2324	chum	0	0	0	0	0	0	0	0	0	0	0	0	0	0	0	0	0	0	0	0
/Users/JennAlien/Pictures/B41_chumTrapCreek/PICT0373.JPG	B41_chumTrapCreek	83 days, 19:10:12	04:08:18	NSRAA Creek	59.4153	-136.072	78.2324	chum	0	0	0	0	0	0	0	0	0	0	0	0	0	0	0	0	0	0	0	0
/Users/JennAlien/Pictures/B41_chumTrapCreek/PICT0374.JPG	B41_chumTrapCreek	83 days, 19:10:12	04:08:19	NSRAA Creek	59.4153	-136.072	78.2324	chum	0	0	0	0	0	0	0	0	0	0	0	0	0	0	0	0	0	0	0	0
/Users/JennAlien/Pictures/B41_chumTrapCreek/PICT0375.JPG	B41_chumTrapCreek	83 days, 19:10:12	04:08:20	NSRAA Creek	59.4153	-136.072	78.2324	chum	0	0	0	0	0	0	0	0	0	0	0	0	0	0	0	0	0	0	0	0
/Users/JennAlien/Pictures/B41_chumTrapCreek/PICT0376.JPG	B41_chumTrapCreek	83 days, 19:10:12	06:14:09	NSRAA Creek	59.4153	-136.072	78.2324	chum	0	0	0	0	0	0	0	0	0	0	0	0	0	0	0	0	0	0	0	0
/Users/JennAlien/Pictures/B41_chumTrapCreek/PICT0377.JPG	B41_chumTrapCreek	83 days, 19:10:12	06:14:10	NSRAA Creek	59.4153	-136.072	78.2324	chum	0	0	0	0	0	0	0	0	0	0	1	0	0	0	0	0	0	0	0	0
/Users/JennAlien/Pictures/B41_chumTrapCreek/PICT0378.JPG	B41_chumTrapCreek	83 days, 19:10:12	06:14:11	NSRAA Creek	59.4153	-136.072	78.2324	chum	0	0	0	0	0	0	0	0	0	0	1	0	0	0	0	0	0	0	0	0
/Users/JennAlien/Pictures/B41_chumTrapCreek/PICT0379.JPG	B41_chumTrapCreek	83 days, 19:10:12	22:31:42	NSRAA Creek	59.4153	-136.072	78.2324	chum	0	0	0	0	0	0	0	0	0	0	1	0	0	0	0	0	0	0	0	0
/Users/JennAlien/Pictures/B41_chumTrapCreek/PICT0380.JPG	B41_chumTrapCreek	83 days, 19:10:12	22:31:43	NSRAA Creek	59.4153	-136.072	78.2324	chum	0	0	0	0	0	0	0	0	0	0	1	0	0	0	0	0	0	0	0	0
/Users/JennAlien/Pictures/B41_chumTrapCreek/PICT0381.JPG	B41_chumTrapCreek	83 days, 19:10:12	22:31:44	NSRAA Creek	59.4153	-136.072	78.2324	chum	0	0	0	0	0	0	0	0	0	0	1	0	0	0	0	0	0	0	0	0
/Users/JennAlien/Pictures/B41_chumTrapCreek/PICT0382.JPG	B41_chumTrapCreek	83 days, 19:10:12	22:31:51	NSRAA Creek	59.4153	-136.072	78.2324	chum	0	0	0	0	0	0	0	0	0	0	0	0	0	0	0	0	0	0	0	0
/Users/JennAlien/Pictures/B41_chumTrapCreek/PICT0383.JPG	B41_chumTrapCreek	83 days, 19:10:12	22:31:52	NSRAA Creek	59.4153	-136.072	78.2324	chum	0	0	0	0	0	0	0	0	0	0	0	0	0	0	0	0	0	0	0	0
/Users/JennAlien/Pictures/B41_chumTrapCreek/PICT0384.JPG	B41_chumTrapCreek	83 days, 19:10:12	22:31:52	NSRAA Creek	59.4153	-136.072	78.2324	chum	0	0	0	0	0	0	0	0	0	0	0	0	0	0	0	0	0	0	0	0
/Users/JennAlien/Pictures/B41_chumTrapCreek/PICT0385.JPG	B41_chumTrapCreek	83 days, 19:10:12	22:34:51	NSRAA Creek	59.4153	-136.072	78.2324	chum	0	0	0	0	0	0	0	0	0	0	1	0	0	0	0	0	0	0	0	0
/Users/JennAlien/Pictures/B41_chumTrapCreek/PICT0386.JPG	B41_chumTrapCreek	83 days, 19:10:12	22:34:52	NSRAA Creek	59.4153	-136.072	78.2324	chum	0	0	0	0	0	0	0	0	0	0	1	0	0	0	0	0	0	0	0	0
/Users/JennAlien/Pictures/B41_chumTrapCreek/PICT0387.JPG	B41_chumTrapCreek	83 days, 19:10:12	22:34:53	NSRAA Creek	59.4153	-136.072	78.2324	chum	0	0	0	0	0	0	0	0	0	0	1	0	0	0	0	0	0	0	0	0
/Users/JennAlien/Pictures/B41_chumTrapCreek/PICT0388.JPG	B41_chumTrapCreek	83 days, 19:10:12	22:35:03	NSRAA Creek	59.4153	-136.072	78.2324	chum	0	0	0	0	0	0	0	0	0	0	0	0	0	0	0	0	0	0	0	0
/Users/JennAlien/Pictures/B41_chumTrapCreek/PICT0389.JPG	B41_chumTrapCreek	83 days, 19:10:12	22:35:04	NSRAA Creek	59.4153	-136.072	78.2324	chum	0	0	0	0	0	0	0	0	0	0	0	0	0	0	0	0	0	0	0	0
/Users/JennAlien/Pictures/B41_chumTrapCreek/PICT0390.JPG	B41_chumTrapCreek	83 days, 19:10:12	22:35:04	NSRAA Creek	59.4153	-136.072	78.2324	chum	0	0	0	0	0	0	0	0	0	0	1	0	0	0	0	0	0	0	0	0
/Users/JennAlien/Pictures/B41_chumTrapCreek/PICT0391.JPG	B41_chumTrapCreek	83 days, 19:10:12	22:35:13	NSRAA Creek	59.4153	-136.072	78.2324	chum	0	0	0	0	0	0	0	0	0	0	0	0	0	0	0	0	0	0	0	0
/Users/JennAlien/Pictures/B41_chumTrapCreek/PICT0392.JPG	B41_chumTrapCreek	83 days, 19:10:12	22:35:14	NSRAA Creek	59.4153	-136.072	78.2324	chum	0	0	0	0	0	0	0	0	0	0	0	0	0	0	0	0	0	0	0	0
/Users/JennAlien/Pictures/B41_chumTrapCreek/PICT0393.JPG	B41_chumTrapCreek	83 days, 19:10:12	22:35:15	NSRAA Creek	59.4153	-136.072	78.2324	chum	0	0	0	0	0	0	0	0	0	0	0	0	0	0	0	0	0	0	0	0
/Users/JennAlien/Pictures/B41_chumTrapCreek/PICT0394.JPG	B41_chumTrapCreek	83 days, 19:10:12	23:02:45	NSRAA Creek	59.4153	-136.072	78.2324	chum	0	0	0	0	0	0	0	0	0	0	1	0	0	0	0	0	0	0	0	0
/Users/JennAlien/Pictures/B41_chumTrapCreek/PICT0395.JPG	B41_chumTrapCreek	83 days, 19:10:12	23:02:46	NSRAA Creek	59.4153	-136.072	78.2324	chum	0	0	0	0	0	0	0	0	0	0	1	0	0	0	0	0	0	0	0	0
/Users/JennAlien/Pictures/B41_chumTrapCreek/PICT0396.JPG	B41_chumTrapCreek	83 days, 19:10:12	23:02:47	NSRAA Creek	59.4153	-136.072	78.2324	chum	0	0	0	0	0	0	0	0	0	0	1	0	0	0	0	0	0	0	0	0
/Users/JennAlien/Pictures/B41_chumTrapCreek/PICT0397.JPG	B41_chumTrapCreek	83 days, 19:10:12	23:02:57	NSRAA Creek	59.4153	-136.072	78.2324	chum	0	0	0	0	0	0	0	0	0	0	0	0	0	0	0	0	0	0	0	0
/Users/JennAlien/Pictures/B41_chumTrapCreek/PICT0398.JPG	B41_chumTrapCreek	83 days, 19:10:12	23:02:58	NSRAA Creek	59.4153	-136.072	78.2324	chum	0	0	0	0	0	0	0	0	0	0	0	0	0	0	0	0	0	0	0	0
/Users/JennAlien/Pictures/B41_chumTrapCreek/PICT0399.JPG	B41_chumTrapCreek	83 days, 19:10:12	23:02:59	NSRAA Creek	59.4153	-136.072	78.2324	chum	0	0	0	0	0	0	0	0	0	0	0	0	0	0	0	0	0	0	0	0
/Users/JennAlien/Pictures/B41_chumTrapCreek/PICT0400.JPG	B41_chumTrapCreek	83 days, 19:10:13	00:12:40	NSRAA Creek	59.4153	-136.072	78.2324	chum	0	0	0	0	0	0	0	0	0	0	0	0	0	0	0	0	0	0	0	0
/Users/JennAlien/Pictures/B41_chumTrapCreek/PICT0401.JPG	B41_chumTrapCreek	83 days, 19:10:13	00:12:41	NSRAA Creek	59.4153	-136.072	78.2324	chum	0	0	0	0	0	0	0	0	0	0	1	0	0	0	0	0	0	0	0	0
/Users/JennAlien/Pictures/B41_chumTrapCreek/PICT0402.JPG	B41_chumTrapCreek	83 days, 19:10:13	00:12:42	NSRAA Creek	59.4153	-136.072	78.2324	chum	0	0	0	0	0	0	0	0	0	0	1	0	0	0	0	0	0	0	0	0
/Users/JennAlien/Pictures/B41_chumTrapCreek/PICT0403.JPG	B41_chumTrapCreek	83 days, 19:10:13	00:13:04	NSRAA Creek	59.4153	-136.072	78.2324	chum	0	0	0	0	0	0	0	0	0	0	1	0	0	0	0	0	0	0	0	0
/Users/JennAlien/Pictures/B41_chumTrapCreek/PICT0404.JPG	B41_chumTrapCreek	83 days, 19:10:13	00:13:05	NSRAA Creek	59.4153	-136.072	78.2324	chum	0	0	0	0	0	0	0	0	0	0	1	0	0	0	0	0	0	0	0	0
/Users/JennAlien/Pictures/B41_chumTrapCreek/PICT0405.JPG	B41_chumTrapCreek	83 days, 19:10:13	00:13:06	NSRAA Creek	59.4153	-136.072	78.2324	chum	0	0	0	0	0	0	0	0	0	0	1	0	0	0	0	0	0	0	0	0
/Users/JennAlien/Pictures/B41_chumTrapCreek/PICT0406.JPG	B41_chumTrapCreek	83 days, 19:10:13	00:13:31	NSRAA Creek	59.4153	-136.072	78.2324	chum	0	0	0	0	0	0	0	0	0	0	1	0	0	0	0	0	0	0	0	0
/Users/JennAlien/Pictures/B41_chumTrapCreek/PICT0407.JPG	B41_chumTrapCreek	83 days, 19:10:13	00:13:32	NSRAA Creek	59.4153	-136.072	78.2324	chum	0	0	0	0	0	0	0	0	0	0	1	0	0	0	0	0	0	0	0	0
/Users/JennAlien/Pictures/B41_chumTrapCreek/PICT0408.JPG	B41_chumTrapCreek	83 days, 19:10:13	00:13:32	NSRAA Creek	59.4153	-136.072	78.2324	chum	0	0	0	0	0	0	0	0	0	0	1	0	0	0	0	0	0	0	0	0
/Users/JennAlien/Pictures/B41_chumTrapCreek/PICT0409.JPG	B41_chumTrapCreek	83 days, 19:10:13	00:13:48	NSRAA Creek	59.4153	-136.072	78.2324	chum	0	0	0	0	0	0	0	0	0	0	1	0	0	0	0	0	0	0	0	0
/Users/JennAlien/Pictures/B41_chumTrapCreek/PICT0410.JPG	B41_chumTrapCreek	83 days, 19:10:13	00:13:49	NSRAA Creek	59.4153	-136.072	78.2324	chum	0	0	0	0	0	0	0	0	0	0	1	0	0	0	0	0	0	0	0	0
/Users/JennAlien/Pictures/B41_chumTrapCreek/PICT0411.JPG	B41_chumTrapCreek	83 days, 19:10:13	00:13:50	NSRAA Creek	59.4153	-136.072	78.2324	chum	0	0	0	0	0	0	0	0	0	0	1	0	0	0	0	0	0	0	0	0
/Users/JennAlien/Pictures/B41_chumTrapCreek/PICT0412.JPG	B41_chumTrapCreek	83 days, 19:10:13	00:13:57	NSRAA Creek	59.4153	-136.072	78.2324	chum	0	0	0	0	0	0	0	0	0	0	1	0	0	0	0	0	0	0	0	0
/Users/JennAlien/Pictures/B41_chumTrapCreek/PICT0413.JPG	B41_chumTrapCreek	83 days, 19:10:13	00:13:58	NSRAA Creek	59.4153	-136.072	78.2324	chum	0	0	0	0	0	0	0	0	0	0	1	0	0	0	0	0	0	0	0	0
/Users/JennAlien/Pictures/B41_chumTrapCreek/PICT0414.JPG	B41_chumTrapCreek	83 days, 19:10:13	00:13:59	NSRAA Creek	59.4153	-136.072	78.2324	chum	0	0	0	0	0	0	0	0	0	0	1	0	0	0	0	0	0	0	0	0
/Users/JennAlien/Pictures/B41_chumTrapCreek/PICT0415.JPG	B41_chumTrapCreek	83 days, 19:10:13	00:14:06	NSRAA Creek	59.4153	-136.072	78.2324	chum	0	0	0	0	0	0	0	0	0	0	1	0	0	0	0	0	0	0	0	0
/Users/JennAlien/Pictures/B41_chumTrapCreek/PICT0416.JPG	B41_chumTrapCreek	83 days, 19:10:13	00:14:07	NSRAA Creek	59.4153	-136.072	78.2324	chum	0	0	0	0	0	0	0	0	0	0	1	0	0	0	0	0	0	0	0	0
/Users/JennAlien/Pictures/B41_chumTrapCreek/PICT0417.JPG	B41_chumTrapCreek	83 days, 19:10:13	00:14:08	NSRAA Creek	59.4153	-136.072	78.2324	chum	0	0	0	0	0	0	0	0	0	0	1	0	0	0	0	0	0	0	0	0
/Users/JennAlien/Pictures/B41_chumTrapCreek/PICT0418.JPG	B41_chumTrapCreek	83 days, 19:10:13	00:14:15	NSRAA Creek	59.4153	-136.072	78.2324	chum	0	0	0	0	0	0	0	0	0	0	1	0	0	0	0	0	0	0	0	0
/Users/JennAlien/Pictures/B41_chumTrapCreek/PICT0419.JPG	B41_chumTrapCreek	83 days, 19:10:13	00:14:16	NSRAA Creek	59.4153	-136.072	78.2324	chum	0	0	0	0	0	0	0	0	0	0	1	0	0	0	0	0	0	0	0	0
/Users/JennAlien/Pictures/B41_chumTrapCreek/PICT0420.JPG	B41_chumTrapCreek	83 days, 19:10:13	00:14:17	NSRAA Creek	59.4153	-136.072	78.2324	chum	0	0	0	0	0	0	0	0	0	0	1	0	0	0	0	0	0	0	0	0
/Users/JennAlien/Pictures/B41_chumTrapCreek/PICT0421.JPG	B41_chumTrapCreek	83 days, 19:10:13	00:14:24	NSRAA Creek	59.4153	-136.072	78.2324	chum	0	0	0	0	0	0	0	0	0	0	0	0	0	0	0	0	0	0	0	0
/Users/JennAlien/Pictures/B41_chumTrapCreek/PICT0422.JPG	B41_chumTrapCreek	83 days, 19:10:13	00:14:25	NSRAA Creek	59.4153	-136.072	78.2324	chum	0	0	0	0	0	0	0	0	0	0	0	0	0	0	0	0	0	0	0	0
/Users/JennAlien/Pictures/B41_chumTrapCreek/PICT0423.JPG	B41_chumTrapCreek	83 days, 19:10:13	00:14:26	NSRAA Creek	59.4153	-136.072	78.2324	chum	0	0	0	0	0	0	0	0	0	0	0	0	0	0	0	0	0	0	0	0
/Users/JennAlien/Pictures/B41_chumTrapCreek/PICT0424.JPG	B41_chumTrapCreek	83 days, 19:10:13	01:03:55	NSRAA Creek	59.4153	-136.072	78.2324	chum	0	0	0	0	0	0	0	0	0	0	1	0	0	0	0	0	0	0	0	0
/Users/JennAlien/Pictures/B41_chumTrapCreek/PICT0425.JPG	B41_chumTrapCreek	83 days, 19:10:13	01:03:56	NSRAA Creek	59.4153	-136.072	78.2324	chum	0	0	0	0	0	0	0	0	0	0	1	0	0	0	0	0	0	0	0	0
/Users/JennAlien/Pictures/B41_chumTrapCreek/PICT0426.JPG	B41_chumTrapCreek	83 days, 19:10:13	01:03:57	NSRAA Creek	59.4153	-136.072	78.2324	chum	0	0	0	0	0	0	0	0	0	0	0	0	0	0	0	0	0	0	0	0
/Users/JennAlien/Pictures/B41_chumTrapCreek/PICT0427.JPG	B41_chumTrapCreek	83 days, 19:10:13	01:04:11	NSRAA Creek	59.4153	-136.072	78.2324	chum	0	0	0	0	0	0	0	0	0	0	1	0	0	0	0	0	0	0	0	0
/Users/JennAlien/Pictures/B41_chumTrapCreek/PICT0428.JPG	B41_chumTrapCreek	83 days, 19:10:13	01:04:12	NSRAA Creek	59.4153	-136.072	78.2324	chum	0	0	0	0	0	0	0	0	0	0	1	0	0	0	0	0	0	0	0	0
/Users/JennAlien/Pictures/B41_chumTrapCreek/PICT0429.JPG	B41_chumTrapCreek	83 days, 19:10:13	01:04:12	NSRAA Creek	59.4153	-136.072	78.2324	chum	0	0	0	0	0	0	0	0	0	0	1	0	0	0	0	0	0	0	0	0
/Users/JennAlien/Pictures/B41_chumTrapCreek/PICT0430.JPG	B41_chumTrapCreek	83 days, 19:10:13	01:04:24	NSRAA Creek	59.4153	-136.072	78.2324	chum	0	0	0	0	0	0	0	0	0	0	1	0	0	0	0	0	0	0	0	0
/Users/JennAlien/Pictures/B41_chumTrapCreek/PICT0431.JPG	B41_chumTrapCreek	83 days, 19:10:13	01:04:25	NSRAA Creek	59.4153	-136.072	78.2324	chum	0	0	0	0	0	0	0	0	0	0	1	0	0	0	0	0	0	0	0	0
/Users/JennAlien/Pictures/B41_chumTrapCreek/PICT0432.JPG	B41_chumTrapCreek	83 days, 19:10:13	01:04:26	NSRAA Creek	59.4153	-136.072	78.2324	chum	0	0	0	0	0	0	0	0	0	0	1	0	0	0	0	0	0	0	0	0
/Users/JennAlien/Pictures/B41_chumTrapCreek/PICT0433.JPG	B41_chumTrapCreek	83 days, 19:10:13	01:04:33	NSRAA Creek	59.4153	-136.072	78.2324	chum	0	0	0	0	0	0	0	0	0	0	1	0	0	0	0	0	0	0	0	0
/Users/JennAlien/Pictures/B41_chumTrapCreek/PICT0434.JPG	B41_chumTrapCreek	83 days, 19:10:13	01:04:33	NSRAA Creek	59.4153	-136.072	78.2324	chum	0	0	0	0	0	0	0	0	0	0	0	0	0	0	0	0	0	0	0	0
/Users/JennAlien/Pictures/B41_chumTrapCreek/PICT0435.JPG	B41_chumTrapCreek	83 days, 19:10:13	01:04:34	NSRAA Creek	59.4153	-136.072	78.2324	chum	0	0	0	0	0	0	0	0	0	0	0	0	0	0	0	0	0	0	0	0
/Users/JennAlien/Pictures/B41_chumTrapCreek/PICT0436.JPG	B41_chumTrapCreek	83 days, 19:10:13	01:04:41	NSRAA Creek	59.4153	-136.072	78.2324	chum	0	0	0	0	0	0	0	0	0	0	0	0	0	0	0	0	0	0	0	0
/Users/JennAlien/Pictures/B41_chumTrapCreek/PICT0437.JPG	B41_chumTrapCreek	83 days, 19:10:13	01:04:42	NSRAA Creek	59.4153	-136.072	78.2324	chum	0	0	0	0	0	0	0	0	0	0	0	0	0	0	0	0	0	0	0	0
/Users/JennAlien/Pictures/B41_chumTrapCreek/PICT0438.JPG	B41_chumTrapCreek	83 days, 19:10:13	01:04:43	NSRAA Creek	59.4153	-136.072	78.2324	chum	0	0	0	0	0	0	0	0	0	0	0	0	0	0	0	0	0	0	0	0
/Users/JennAlien/Pictures/B41_chumTrapCreek/PICT0439.JPG	B41_chumTrapCreek	83 days, 19:10:13	02:09:18	NSRAA Creek	59.4153	-136.072	78.2324	chum	0	0	0	0	0	0	0	0	0	0	0	0	0	0	0	0	0	0	0	0
/Users/JennAlien/Pictures/B41_chumTrapCreek/PICT0440.JPG	B41_chumTrapCreek	83 days, 19:10:13	02:09:19	NSRAA Creek	59.4153	-136.072	78.2324	chum	0	0	0	0	0	0	0	0	0	0	0	0	0	0	0	0	0	0	0	0
/Users/JennAlien/Pictures/B41_chumTrapCreek/PICT0441.JPG	B41_chumTrapCreek	83 days, 19:10:13	02:09:20	NSRAA Creek	59.4153	-136.072	78.2324	chum	0	0	0	0	0	0	0	0	0	0	0	0	0	0	0	0	0	0	0	0
/Users/JennAlien/Pictures/B41_chumTrapCreek/PICT0442.JPG	B41_chumTrapCreek	83 days, 19:10:13	02:09:29	NSRAA Creek	59.4153	-136.072	78.2324	chum	0	0	0	0	0	0	0	0	0	0	1	0	0	0	0	0	0	0	0	0
/Users/JennAlien/Pictures/B41_chumTrapCreek/PICT0443.JPG	B41_chumTrapCreek	83 days, 19:10:13	02:09:30	NSRAA Creek	59.4153	-136.072	78.2324	chum	0	0	0	0	0	0	0	0	0	0	1	0	0	0	0	0	0	0	0	0
/Users/JennAlien/Pictures/B41_chumTrapCreek/PICT0444.JPG	B41_chumTrapCreek	83 days, 19:10:13	02:09:31	NSRAA Creek	59.4153	-136.072	78.2324	chum	0	0	0	0	0	0	0	0	0	0	1	0	0	0	0	0	0	0	0	0
/Users/JennAlien/Pictures/B41_chumTrapCreek/PICT0445.JPG	B41_chumTrapCreek	83 days, 19:10:13	02:17:32	NSRAA Creek	59.4153	-136.072	78.2324	chum	0	0	0	0	0	0	0	0	0	0	1	0	0	0	0	0	0	0	0	0
/Users/JennAlien/Pictures/B41_chumTrapCreek/PICT0446.JPG	B41_chumTrapCreek	83 days, 19:10:13	02:17:33	NSRAA Creek	59.4153	-136.072	78.2324	chum	0	0	0	0	0	0	0	0	0	0	0	0	0	0	0	0	0	0	0	0
/Users/JennAlien/Pictures/B41_chumTrapCreek/PICT0447.JPG	B41_chumTrapCreek	83 days, 19:10:13	02:17:33	NSRAA Creek	59.4153	-136.072	78.2324	chum	0	0	0	0	0	0	0	0	0	0	0	0	0	0	0	0	0	0	0	0
/Users/JennAlien/Pictures/B41_chumTrapCreek/PICT0448.JPG	B41_chumTrapCreek	83 days, 19:10:13	02:17:51	NSRAA Creek	59.4153	-136.072	78.2324	chum	0	0	0	0	0	0	0	0	0	0	1	0	0	0	0	0	0	0	0	0
/Users/JennAlien/Pictures/B41_chumTrapCreek/PICT0449.JPG	B41_chumTrapCreek	83 days, 19:10:13	02:17:52	NSRAA Creek	59.4153	-136.072	78.2324	chum	0	0	0	0	0	0	0	0	0	0	1	0	0	0	0	0	0	0	0	0
/Users/JennAlien/Pictures/B41_chumTrapCreek/PICT0450.JPG	B41_chumTrapCreek	83 days, 19:10:13	02:17:52	NSRAA Creek	59.4153	-136.072	78.2324	chum	0	0	0	0	0	0	0	0	0	0	0	0	0	0	0	0	0	0	0	0
/Users/JennAlien/Pictures/B41_chumTrapCreek/PICT0451.JPG	B41_chumTrapCreek	83 days, 19:10:13	02:18:15	NSRAA Creek	59.4153	-136.072	78.2324	chum	0	0	0	0	0	0	0	0	0	0	1	0	0	0	0	0	0	0	0	0
/Users/JennAlien/Pictures/B41_chumTrapCreek/PICT0452.JPG	B41_chumTrapCreek	83 days, 19:10:13	02:18:16	NSRAA Creek	59.4153	-136.072	78.2324	chum	0	0	0	0	0	0	0	0	0	0	1	0	0	0	0	0	0	0	0	0
/Users/JennAlien/Pictures/B41_chumTrapCreek/PICT0453.JPG	B41_chumTrapCreek	83 days, 19:10:13	02:18:17	NSRAA Creek	59.4153	-136.072	78.2324	chum	0	0	0	0	0	0	0	0	0	0	1	0	0	0	0	0	0	0	0	0
/Users/JennAlien/Pictures/B41_chumTrapCreek/PICT0454.JPG	B41_chumTrapCreek	83 days, 19:10:13	02:18:24	NSRAA Creek	59.4153	-136.072	78.2324	chum	0	0	0	0	0	0	0	0	0	0	1	0	0	0	0	0	0	0	0	0
/Users/JennAlien/Pictures/B41_chumTrapCreek/PICT0455.JPG	B41_chumTrapCreek	83 days, 19:10:13	02:18:25	NSRAA Creek	59.4153	-136.072	78.2324	chum	0	0	0	0	0	0	0	0	0	0	1	0	0	0	0	0	0	0	0	0
/Users/JennAlien/Pictures/B41_chumTrapCreek/PICT0456.JPG	B41_chumTrapCreek	83 days, 19:10:13	02:18:26	NSRAA Creek	59.4153	-136.072	78.2324	chum	0	0	0	0	0	0	0	0	0	0	1	0	0	0	0	0	0	0	0	0
/Users/JennAlien/Pictures/B41_chumTrapCreek/PICT0457.JPG	B41_chumTrapCreek	83 days, 19:10:13	04:22:32	NSRAA Creek	59.4153	-136.072	78.2324	chum	0	0	0	0	0	0	0	0	0	0	1	0	0	0	0	0	0	0	0	0
/Users/JennAlien/Pictures/B41_chumTrapCreek/PICT0458.JPG	B41_chumTrapCreek	83 days, 19:10:13	04:22:33	NSRAA Creek	59.4153	-136.072	78.2324	chum	0	0	0	0	0	0	0	0	0	0	1	0	0	0	0	0	0	0	0	0
/Users/JennAlien/Pictures/B41_chumTrapCreek/PICT0459.JPG	B41_chumTrapCreek	83 days, 19:10:13	04:22:34	NSRAA Creek	59.4153	-136.072	78.2324	chum	0	0	0	0	0	0	0	0	0	0	1	0	0	0	0	0	0	0	0	0
/Users/JennAlien/Pictures/B41_chumTrapCreek/PICT0460.JPG	B41_chumTrapCreek	83 days, 19:10:13	04:23:34	NSRAA Creek	59.4153	-136.072	78.2324	chum	0	0	0	0	0	0	0	0	0	0	1	0	0	0	0	0	0	0	0	0
/Users/JennAlien/Pictures/B41_chumTrapCreek/PICT0461.JPG	B41_chumTrapCreek	83 days, 19:10:13	04:23:35	NSRAA Creek	59.4153	-136.072	78.2324	chum	0	0	0	0	0	0	0	0	0	0	1	0	0	0	0	0	0	0	0	0
/Users/JennAlien/Pictures/B41_chumTrapCreek/PICT0462.JPG	B41_chumTrapCreek	83 days, 19:10:13	04:23:36	NSRAA Creek	59.4153	-136.072	78.2324	chum	0	0	0	0	0	0	0	0	0	0	1	0	0	0	0	0	0	0	0	0
/Users/JennAlien/Pictures/B41_chumTrapCreek/PICT0463.JPG	B41_chumTrapCreek	83 days, 19:10:13	04:23:46	NSRAA Creek	59.4153	-136.072	78.2324	chum	0	0	0	0	0	0	0	0	0	0	1	0	0	0	0	0	0	0	0	0
/Users/JennAlien/Pictures/B41_chumTrapCreek/PICT0464.JPG	B41_chumTrapCreek	83 days, 19:10:13	04:23:47	NSRAA Creek	59.4153	-136.072	78.2324	chum	0	0	0	0	0	0	0	0	0	0	1	0	0	0	0	0	0	0	0	0
/Users/JennAlien/Pictures/B41_chumTrapCreek/PICT0465.JPG	B41_chumTrapCreek	83 days, 19:10:13	04:23:48	NSRAA Creek	59.4153	-136.072	78.2324	chum	0	0	0	0	0	0	0	0	0	0	1	0	0	0	0	0	0	0	0	0
/Users/JennAlien/Pictures/B41_chumTrapCreek/PICT0466.JPG	B41_chumTrapCreek	83 days, 19:10:13	04:23:55	NSRAA Creek	59.4153	-136.072	78.2324	chum	0	0	0	0	0	0	0	0	0	0	1	0	0	0	0	0	0	0	0	0
/Users/JennAlien/Pictures/B41_chumTrapCreek/PICT0467.JPG	B41_chumTrapCreek	83 days, 19:10:13	04:23:55	NSRAA Creek	59.4153	-136.072	78.2324	chum	0	0	0	0	0	0	0	0	0	0	0	0	0	0	0	0	0	0	0	0
/Users/JennAlien/Pictures/B41_chumTrapCreek/PICT0468.JPG	B41_chumTrapCreek	83 days, 19:10:13	04:23:56	NSRAA Creek	59.4153	-136.072	78.2324	chum	0	0	0	0	0	0	0	0	0	0	0	0	0	0	0	0	0	0	0	0
/Users/JennAlien/Pictures/B41_chumTrapCreek/PICT0469.JPG	B41_chumTrapCreek	83 days, 19:10:13	04:24:04	NSRAA Creek	59.4153	-136.072	78.2324	chum	0	0	0	0	0	0	0	0	0	0	0	0	0	0	0	0	0	0	0	0
/Users/JennAlien/Pictures/B41_chumTrapCreek/PICT0470.JPG	B41_chumTrapCreek	83 days, 19:10:13	04:24:04	NSRAA Creek	59.4153	-136.072	78.2324	chum	0	0	0	0	0	0	0	0	0	0	0	0	0	0	0	0	0	0	0	0
/Users/JennAlien/Pictures/B41_chumTrapCreek/PICT0471.JPG	B41_chumTrapCreek	83 days, 19:10:13	04:24:05	NSRAA Creek	59.4153	-136.072	78.2324	chum	0	0	0	0	0	0	0	0	0	0	0	0	0	0	0	0	0	0	0	0
/Users/JennAlien/Pictures/B41_chumTrapCreek/PICT0472.JPG	B41_chumTrapCreek	83 days, 19:10:13	05:42:54	NSRAA Creek	59.4153	-136.072	78.2324	chum	0	0	0	0	0	0	0	0	0	0	0	0	0	0	0	0	0	0	0	0
/Users/JennAlien/Pictures/B41_chumTrapCreek/PICT0473.JPG	B41_chumTrapCreek	83 days, 19:10:13	05:42:55	NSRAA Creek	59.4153	-136.072	78.2324	chum	0	0	0	0	0	0	0	0	0	0	0	0	0	0	0	0	0	0	0	0
/Users/JennAlien/Pictures/B41_chumTrapCreek/PICT0474.JPG	B41_chumTrapCreek	83 days, 19:10:13	05:42:55	NSRAA Creek	59.4153	-136.072	78.2324	chum	0	0	0	0	0	0	0	0	0	0	0	0	0	0	0	0	0	0	0	0
/Users/JennAlien/Pictures/B41_chumTrapCreek/PICT0475.JPG	B41_chumTrapCreek	83 days, 19:10:13	05:43:05	NSRAA Creek	59.4153	-136.072	78.2324	chum	0	0	0	0	0	0	0	0	0	0	0	0	0	0	0	0	0	0	0	0
/Users/JennAlien/Pictures/B41_chumTrapCreek/PICT0476.JPG	B41_chumTrapCreek	83 days, 19:10:13	05:43:06	NSRAA Creek	59.4153	-136.072	78.2324	chum	0	0	0	0	0	0	0	0	0	0	0	0	0	0	0	0	0	0	0	0
/Users/JennAlien/Pictures/B41_chumTrapCreek/PICT0477.JPG	B41_chumTrapCreek	83 days, 19:10:13	05:43:07	NSRAA Creek	59.4153	-136.072	78.2324	chum	0	0	0	0	0	0	0	0	0	0	0	0	0	0	0	0	0	0	0	0
/Users/JennAlien/Pictures/B41_chumTrapCreek/PICT0478.JPG	B41_chumTrapCreek	83 days, 19:10:13	05:43:15	NSRAA Creek	59.4153	-136.072	78.2324	chum	0	0	0	0	0	0	0	0	0	0	1	0	0	0	0	0	0	0	0	0
/Users/JennAlien/Pictures/B41_chumTrapCreek/PICT0479.JPG	B41_chumTrapCreek	83 days, 19:10:13	05:43:16	NSRAA Creek	59.4153	-136.072	78.2324	chum	0	0	0	0	0	0	0	0	0	0	1	0	0	0	0	0	0	0	0	0
/Users/JennAlien/Pictures/B41_chumTrapCreek/PICT0480.JPG	B41_chumTrapCreek	83 days, 19:10:13	05:43:16	NSRAA Creek	59.4153	-136.072	78.2324	chum	0	0	0	0	0	0	0	0	0	0	1	0	0	0	0	0	0	0	0	0
/Users/JennAlien/Pictures/B41_chumTrapCreek/PICT0481.JPG	B41_chumTrapCreek	83 days, 19:10:13	05:43:33	NSRAA Creek	59.4153	-136.072	78.2324	chum	0	0	0	0	0	0	0	0	0	0	1	0	0	0	0	0	0	0	0	0
/Users/JennAlien/Pictures/B41_chumTrapCreek/PICT0482.JPG	B41_chumTrapCreek	83 days, 19:10:13	05:43:34	NSRAA Creek	59.4153	-136.072	78.2324	chum	0	0	0	0	0	0	0	0	0	0	1	0	0	0	0	0	0	0	0	0
/Users/JennAlien/Pictures/B41_chumTrapCreek/PICT0483.JPG	B41_chumTrapCreek	83 days, 19:10:13	05:43:35	NSRAA Creek	59.4153	-136.072	78.2324	chum	0	0	0	0	0	0	0	0	0	0	1	0	0	0	0	0	0	0	0	0
/Users/JennAlien/Pictures/B41_chumTrapCreek/PICT0484.JPG	B41_chumTrapCreek	83 days, 19:10:13	05:43:47	NSRAA Creek	59.4153	-136.072	78.2324	chum	0	0	0	0	0	0	0	0	0	0	1	0	0	0	0	0	0	0	0	0
/Users/JennAlien/Pictures/B41_chumTrapCreek/PICT0485.JPG	B41_chumTrapCreek	83 days, 19:10:13	05:43:48	NSRAA Creek	59.4153	-136.072	78.2324	chum	0	0	0	0	0	0	0	0	0	0	1	0	0	0	0	0	0	0	0	0
/Users/JennAlien/Pictures/B41_chumTrapCreek/PICT0486.JPG	B41_chumTrapCreek	83 days, 19:10:13	05:43:48	NSRAA Creek	59.4153	-136.072	78.2324	chum	0	0	0	0	0	0	0	0	0	0	1	0	0	0	0	0	0	0	0	0
/Users/JennAlien/Pictures/B41_chumTrapCreek/PICT0487.JPG	B41_chumTrapCreek	83 days, 19:10:13	05:58:56	NSRAA Creek	59.4153	-136.072	78.2324	chum	0	0	0	0	0	0	0	0	0	0	0	0	0	0	0	0	0	0	0	0
/Users/JennAlien/Pictures/B41_chumTrapCreek/PICT0488.JPG	B41_chumTrapCreek	83 days, 19:10:13	05:58:57	NSRAA Creek	59.4153	-136.072	78.2324	chum	0	0	0	0	0	0	0	0	0	0	0	0	0	0	0	0	0	0	0	0
/Users/JennAlien/Pictures/B41_chumTrapCreek/PICT0489.JPG	B41_chumTrapCreek	83 days, 19:10:13	05:58:57	NSRAA Creek	59.4153	-136.072	78.2324	chum	0	0	0	0	0	0	0	0	0	0	0	0	0	0	0	0	0	0	0	0
/Users/JennAlien/Pictures/B41_chumTrapCreek/PICT0490.JPG	B41_chumTrapCreek	83 days, 19:10:13	05:59:19	NSRAA Creek	59.4153	-136.072	78.2324	chum	0	0	0	0	0	0	0	0	0	0	0	0	0	0	0	0	0	0	0	0
/Users/JennAlien/Pictures/B41_chumTrapCreek/PICT0491.JPG	B41_chumTrapCreek	83 days, 19:10:13	05:59:20	NSRAA Creek	59.4153	-136.072	78.2324	chum	0	0	0	0	0	0	0	0	0	0	0	0	0	0	0	0	0	0	0	0
/Users/JennAlien/Pictures/B41_chumTrapCreek/PICT0492.JPG	B41_chumTrapCreek	83 days, 19:10:13	05:59:21	NSRAA Creek	59.4153	-136.072	78.2324	chum	0	0	0	0	0	0	0	0	0	0	0	0	0	0	0	0	0	0	0	0
/Users/JennAlien/Pictures/B41_chumTrapCreek/PICT0493.JPG	B41_chumTrapCreek	83 days, 19:10:13	20:28:26	NSRAA Creek	59.4153	-136.072	78.2324	chum	0	0	0	0	0	0	0	0	0	0	1	0	0	0	0	0	0	0	0	0
/Users/JennAlien/Pictures/B41_chumTrapCreek/PICT0494.JPG	B41_chumTrapCreek	83 days, 19:10:13	20:28:27	NSRAA Creek	59.4153	-136.072	78.2324	chum	0	0	0	0	0	0	0	0	0	0	1	0	0	0	0	0	0	0	0	0
/Users/JennAlien/Pictures/B41_chumTrapCreek/PICT0495.JPG	B41_chumTrapCreek	83 days, 19:10:13	20:28:28	NSRAA Creek	59.4153	-136.072	78.2324	chum	0	0	0	0	0	0	0	0	0	0	1	0	0	0	0	0	0	0	0	0
/Users/JennAlien/Pictures/B41_chumTrapCreek/PICT0496.JPG	B41_chumTrapCreek	83 days, 19:10:13	20:28:48	NSRAA Creek	59.4153	-136.072	78.2324	chum	0	0	0	0	0	0	0	0	0	0	1	0	0	0	0	0	0	0	0	0
/Users/JennAlien/Pictures/B41_chumTrapCreek/PICT0497.JPG	B41_chumTrapCreek	83 days, 19:10:13	20:28:49	NSRAA Creek	59.4153	-136.072	78.2324	chum	0	0	0	0	0	0	0	0	0	0	1	0	0	0	0	0	0	0	0	0
/Users/JennAlien/Pictures/B41_chumTrapCreek/PICT0498.JPG	B41_chumTrapCreek	83 days, 19:10:13	20:28:50	NSRAA Creek	59.4153	-136.072	78.2324	chum	0	0	0	0	0	0	0	0	0	0	1	0	0	0	0	0	0	0	0	0
/Users/JennAlien/Pictures/B41_chumTrapCreek/PICT0499.JPG	B41_chumTrapCreek	83 days, 19:10:13	20:30:39	NSRAA Creek	59.4153	-136.072	78.2324	chum	0	0	0	0	0	0	0	0	0	0	1	0	0	0	0	0	0	0	0	0
/Users/JennAlien/Pictures/B41_chumTrapCreek/PICT0500.JPG	B41_chumTrapCreek	83 days, 19:10:13	20:30:40	NSRAA Creek	59.4153	-136.072	78.2324	chum	0	0	0	0	0	0	0	0	0	0	1	0	0	0	0	0	0	0	0	0
/Users/JennAlien/Pictures/B41_chumTrapCreek/PICT0501.JPG	B41_chumTrapCreek	83 days, 19:10:13	20:30:40	NSRAA Creek	59.4153	-136.072	78.2324	chum	0	0	0	0	0	0	0	0	0	0	1	0	0	0	0	0	0	0	0	0
/Users/JennAlien/Pictures/B41_chumTrapCreek/PICT0502.JPG	B41_chumTrapCreek	83 days, 19:10:13	20:30:55	NSRAA Creek	59.4153	-136.072	78.2324	chum	0	0	0	0	0	0	0	0	0	0	0	0	0	0	0	0	0	0	0	0
/Users/JennAlien/Pictures/B41_chumTrapCreek/PICT0503.JPG	B41_chumTrapCreek	83 days, 19:10:13	20:30:56	NSRAA Creek	59.4153	-136.072	78.2324	chum	0	0	0	0	0	0	0	0	0	0	0	0	0	0	0	0	0	0	0	0
/Users/JennAlien/Pictures/B41_chumTrapCreek/PICT0504.JPG	B41_chumTrapCreek	83 days, 19:10:13	20:30:57	NSRAA Creek	59.4153	-136.072	78.2324	chum	0	0	0	0	0	0	0	0	0	0	0	0	0	0	0	0	0	0	0	0
/Users/JennAlien/Pictures/B41_chumTrapCreek/PICT0505.JPG	B41_chumTrapCreek	83 days, 19:10:13	20:32:31	NSRAA Creek	59.4153	-136.072	78.2324	chum	0	0	0	0	0	0	0	0	0	0	0	0	0	0	0	0	0	0	0	0
/Users/JennAlien/Pictures/B41_chumTrapCreek/PICT0506.JPG	B41_chumTrapCreek	83 days, 19:10:13	20:32:31	NSRAA Creek	59.4153	-136.072	78.2324	chum	0	0	0	0	0	0	0	0	0	0	1	0	0	0	0	0	0	0	0	0
/Users/JennAlien/Pictures/B41_chumTrapCreek/PICT0507.JPG	B41_chumTrapCreek	83 days, 19:10:13	20:32:32	NSRAA Creek	59.4153	-136.072	78.2324	chum	0	0	0	0	0	0	0	0	0	0	0	0	0	0	0	0	0	0	0	0
/Users/JennAlien/Pictures/B41_chumTrapCreek/PICT0508.JPG	B41_chumTrapCreek	83 days, 19:10:13	20:32:56	NSRAA Creek	59.4153	-136.072	78.2324	chum	0	0	0	0	0	0	0	0	0	0	0	0	0	0	0	0	0	0	0	0
/Users/JennAlien/Pictures/B41_chumTrapCreek/PICT0509.JPG	B41_chumTrapCreek	83 days, 19:10:13	20:32:57	NSRAA Creek	59.4153	-136.072	78.2324	chum	0	0	0	0	0	0	0	0	0	0	0	0	0	0	0	0	0	0	0	0
/Users/JennAlien/Pictures/B41_chumTrapCreek/PICT0510.JPG	B41_chumTrapCreek	83 days, 19:10:13	20:32:58	NSRAA Creek	59.4153	-136.072	78.2324	chum	0	0	0	0	0	0	0	0	0	0	0	0	0	0	0	0	0	0	0	0
/Users/JennAlien/Pictures/B41_chumTrapCreek/PICT0511.JPG	B41_chumTrapCreek	83 days, 19:10:13	20:35:06	NSRAA Creek	59.4153	-136.072	78.2324	chum	0	0	0	0	0	0	0	0	0	0	1	0	0	0	0	0	0	0	0	0
/Users/JennAlien/Pictures/B41_chumTrapCreek/PICT0512.JPG	B41_chumTrapCreek	83 days, 19:10:13	20:35:07	NSRAA Creek	59.4153	-136.072	78.2324	chum	0	0	0	0	0	0	0	0	0	0	1	0	0	0	0	0	0	0	0	0
/Users/JennAlien/Pictures/B41_chumTrapCreek/PICT0513.JPG	B41_chumTrapCreek	83 days, 19:10:13	20:35:08	NSRAA Creek	59.4153	-136.072	78.2324	chum	0	0	0	0	0	0	0	0	0	0	1	0	0	0	0	0	0	0	0	0
/Users/JennAlien/Pictures/B41_chumTrapCreek/PICT0514.JPG	B41_chumTrapCreek	83 days, 19:10:13	21:00:49	NSRAA Creek	59.4153	-136.072	78.2324	chum	0	0	0	0	0	0	0	0	0	0	1	0	0	0	0	0	0	0	0	0
/Users/JennAlien/Pictures/B41_chumTrapCreek/PICT0515.JPG	B41_chumTrapCreek	83 days, 19:10:13	21:00:50	NSRAA Creek	59.4153	-136.072	78.2324	chum	0	0	0	0	0	0	0	0	0	0	1	0	0	0	0	0	0	0	0	0
/Users/JennAlien/Pictures/B41_chumTrapCreek/PICT0516.JPG	B41_chumTrapCreek	83 days, 19:10:13	21:00:51	NSRAA Creek	59.4153	-136.072	78.2324	chum	0	0	0	0	0	0	0	0	0	0	1	0	0	0	0	0	0	0	0	0
/Users/JennAlien/Pictures/B41_chumTrapCreek/PICT0517.JPG	B41_chumTrapCreek	83 days, 19:10:13	21:03:52	NSRAA Creek	59.4153	-136.072	78.2324	chum	0	0	0	0	0	0	0	0	0	0	1	0	0	0	0	0	0	0	0	0
/Users/JennAlien/Pictures/B41_chumTrapCreek/PICT0518.JPG	B41_chumTrapCreek	83 days, 19:10:13	21:03:53	NSRAA Creek	59.4153	-136.072	78.2324	chum	0	0	0	0	0	0	0	0	0	0	1	0	0	0	0	0	0	0	0	0
/Users/JennAlien/Pictures/B41_chumTrapCreek/PICT0519.JPG	B41_chumTrapCreek	83 days, 19:10:13	21:03:54	NSRAA Creek	59.4153	-136.072	78.2324	chum	0	0	0	0	0	0	0	0	0	0	1	0	0	0	0	0	0	0	0	0
/Users/JennAlien/Pictures/B41_chumTrapCreek/PICT0520.JPG	B41_chumTrapCreek	83 days, 19:10:13	21:04:10	NSRAA Creek	59.4153	-136.072	78.2324	chum	0	0	0	0	0	0	0	0	0	0	0	0	0	0	0	0	0	0	0	0
/Users/JennAlien/Pictures/B41_chumTrapCreek/PICT0521.JPG	B41_chumTrapCreek	83 days, 19:10:13	21:04:10	NSRAA Creek	59.4153	-136.072	78.2324	chum	0	0	0	0	0	0	0	0	0	0	1	0	0	0	0	0	0	0	0	0
/Users/JennAlien/Pictures/B41_chumTrapCreek/PICT0522.JPG	B41_chumTrapCreek	83 days, 19:10:13	21:04:11	NSRAA Creek	59.4153	-136.072	78.2324	chum	0	0	0	0	0	0	0	0	0	0	1	0	0	0	0	0	0	0	0	0
/Users/JennAlien/Pictures/B41_chumTrapCreek/PICT0523.JPG	B41_chumTrapCreek	83 days, 19:10:13	22:54:55	NSRAA Creek	59.4153	-136.072	78.2324	chum	0	0	0	0	0	0	0	0	0	0	1	0	0	0	0	0	0	0	0	0
/Users/JennAlien/Pictures/B41_chumTrapCreek/PICT0524.JPG	B41_chumTrapCreek	83 days, 19:10:13	22:54:56	NSRAA Creek	59.4153	-136.072	78.2324	chum	0	0	0	0	0	0	0	0	0	0	1	0	0	0	0	0	0	0	0	0
/Users/JennAlien/Pictures/B41_chumTrapCreek/PICT0525.JPG	B41_chumTrapCreek	83 days, 19:10:13	22:54:57	NSRAA Creek	59.4153	-136.072	78.2324	chum	0	0	0	0	0	0	0	0	0	0	1	0	0	0	0	0	0	0	0	0
/Users/JennAlien/Pictures/B41_chumTrapCreek/PICT0526.JPG	B41_chumTrapCreek	83 days, 19:10:13	22:55:05	NSRAA Creek	59.4153	-136.072	78.2324	chum	0	0	0	0	0	0	0	0	0	0	1	0	0	0	0	0	0	0	0	0
/Users/JennAlien/Pictures/B41_chumTrapCreek/PICT0527.JPG	B41_chumTrapCreek	83 days, 19:10:13	22:55:06	NSRAA Creek	59.4153	-136.072	78.2324	chum	0	0	0	0	0	0	0	0	0	0	1	0	0	0	0	0	0	0	0	0
/Users/JennAlien/Pictures/B41_chumTrapCreek/PICT0528.JPG	B41_chumTrapCreek	83 days, 19:10:13	22:55:07	NSRAA Creek	59.4153	-136.072	78.2324	chum	0	0	0	0	0	0	0	0	0	0	1	0	0	0	0	0	0	0	0	0
/Users/JennAlien/Pictures/B41_chumTrapCreek/PICT0529.JPG	B41_chumTrapCreek	83 days, 19:10:13	22:56:23	NSRAA Creek	59.4153	-136.072	78.2324	chum	0	0	0	0	0	0	0	0	0	0	1	0	0	0	0	0	0	0	0	0
/Users/JennAlien/Pictures/B41_chumTrapCreek/PICT0530.JPG	B41_chumTrapCreek	83 days, 19:10:13	22:56:24	NSRAA Creek	59.4153	-136.072	78.2324	chum	0	0	0	0	0	0	0	0	0	0	1	0	0	0	0	0	0	0	0	0
/Users/JennAlien/Pictures/B41_chumTrapCreek/PICT0531.JPG	B41_chumTrapCreek	83 days, 19:10:13	22:56:24	NSRAA Creek	59.4153	-136.072	78.2324	chum	0	0	0	0	0	0	0	0	0	0	1	0	0	0	0	0	0	0	0	0
/Users/JennAlien/Pictures/B41_chumTrapCreek/PICT0532.JPG	B41_chumTrapCreek	83 days, 19:10:13	22:56:38	NSRAA Creek	59.4153	-136.072	78.2324	chum	0	0	0	0	0	0	0	0	0	0	1	0	0	0	0	0	0	0	0	0
/Users/JennAlien/Pictures/B41_chumTrapCreek/PICT0533.JPG	B41_chumTrapCreek	83 days, 19:10:13	22:56:39	NSRAA Creek	59.4153	-136.072	78.2324	chum	0	0	0	0	0	0	0	0	0	0	1	0	0	0	0	0	0	0	0	0
/Users/JennAlien/Pictures/B41_chumTrapCreek/PICT0534.JPG	B41_chumTrapCreek	83 days, 19:10:13	22:56:40	NSRAA Creek	59.4153	-136.072	78.2324	chum	0	0	0	0	0	0	0	0	0	0	1	0	0	0	0	0	0	0	0	0
/Users/JennAlien/Pictures/B41_chumTrapCreek/PICT0535.JPG	B41_chumTrapCreek	83 days, 19:10:13	22:56:58	NSRAA Creek	59.4153	-136.072	78.2324	chum	0	0	0	0	0	0	0	0	0	0	1	0	0	0	0	0	0	0	0	0
/Users/JennAlien/Pictures/B41_chumTrapCreek/PICT0536.JPG	B41_chumTrapCreek	83 days, 19:10:13	22:56:59	NSRAA Creek	59.4153	-136.072	78.2324	chum	0	0	0	0	0	0	0	0	0	0	1	0	0	0	0	0	0	0	0	0
/Users/JennAlien/Pictures/B41_chumTrapCreek/PICT0537.JPG	B41_chumTrapCreek	83 days, 19:10:13	22:57:00	NSRAA Creek	59.4153	-136.072	78.2324	chum	0	0	0	0	0	0	0	0	0	0	1	0	0	0	0	0	0	0	0	0
/Users/JennAlien/Pictures/B41_chumTrapCreek/PICT0538.JPG	B41_chumTrapCreek	83 days, 19:10:13	22:57:22	NSRAA Creek	59.4153	-136.072	78.2324	chum	0	0	0	0	0	0	0	0	0	0	1	0	0	0	0	0	0	0	0	0
/Users/JennAlien/Pictures/B41_chumTrapCreek/PICT0539.JPG	B41_chumTrapCreek	83 days, 19:10:13	22:57:23	NSRAA Creek	59.4153	-136.072	78.2324	chum	0	0	0	0	0	0	0	0	0	0	1	0	0	0	0	0	0	0	0	0
/Users/JennAlien/Pictures/B41_chumTrapCreek/PICT0540.JPG	B41_chumTrapCreek	83 days, 19:10:13	22:57:24	NSRAA Creek	59.4153	-136.072	78.2324	chum	0	0	0	0	0	0	0	0	0	0	1	0	0	0	0	0	0	0	0	0
/Users/JennAlien/Pictures/B41_chumTrapCreek/PICT0541.JPG	B41_chumTrapCreek	83 days, 19:10:13	22:57:32	NSRAA Creek	59.4153	-136.072	78.2324	chum	0	0	0	0	0	0	0	0	0	0	1	0	0	0	0	0	0	0	0	0
/Users/JennAlien/Pictures/B41_chumTrapCreek/PICT0542.JPG	B41_chumTrapCreek	83 days, 19:10:13	22:57:33	NSRAA Creek	59.4153	-136.072	78.2324	chum	0	0	0	0	0	0	0	0	0	0	1	0	0	0	0	0	0	0	0	0
/Users/JennAlien/Pictures/B41_chumTrapCreek/PICT0543.JPG	B41_chumTrapCreek	83 days, 19:10:13	22:57:34	NSRAA Creek	59.4153	-136.072	78.2324	chum	0	0	0	0	0	0	0	0	0	0	1	0	0	0	0	0	0	0	0	0
/Users/JennAlien/Pictures/B41_chumTrapCreek/PICT0544.JPG	B41_chumTrapCreek	83 days, 19:10:13	22:57:41	NSRAA Creek	59.4153	-136.072	78.2324	chum	0	0	0	0	0	0	0	0	0	0	1	0	0	0	0	0	0	0	0	0
/Users/JennAlien/Pictures/B41_chumTrapCreek/PICT0545.JPG	B41_chumTrapCreek	83 days, 19:10:13	22:57:42	NSRAA Creek	59.4153	-136.072	78.2324	chum	0	0	0	0	0	0	0	0	0	0	1	0	0	0	0	0	0	0	0	0
/Users/JennAlien/Pictures/B41_chumTrapCreek/PICT0546.JPG	B41_chumTrapCreek	83 days, 19:10:13	22:57:43	NSRAA Creek	59.4153	-136.072	78.2324	chum	0	0	0	0	0	0	0	0	0	0	1	0	0	0	0	0	0	0	0	0
/Users/JennAlien/Pictures/B41_chumTrapCreek/PICT0547.JPG	B41_chumTrapCreek	83 days, 19:10:13	22:57:55	NSRAA Creek	59.4153	-136.072	78.2324	chum	0	0	0	0	0	0	0	0	0	0	1	0	0	0	0	0	0	0	0	0
/Users/JennAlien/Pictures/B41_chumTrapCreek/PICT0548.JPG	B41_chumTrapCreek	83 days, 19:10:13	22:57:56	NSRAA Creek	59.4153	-136.072	78.2324	chum	0	0	0	0	0	0	0	0	0	0	1	0	0	0	0	0	0	0	0	0
/Users/JennAlien/Pictures/B41_chumTrapCreek/PICT0549.JPG	B41_chumTrapCreek	83 days, 19:10:13	22:57:57	NSRAA Creek	59.4153	-136.072	78.2324	chum	0	0	0	0	0	0	0	0	0	0	1	0	0	0	0	0	0	0	0	0
/Users/JennAlien/Pictures/B41_chumTrapCreek/PICT0550.JPG	B41_chumTrapCreek	83 days, 19:10:13	23:44:21	NSRAA Creek	59.4153	-136.072	78.2324	chum	0	0	0	0	0	0	0	0	0	0	1	0	0	0	0	0	0	0	0	0
/Users/JennAlien/Pictures/B41_chumTrapCreek/PICT0551.JPG	B41_chumTrapCreek	83 days, 19:10:13	23:44:22	NSRAA Creek	59.4153	-136.072	78.2324	chum	0	0	0	0	0	0	0	0	0	0	1	0	0	0	0	0	0	0	0	0
/Users/JennAlien/Pictures/B41_chumTrapCreek/PICT0552.JPG	B41_chumTrapCreek	83 days, 19:10:13	23:44:23	NSRAA Creek	59.4153	-136.072	78.2324	chum	0	0	0	0	0	0	0	0	0	0	1	0	0	0	0	0	0	0	0	0
/Users/JennAlien/Pictures/B41_chumTrapCreek/PICT0553.JPG	B41_chumTrapCreek	83 days, 19:10:13	23:45:07	NSRAA Creek	59.4153	-136.072	78.2324	chum	0	0	0	0	0	0	0	0	0	0	1	0	0	0	0	0	0	0	0	0
/Users/JennAlien/Pictures/B41_chumTrapCreek/PICT0554.JPG	B41_chumTrapCreek	83 days, 19:10:13	23:45:08	NSRAA Creek	59.4153	-136.072	78.2324	chum	0	0	0	0	0	0	0	0	0	0	1	0	0	0	0	0	0	0	0	0
/Users/JennAlien/Pictures/B41_chumTrapCreek/PICT0555.JPG	B41_chumTrapCreek	83 days, 19:10:13	23:45:09	NSRAA Creek	59.4153	-136.072	78.2324	chum	0	0	0	0	0	0	0	0	0	0	1	0	0	0	0	0	0	0	0	0
/Users/JennAlien/Pictures/B41_chumTrapCreek/PICT0556.JPG	B41_chumTrapCreek	83 days, 19:10:13	23:45:20	NSRAA Creek	59.4153	-136.072	78.2324	chum	0	0	0	0	0	0	0	0	0	0	0	0	0	0	0	0	0	0	0	0
/Users/JennAlien/Pictures/B41_chumTrapCreek/PICT0557.JPG	B41_chumTrapCreek	83 days, 19:10:13	23:45:21	NSRAA Creek	59.4153	-136.072	78.2324	chum	0	0	0	0	0	0	0	0	0	0	0	0	0	0	0	0	0	0	0	0
/Users/JennAlien/Pictures/B41_chumTrapCreek/PICT0558.JPG	B41_chumTrapCreek	83 days, 19:10:13	23:45:21	NSRAA Creek	59.4153	-136.072	78.2324	chum	0	0	0	0	0	0	0	0	0	0	0	0	0	0	0	0	0	0	0	0
/Users/JennAlien/Pictures/B41_chumTrapCreek/PICT0559.JPG	B41_chumTrapCreek	83 days, 19:10:14	13:12:04	NSRAA Creek	59.4153	-136.072	78.2324	chum	0	0	0	0	0	0	0	0	0	0	0	0	0	0	0	0	0	0	0	0
/Users/JennAlien/Pictures/B41_chumTrapCreek/PICT0560.JPG	B41_chumTrapCreek	83 days, 19:10:14	13:12:05	NSRAA Creek	59.4153	-136.072	78.2324	chum	0	0	0	0	0	0	0	0	0	0	0	0	0	0	0	0	0	0	0	0
/Users/JennAlien/Pictures/B41_chumTrapCreek/PICT0561.JPG	B41_chumTrapCreek	83 days, 19:10:14	13:12:05	NSRAA Creek	59.4153	-136.072	78.2324	chum	0	0	0	0	0	0	0	0	0	0	0	0	0	0	0	0	0	0	0	0
/Users/JennAlien/Pictures/B41_chumTrapCreek/PICT0562.JPG	B41_chumTrapCreek	83 days, 19:10:14	17:22:52	NSRAA Creek	59.4153	-136.072	78.2324	chum	0	0	0	0	0	0	0	0	0	0	0	0	0	0	0	0	0	0	0	0
/Users/JennAlien/Pictures/B41_chumTrapCreek/PICT0563.JPG	B41_chumTrapCreek	83 days, 19:10:14	17:22:53	NSRAA Creek	59.4153	-136.072	78.2324	chum	0	0	0	0	0	0	0	0	0	0	0	0	0	0	0	0	0	0	0	0
/Users/JennAlien/Pictures/B41_chumTrapCreek/PICT0564.JPG	B41_chumTrapCreek	83 days, 19:10:14	17:22:54	NSRAA Creek	59.4153	-136.072	78.2324	chum	0	0	0	0	0	0	0	0	0	0	0	0	0	0	0	0	0	0	0	0
/Users/JennAlien/Pictures/B41_chumTrapCreek/PICT0565.JPG	B41_chumTrapCreek	83 days, 19:10:14	17:23:02	NSRAA Creek	59.4153	-136.072	78.2324	chum	0	0	0	0	0	0	0	0	0	0	0	0	0	0	0	0	0	0	0	0
/Users/JennAlien/Pictures/B41_chumTrapCreek/PICT0566.JPG	B41_chumTrapCreek	83 days, 19:10:14	17:23:03	NSRAA Creek	59.4153	-136.072	78.2324	chum	0	0	0	0	0	0	0	0	0	0	0	0	0	0	0	0	0	0	0	0
/Users/JennAlien/Pictures/B41_chumTrapCreek/PICT0567.JPG	B41_chumTrapCreek	83 days, 19:10:14	17:23:03	NSRAA Creek	59.4153	-136.072	78.2324	chum	0	0	0	0	0	0	0	0	0	0	0	0	0	0	0	0	0	0	0	0
/Users/JennAlien/Pictures/B41_chumTrapCreek/PICT0568.JPG	B41_chumTrapCreek	83 days, 19:10:14	17:23:11	NSRAA Creek	59.4153	-136.072	78.2324	chum	0	0	0	0	0	0	0	0	0	0	0	0	0	0	0	0	0	0	0	0
/Users/JennAlien/Pictures/B41_chumTrapCreek/PICT0569.JPG	B41_chumTrapCreek	83 days, 19:10:14	17:23:11	NSRAA Creek	59.4153	-136.072	78.2324	chum	0	0	0	0	0	0	0	0	0	0	0	0	0	0	0	0	0	0	0	0
/Users/JennAlien/Pictures/B41_chumTrapCreekmerge/PICT0001.JPG	B41_chumTrapCreek	83 days, 19:10:14	17:28:36	NSRAA Creek	59.4153	-136.072	78.2324	chum	0	0	0	0	0	0	0	0	0	0	0	0	0	0	0	0	0	0	0	0
/Users/JennAlien/Pictures/B41_chumTrapCreekmerge/PICT0022.JPG	B41_chumTrapCreek	83 days, 19:10:17	01:15:18	NSRAA Creek	59.4153	-136.072	78.2324	chum	0	0	0	0	0	0	0	0	0	0	0	0	0	0	0	0	0	0	0	0
/Users/JennAlien/Pictures/B41_chumTrapCreekmerge/PICT0023.JPG	B41_chumTrapCreek	83 days, 19:10:17	01:15:19	NSRAA Creek	59.4153	-136.072	78.2324	chum	0	0	0	0	0	0	0	0	0	0	0	0	0	0	0	0	0	0	0	0
/Users/JennAlien/Pictures/B41_chumTrapCreekmerge/PICT0024.JPG	B41_chumTrapCreek	83 days, 19:10:17	01:15:20	NSRAA Creek	59.4153	-136.072	78.2324	chum	0	0	0	0	0	0	0	0	0	0	0	0	0	0	0	0	0	0	0	0
/Users/JennAlien/Pictures/B41_chumTrapCreekmerge/PICT0025.JPG	B41_chumTrapCreek	83 days, 19:10:17	01:16:32	NSRAA Creek	59.4153	-136.072	78.2324	chum	0	0	0	0	0	0	0	0	0	0	1	0	0	0	0	0	0	0	0	0
/Users/JennAlien/Pictures/B41_chumTrapCreekmerge/PICT0026.JPG	B41_chumTrapCreek	83 days, 19:10:17	01:16:33	NSRAA Creek	59.4153	-136.072	78.2324	chum	0	0	0	0	0	0	0	0	0	0	1	0	0	0	0	0	0	0	0	0
/Users/JennAlien/Pictures/B41_chumTrapCreekmerge/PICT0027.JPG	B41_chumTrapCreek	83 days, 19:10:17	01:16:34	NSRAA Creek	59.4153	-136.072	78.2324	chum	0	0	0	0	0	0	0	0	0	0	1	0	0	0	0	0	0	0	0	0
/Users/JennAlien/Pictures/B41_chumTrapCreekmerge/PICT0028.JPG	B41_chumTrapCreek	83 days, 19:10:17	01:16:40	NSRAA Creek	59.4153	-136.072	78.2324	chum	0	0	0	0	0	0	0	0	0	0	1	0	0	0	0	0	0	0	0	0
/Users/JennAlien/Pictures/B41_chumTrapCreekmerge/PICT0029.JPG	B41_chumTrapCreek	83 days, 19:10:17	01:16:41	NSRAA Creek	59.4153	-136.072	78.2324	chum	0	0	0	0	0	0	0	0	0	0	0	0	0	0	0	0	0	0	0	0
/Users/JennAlien/Pictures/B41_chumTrapCreekmerge/PICT0030.JPG	B41_chumTrapCreek	83 days, 19:10:17	01:16:42	NSRAA Creek	59.4153	-136.072	78.2324	chum	0	0	0	0	0	0	0	0	0	0	0	0	0	0	0	0	0	0	0	0
/Users/JennAlien/Pictures/B41_chumTrapCreekmerge/PICT0031.JPG	B41_chumTrapCreek	83 days, 19:10:17	01:20:45	NSRAA Creek	59.4153	-136.072	78.2324	chum	0	0	0	0	0	0	0	0	0	0	0	0	0	0	0	0	0	0	0	0
/Users/JennAlien/Pictures/B41_chumTrapCreekmerge/PICT0032.JPG	B41_chumTrapCreek	83 days, 19:10:17	01:20:46	NSRAA Creek	59.4153	-136.072	78.2324	chum	0	0	0	0	0	0	0	0	0	0	0	0	0	0	0	0	0	0	0	0
/Users/JennAlien/Pictures/B41_chumTrapCreekmerge/PICT0033.JPG	B41_chumTrapCreek	83 days, 19:10:17	01:20:47	NSRAA Creek	59.4153	-136.072	78.2324	chum	0	0	0	0	0	0	0	0	0	0	0	0	0	0	0	0	0	0	0	0
/Users/JennAlien/Pictures/B41_chumTrapCreekmerge/PICT0034.JPG	B41_chumTrapCreek	83 days, 19:10:17	01:20:53	NSRAA Creek	59.4153	-136.072	78.2324	chum	0	0	0	0	0	0	0	0	0	0	2	0	0	0	0	0	0	0	0	0
/Users/JennAlien/Pictures/B41_chumTrapCreekmerge/PICT0035.JPG	B41_chumTrapCreek	83 days, 19:10:17	01:20:54	NSRAA Creek	59.4153	-136.072	78.2324	chum	0	0	0	0	0	0	0	0	0	0	2	0	0	0	0	0	0	0	0	0
/Users/JennAlien/Pictures/B41_chumTrapCreekmerge/PICT0036.JPG	B41_chumTrapCreek	83 days, 19:10:17	01:20:55	NSRAA Creek	59.4153	-136.072	78.2324	chum	0	0	0	0	0	0	0	0	0	0	2	0	0	0	0	0	0	0	0	0
/Users/JennAlien/Pictures/B41_chumTrapCreekmerge/PICT0037.JPG	B41_chumTrapCreek	83 days, 19:10:17	01:21:06	NSRAA Creek	59.4153	-136.072	78.2324	chum	0	0	0	0	0	0	0	0	0	0	2	0	0	0	0	0	0	0	0	0
/Users/JennAlien/Pictures/B41_chumTrapCreekmerge/PICT0038.JPG	B41_chumTrapCreek	83 days, 19:10:17	01:21:06	NSRAA Creek	59.4153	-136.072	78.2324	chum	0	0	0	0	0	0	0	0	0	0	2	0	0	0	0	0	0	0	0	0
/Users/JennAlien/Pictures/B41_chumTrapCreekmerge/PICT0039.JPG	B41_chumTrapCreek	83 days, 19:10:17	01:21:07	NSRAA Creek	59.4153	-136.072	78.2324	chum	0	0	0	0	0	0	0	0	0	0	2	0	0	0	0	0	0	0	0	0
/Users/JennAlien/Pictures/B41_chumTrapCreekmerge/PICT0040.JPG	B41_chumTrapCreek	83 days, 19:10:17	01:21:22	NSRAA Creek	59.4153	-136.072	78.2324	chum	0	0	0	0	0	0	0	0	0	0	2	0	0	0	0	0	0	0	0	0
/Users/JennAlien/Pictures/B41_chumTrapCreekmerge/PICT0041.JPG	B41_chumTrapCreek	83 days, 19:10:17	01:21:23	NSRAA Creek	59.4153	-136.072	78.2324	chum	0	0	0	0	0	0	0	0	0	0	2	0	0	0	0	0	0	0	0	0
/Users/JennAlien/Pictures/B41_chumTrapCreekmerge/PICT0042.JPG	B41_chumTrapCreek	83 days, 19:10:17	01:21:24	NSRAA Creek	59.4153	-136.072	78.2324	chum	0	0	0	0	0	0	0	0	0	0	2	0	0	0	0	0	0	0	0	0
/Users/JennAlien/Pictures/B41_chumTrapCreekmerge/PICT0043.JPG	B41_chumTrapCreek	83 days, 19:10:17	01:21:31	NSRAA Creek	59.4153	-136.072	78.2324	chum	0	0	0	0	0	0	0	0	0	0	2	0	0	0	0	0	0	0	0	0
/Users/JennAlien/Pictures/B41_chumTrapCreekmerge/PICT0044.JPG	B41_chumTrapCreek	83 days, 19:10:17	01:21:32	NSRAA Creek	59.4153	-136.072	78.2324	chum	0	0	0	0	0	0	0	0	0	0	2	0	0	0	0	0	0	0	0	0
/Users/JennAlien/Pictures/B41_chumTrapCreekmerge/PICT0045.JPG	B41_chumTrapCreek	83 days, 19:10:17	01:21:33	NSRAA Creek	59.4153	-136.072	78.2324	chum	0	0	0	0	0	0	0	0	0	0	2	0	0	0	0	0	0	0	0	0
/Users/JennAlien/Pictures/B41_chumTrapCreekmerge/PICT0046.JPG	B41_chumTrapCreek	83 days, 19:10:17	01:21:39	NSRAA Creek	59.4153	-136.072	78.2324	chum	0	0	0	0	0	0	0	0	0	0	1	0	0	0	0	0	0	0	0	0
/Users/JennAlien/Pictures/B41_chumTrapCreekmerge/PICT0047.JPG	B41_chumTrapCreek	83 days, 19:10:17	01:21:40	NSRAA Creek	59.4153	-136.072	78.2324	chum	0	0	0	0	0	0	0	0	0	0	0	0	0	0	0	0	0	0	0	0
/Users/JennAlien/Pictures/B41_chumTrapCreekmerge/PICT0048.JPG	B41_chumTrapCreek	83 days, 19:10:17	01:21:41	NSRAA Creek	59.4153	-136.072	78.2324	chum	0	0	0	0	0	0	0	0	0	0	0	0	0	0	0	0	0	0	0	0
/Users/JennAlien/Pictures/B41_chumTrapCreekmerge/PICT0049.JPG	B41_chumTrapCreek	83 days, 19:10:17	01:22:06	NSRAA Creek	59.4153	-136.072	78.2324	chum	0	0	0	0	0	0	0	0	0	0	0	0	0	0	0	0	0	0	0	0
/Users/JennAlien/Pictures/B41_chumTrapCreekmerge/PICT0050.JPG	B41_chumTrapCreek	83 days, 19:10:17	01:22:07	NSRAA Creek	59.4153	-136.072	78.2324	chum	0	0	0	0	0	0	0	0	0	0	0	0	0	0	0	0	0	0	0	0
/Users/JennAlien/Pictures/B41_chumTrapCreekmerge/PICT0051.JPG	B41_chumTrapCreek	83 days, 19:10:17	01:22:08	NSRAA Creek	59.4153	-136.072	78.2324	chum	0	0	0	0	0	0	0	0	0	0	1	0	0	0	0	0	0	0	0	0
/Users/JennAlien/Pictures/B41_chumTrapCreekmerge/PICT0052.JPG	B41_chumTrapCreek	83 days, 19:10:17	01:22:14	NSRAA Creek	59.4153	-136.072	78.2324	chum	0	0	0	0	0	0	0	0	0	0	1	0	0	0	0	0	0	0	0	0
/Users/JennAlien/Pictures/B41_chumTrapCreekmerge/PICT0053.JPG	B41_chumTrapCreek	83 days, 19:10:17	01:22:15	NSRAA Creek	59.4153	-136.072	78.2324	chum	0	0	0	0	0	0	0	0	0	0	1	0	0	0	0	0	0	0	0	0
/Users/JennAlien/Pictures/B41_chumTrapCreekmerge/PICT0054.JPG	B41_chumTrapCreek	83 days, 19:10:17	01:22:15	NSRAA Creek	59.4153	-136.072	78.2324	chum	0	0	0	0	0	0	0	0	0	0	1	0	0	0	0	0	0	0	0	0
/Users/JennAlien/Pictures/B41_chumTrapCreekmerge/PICT0055.JPG	B41_chumTrapCreek	83 days, 19:10:17	01:22:22	NSRAA Creek	59.4153	-136.072	78.2324	chum	0	0	0	0	0	0	0	0	0	0	0	0	0	0	0	0	0	0	0	0
/Users/JennAlien/Pictures/B41_chumTrapCreekmerge/PICT0056.JPG	B41_chumTrapCreek	83 days, 19:10:17	01:22:22	NSRAA Creek	59.4153	-136.072	78.2324	chum	0	0	0	0	0	0	0	0	0	0	0	0	0	0	0	0	0	0	0	0
/Users/JennAlien/Pictures/B41_chumTrapCreekmerge/PICT0057.JPG	B41_chumTrapCreek	83 days, 19:10:17	01:22:23	NSRAA Creek	59.4153	-136.072	78.2324	chum	0	0	0	0	0	0	0	0	0	0	0	0	0	0	0	0	0	0	0	0
/Users/JennAlien/Pictures/B41_chumTrapCreekmerge/PICT0058.JPG	B41_chumTrapCreek	83 days, 19:10:17	01:23:24	NSRAA Creek	59.4153	-136.072	78.2324	chum	0	0	0	0	0	0	0	0	0	0	1	0	0	0	0	0	0	0	0	0
/Users/JennAlien/Pictures/B41_chumTrapCreekmerge/PICT0059.JPG	B41_chumTrapCreek	83 days, 19:10:17	01:23:25	NSRAA Creek	59.4153	-136.072	78.2324	chum	0	0	0	0	0	0	0	0	0	0	0	0	0	0	0	0	0	0	0	0
/Users/JennAlien/Pictures/B41_chumTrapCreekmerge/PICT0060.JPG	B41_chumTrapCreek	83 days, 19:10:17	01:23:26	NSRAA Creek	59.4153	-136.072	78.2324	chum	0	0	0	0	0	0	0	0	0	0	0	0	0	0	0	0	0	0	0	0
/Users/JennAlien/Pictures/B41_chumTrapCreekmerge/PICT0061.JPG	B41_chumTrapCreek	83 days, 19:10:17	01:23:34	NSRAA Creek	59.4153	-136.072	78.2324	chum	0	0	0	0	0	0	0	0	0	0	0	0	0	0	0	0	0	0	0	0
/Users/JennAlien/Pictures/B41_chumTrapCreekmerge/PICT0062.JPG	B41_chumTrapCreek	83 days, 19:10:17	01:23:35	NSRAA Creek	59.4153	-136.072	78.2324	chum	0	0	0	0	0	0	0	0	0	0	0	0	0	0	0	0	0	0	0	0
/Users/JennAlien/Pictures/B41_chumTrapCreekmerge/PICT0063.JPG	B41_chumTrapCreek	83 days, 19:10:17	01:23:36	NSRAA Creek	59.4153	-136.072	78.2324	chum	0	0	0	0	0	0	0	0	0	0	0	0	0	0	0	0	0	0	0	0
/Users/JennAlien/Pictures/B41_chumTrapCreekmerge/PICT0064.JPG	B41_chumTrapCreek	83 days, 19:10:17	01:23:42	NSRAA Creek	59.4153	-136.072	78.2324	chum	0	0	0	0	0	0	0	0	0	0	0	0	0	0	0	0	0	0	0	0
/Users/JennAlien/Pictures/B41_chumTrapCreekmerge/PICT0065.JPG	B41_chumTrapCreek	83 days, 19:10:17	01:23:43	NSRAA Creek	59.4153	-136.072	78.2324	chum	0	0	0	0	0	0	0	0	0	0	0	0	0	0	0	0	0	0	0	0
/Users/JennAlien/Pictures/B41_chumTrapCreekmerge/PICT0066.JPG	B41_chumTrapCreek	83 days, 19:10:17	01:23:43	NSRAA Creek	59.4153	-136.072	78.2324	chum	0	0	0	0	0	0	0	0	0	0	0	0	0	0	0	0	0	0	0	0
/Users/JennAlien/Pictures/B41_chumTrapCreekmerge/PICT0067.JPG	B41_chumTrapCreek	83 days, 19:10:17	02:00:32	NSRAA Creek	59.4153	-136.072	78.2324	chum	0	0	0	0	0	0	0	0	0	0	0	0	0	0	0	0	0	0	0	0
/Users/JennAlien/Pictures/B41_chumTrapCreekmerge/PICT0068.JPG	B41_chumTrapCreek	83 days, 19:10:17	02:00:33	NSRAA Creek	59.4153	-136.072	78.2324	chum	0	0	0	0	0	0	0	0	0	0	1	0	0	0	0	0	0	0	0	0
/Users/JennAlien/Pictures/B41_chumTrapCreekmerge/PICT0069.JPG	B41_chumTrapCreek	83 days, 19:10:17	02:00:34	NSRAA Creek	59.4153	-136.072	78.2324	chum	0	0	0	0	0	0	0	0	0	0	1	0	0	0	0	0	0	0	0	0
/Users/JennAlien/Pictures/B41_chumTrapCreekmerge/PICT0070.JPG	B41_chumTrapCreek	83 days, 19:10:17	02:00:45	NSRAA Creek	59.4153	-136.072	78.2324	chum	0	0	0	0	0	0	0	0	0	0	1	0	0	0	0	0	0	0	0	0
/Users/JennAlien/Pictures/B41_chumTrapCreekmerge/PICT0071.JPG	B41_chumTrapCreek	83 days, 19:10:17	02:00:46	NSRAA Creek	59.4153	-136.072	78.2324	chum	0	0	0	0	0	0	0	0	0	0	1	0	0	0	0	0	0	0	0	0
/Users/JennAlien/Pictures/B41_chumTrapCreekmerge/PICT0072.JPG	B41_chumTrapCreek	83 days, 19:10:17	02:00:47	NSRAA Creek	59.4153	-136.072	78.2324	chum	0	0	0	0	0	0	0	0	0	0	0	0	0	0	0	0	0	0	0	0
/Users/JennAlien/Pictures/B41_chumTrapCreekmerge/PICT0073.JPG	B41_chumTrapCreek	83 days, 19:10:17	02:02:10	NSRAA Creek	59.4153	-136.072	78.2324	chum	0	0	0	0	0	0	0	0	0	0	0	0	0	0	0	0	0	0	0	0
/Users/JennAlien/Pictures/B41_chumTrapCreekmerge/PICT0074.JPG	B41_chumTrapCreek	83 days, 19:10:17	02:02:11	NSRAA Creek	59.4153	-136.072	78.2324	chum	0	0	0	0	0	0	0	0	0	0	0	0	0	0	0	0	0	0	0	0
/Users/JennAlien/Pictures/B41_chumTrapCreekmerge/PICT0075.JPG	B41_chumTrapCreek	83 days, 19:10:17	02:02:11	NSRAA Creek	59.4153	-136.072	78.2324	chum	0	0	0	0	0	0	0	0	0	0	1	0	0	0	0	0	0	0	0	0
/Users/JennAlien/Pictures/B41_chumTrapCreekmerge/PICT0076.JPG	B41_chumTrapCreek	83 days, 19:10:17	02:02:28	NSRAA Creek	59.4153	-136.072	78.2324	chum	0	0	0	0	0	0	0	0	0	0	1	0	0	0	0	0	0	0	0	0
/Users/JennAlien/Pictures/B41_chumTrapCreekmerge/PICT0077.JPG	B41_chumTrapCreek	83 days, 19:10:17	02:02:29	NSRAA Creek	59.4153	-136.072	78.2324	chum	0	0	0	0	0	0	0	0	0	0	1	0	0	0	0	0	0	0	0	0
/Users/JennAlien/Pictures/B41_chumTrapCreekmerge/PICT0078.JPG	B41_chumTrapCreek	83 days, 19:10:17	02:02:30	NSRAA Creek	59.4153	-136.072	78.2324	chum	0	0	0	0	0	0	0	0	0	0	1	0	0	0	0	0	0	0	0	0
/Users/JennAlien/Pictures/B41_chumTrapCreekmerge/PICT0079.JPG	B41_chumTrapCreek	83 days, 19:10:17	02:02:38	NSRAA Creek	59.4153	-136.072	78.2324	chum	0	0	0	0	0	0	0	0	0	0	1	0	0	0	0	0	0	0	0	0
/Users/JennAlien/Pictures/B41_chumTrapCreekmerge/PICT0080.JPG	B41_chumTrapCreek	83 days, 19:10:17	02:02:39	NSRAA Creek	59.4153	-136.072	78.2324	chum	0	0	0	0	0	0	0	0	0	0	1	0	0	0	0	0	0	0	0	0
/Users/JennAlien/Pictures/B41_chumTrapCreekmerge/PICT0081.JPG	B41_chumTrapCreek	83 days, 19:10:17	02:02:40	NSRAA Creek	59.4153	-136.072	78.2324	chum	0	0	0	0	0	0	0	0	0	0	1	0	0	0	0	0	0	0	0	0
/Users/JennAlien/Pictures/B41_chumTrapCreekmerge/PICT0082.JPG	B41_chumTrapCreek	83 days, 19:10:17	02:02:49	NSRAA Creek	59.4153	-136.072	78.2324	chum	0	0	0	0	0	0	0	0	0	0	0	0	0	0	0	0	0	0	0	0
/Users/JennAlien/Pictures/B41_chumTrapCreekmerge/PICT0083.JPG	B41_chumTrapCreek	83 days, 19:10:17	02:02:50	NSRAA Creek	59.4153	-136.072	78.2324	chum	0	0	0	0	0	0	0	0	0	0	0	0	0	0	0	0	0	0	0	0
/Users/JennAlien/Pictures/B41_chumTrapCreekmerge/PICT0084.JPG	B41_chumTrapCreek	83 days, 19:10:17	02:02:51	NSRAA Creek	59.4153	-136.072	78.2324	chum	0	0	0	0	0	0	0	0	0	0	0	0	0	0	0	0	0	0	0	0
/Users/JennAlien/Pictures/B41_chumTrapCreekmerge/PICT0085.JPG	B41_chumTrapCreek	83 days, 19:10:17	02:05:50	NSRAA Creek	59.4153	-136.072	78.2324	chum	0	0	0	0	0	0	0	0	0	0	1	0	0	0	0	0	0	0	0	0
/Users/JennAlien/Pictures/B41_chumTrapCreekmerge/PICT0086.JPG	B41_chumTrapCreek	83 days, 19:10:17	02:05:51	NSRAA Creek	59.4153	-136.072	78.2324	chum	0	0	0	0	0	0	0	0	0	0	1	0	0	0	0	0	0	0	0	0
/Users/JennAlien/Pictures/B41_chumTrapCreekmerge/PICT0087.JPG	B41_chumTrapCreek	83 days, 19:10:17	02:05:52	NSRAA Creek	59.4153	-136.072	78.2324	chum	0	0	0	0	0	0	0	0	0	0	1	0	0	0	0	0	0	0	0	0
/Users/JennAlien/Pictures/B41_chumTrapCreekmerge/PICT0088.JPG	B41_chumTrapCreek	83 days, 19:10:17	02:06:00	NSRAA Creek	59.4153	-136.072	78.2324	chum	0	0	0	0	0	0	0	0	0	0	1	0	0	0	0	0	0	0	0	0
/Users/JennAlien/Pictures/B41_chumTrapCreekmerge/PICT0089.JPG	B41_chumTrapCreek	83 days, 19:10:17	02:06:01	NSRAA Creek	59.4153	-136.072	78.2324	chum	0	0	0	0	0	0	0	0	0	0	1	0	0	0	0	0	0	0	0	0
/Users/JennAlien/Pictures/B41_chumTrapCreekmerge/PICT0090.JPG	B41_chumTrapCreek	83 days, 19:10:17	02:06:02	NSRAA Creek	59.4153	-136.072	78.2324	chum	0	0	0	0	0	0	0	0	0	0	0	0	0	0	0	0	0	0	0	0
/Users/JennAlien/Pictures/B41_chumTrapCreekmerge/PICT0091.JPG	B41_chumTrapCreek	83 days, 19:10:17	02:06:10	NSRAA Creek	59.4153	-136.072	78.2324	chum	0	0	0	0	0	0	0	0	0	0	0	0	0	0	0	0	0	0	0	0
/Users/JennAlien/Pictures/B41_chumTrapCreekmerge/PICT0092.JPG	B41_chumTrapCreek	83 days, 19:10:17	02:06:11	NSRAA Creek	59.4153	-136.072	78.2324	chum	0	0	0	0	0	0	0	0	0	0	0	0	0	0	0	0	0	0	0	0
/Users/JennAlien/Pictures/B41_chumTrapCreekmerge/PICT0093.JPG	B41_chumTrapCreek	83 days, 19:10:17	02:06:12	NSRAA Creek	59.4153	-136.072	78.2324	chum	0	0	0	0	0	0	0	0	0	0	0	0	0	0	0	0	0	0	0	0
/Users/JennAlien/Pictures/B41_chumTrapCreekmerge/PICT0094.JPG	B41_chumTrapCreek	83 days, 19:10:17	02:25:22	NSRAA Creek	59.4153	-136.072	78.2324	chum	0	0	0	0	0	0	0	0	0	0	1	0	0	0	0	0	0	0	0	0
/Users/JennAlien/Pictures/B41_chumTrapCreekmerge/PICT0095.JPG	B41_chumTrapCreek	83 days, 19:10:17	02:25:23	NSRAA Creek	59.4153	-136.072	78.2324	chum	0	0	0	0	0	0	0	0	0	0	1	0	0	0	0	0	0	0	0	0
/Users/JennAlien/Pictures/B41_chumTrapCreekmerge/PICT0096.JPG	B41_chumTrapCreek	83 days, 19:10:17	02:25:24	NSRAA Creek	59.4153	-136.072	78.2324	chum	0	0	0	0	0	0	0	0	0	0	1	0	0	0	0	0	0	0	0	0
/Users/JennAlien/Pictures/B41_chumTrapCreekmerge/PICT0097.JPG	B41_chumTrapCreek	83 days, 19:10:17	03:36:27	NSRAA Creek	59.4153	-136.072	78.2324	chum	0	0	0	0	0	0	0	0	0	0	1	0	0	0	0	0	0	0	0	0
/Users/JennAlien/Pictures/B41_chumTrapCreekmerge/PICT0098.JPG	B41_chumTrapCreek	83 days, 19:10:17	03:36:27	NSRAA Creek	59.4153	-136.072	78.2324	chum	0	0	0	0	0	0	0	0	0	0	0	0	0	0	0	0	0	0	0	0
/Users/JennAlien/Pictures/B41_chumTrapCreekmerge/PICT0099.JPG	B41_chumTrapCreek	83 days, 19:10:17	03:36:28	NSRAA Creek	59.4153	-136.072	78.2324	chum	0	0	0	0	0	0	0	0	0	0	0	0	0	0	0	0	0	0	0	0
/Users/JennAlien/Pictures/B41_chumTrapCreekmerge/PICT0100.JPG	B41_chumTrapCreek	83 days, 19:10:17	03:36:49	NSRAA Creek	59.4153	-136.072	78.2324	chum	0	0	0	0	0	0	0	0	0	0	1	0	0	0	0	0	0	0	0	0
/Users/JennAlien/Pictures/B41_chumTrapCreekmerge/PICT0101.JPG	B41_chumTrapCreek	83 days, 19:10:17	03:36:50	NSRAA Creek	59.4153	-136.072	78.2324	chum	0	0	0	0	0	0	0	0	0	0	1	0	0	0	0	0	0	0	0	0
/Users/JennAlien/Pictures/B41_chumTrapCreekmerge/PICT0102.JPG	B41_chumTrapCreek	83 days, 19:10:17	03:36:51	NSRAA Creek	59.4153	-136.072	78.2324	chum	0	0	0	0	0	0	0	0	0	0	1	0	0	0	0	0	0	0	0	0
/Users/JennAlien/Pictures/B41_chumTrapCreekmerge/PICT0103.JPG	B41_chumTrapCreek	83 days, 19:10:17	03:36:57	NSRAA Creek	59.4153	-136.072	78.2324	chum	0	0	0	0	0	0	0	0	0	0	1	0	0	0	0	0	0	0	0	0
/Users/JennAlien/Pictures/B41_chumTrapCreekmerge/PICT0104.JPG	B41_chumTrapCreek	83 days, 19:10:17	03:36:58	NSRAA Creek	59.4153	-136.072	78.2324	chum	0	0	0	0	0	0	0	0	0	0	1	0	0	0	0	0	0	0	0	0
/Users/JennAlien/Pictures/B41_chumTrapCreekmerge/PICT0105.JPG	B41_chumTrapCreek	83 days, 19:10:17	03:36:59	NSRAA Creek	59.4153	-136.072	78.2324	chum	0	0	0	0	0	0	0	0	0	0	1	0	0	0	0	0	0	0	0	0
/Users/JennAlien/Pictures/B41_chumTrapCreekmerge/PICT0106.JPG	B41_chumTrapCreek	83 days, 19:10:17	03:37:07	NSRAA Creek	59.4153	-136.072	78.2324	chum	0	0	0	0	0	0	0	0	0	0	0	0	0	0	0	0	0	0	0	0
/Users/JennAlien/Pictures/B41_chumTrapCreekmerge/PICT0107.JPG	B41_chumTrapCreek	83 days, 19:10:17	03:37:08	NSRAA Creek	59.4153	-136.072	78.2324	chum	0	0	0	0	0	0	0	0	0	0	0	0	0	0	0	0	0	0	0	0
/Users/JennAlien/Pictures/B41_chumTrapCreekmerge/PICT0108.JPG	B41_chumTrapCreek	83 days, 19:10:17	03:37:09	NSRAA Creek	59.4153	-136.072	78.2324	chum	0	0	0	0	0	0	0	0	0	0	0	0	0	0	0	0	0	0	0	0
/Users/JennAlien/Pictures/B41_chumTrapCreekmerge/PICT0109.JPG	B41_chumTrapCreek	83 days, 19:10:17	04:06:12	NSRAA Creek	59.4153	-136.072	78.2324	chum	0	0	0	0	0	0	0	0	0	0	0	0	0	0	0	0	0	0	0	0
/Users/JennAlien/Pictures/B41_chumTrapCreekmerge/PICT0110.JPG	B41_chumTrapCreek	83 days, 19:10:17	04:06:13	NSRAA Creek	59.4153	-136.072	78.2324	chum	0	0	0	0	0	0	0	0	0	0	0	0	0	0	0	0	0	0	0	0
/Users/JennAlien/Pictures/B41_chumTrapCreekmerge/PICT0111.JPG	B41_chumTrapCreek	83 days, 19:10:17	04:06:13	NSRAA Creek	59.4153	-136.072	78.2324	chum	0	0	0	0	0	0	0	0	0	0	0	0	0	0	0	0	0	0	0	0
/Users/JennAlien/Pictures/B41_chumTrapCreekmerge/PICT0112.JPG	B41_chumTrapCreek	83 days, 19:10:17	04:06:20	NSRAA Creek	59.4153	-136.072	78.2324	chum	0	0	0	0	0	0	0	0	0	0	1	0	0	0	0	0	0	0	0	0
/Users/JennAlien/Pictures/B41_chumTrapCreekmerge/PICT0113.JPG	B41_chumTrapCreek	83 days, 19:10:17	04:06:21	NSRAA Creek	59.4153	-136.072	78.2324	chum	0	0	0	0	0	0	0	0	0	0	1	0	0	0	0	0	0	0	0	0
/Users/JennAlien/Pictures/B41_chumTrapCreekmerge/PICT0114.JPG	B41_chumTrapCreek	83 days, 19:10:17	04:06:22	NSRAA Creek	59.4153	-136.072	78.2324	chum	0	0	0	0	0	0	0	0	0	0	1	0	0	0	0	0	0	0	0	0
/Users/JennAlien/Pictures/B41_chumTrapCreekmerge/PICT0115.JPG	B41_chumTrapCreek	83 days, 19:10:17	04:06:28	NSRAA Creek	59.4153	-136.072	78.2324	chum	0	0	0	0	0	0	0	0	0	0	1	0	0	0	0	0	0	0	0	0
/Users/JennAlien/Pictures/B41_chumTrapCreekmerge/PICT0116.JPG	B41_chumTrapCreek	83 days, 19:10:17	04:06:29	NSRAA Creek	59.4153	-136.072	78.2324	chum	0	0	0	0	0	0	0	0	0	0	1	0	0	0	0	0	0	0	0	0
/Users/JennAlien/Pictures/B41_chumTrapCreekmerge/PICT0117.JPG	B41_chumTrapCreek	83 days, 19:10:17	04:06:30	NSRAA Creek	59.4153	-136.072	78.2324	chum	0	0	0	0	0	0	0	0	0	0	0	0	0	0	0	0	0	0	0	0
/Users/JennAlien/Pictures/B41_chumTrapCreekmerge/PICT0118.JPG	B41_chumTrapCreek	83 days, 19:10:17	04:06:36	NSRAA Creek	59.4153	-136.072	78.2324	chum	0	0	0	0	0	0	0	0	0	0	0	0	0	0	0	0	0	0	0	0
/Users/JennAlien/Pictures/B41_chumTrapCreekmerge/PICT0119.JPG	B41_chumTrapCreek	83 days, 19:10:17	04:06:37	NSRAA Creek	59.4153	-136.072	78.2324	chum	0	0	0	0	0	0	0	0	0	0	0	0	0	0	0	0	0	0	0	0
/Users/JennAlien/Pictures/B41_chumTrapCreekmerge/PICT0120.JPG	B41_chumTrapCreek	83 days, 19:10:17	04:06:38	NSRAA Creek	59.4153	-136.072	78.2324	chum	0	0	0	0	0	0	0	0	0	0	0	0	0	0	0	0	0	0	0	0
/Users/JennAlien/Pictures/B41_chumTrapCreekmerge/PICT0121.JPG	B41_chumTrapCreek	83 days, 19:10:17	04:09:26	NSRAA Creek	59.4153	-136.072	78.2324	chum	0	0	0	0	0	0	0	0	0	0	0	0	0	0	0	0	0	0	0	0
/Users/JennAlien/Pictures/B41_chumTrapCreekmerge/PICT0122.JPG	B41_chumTrapCreek	83 days, 19:10:17	04:09:27	NSRAA Creek	59.4153	-136.072	78.2324	chum	0	0	0	0	0	0	0	0	0	0	1	0	0	0	0	0	0	0	0	0
/Users/JennAlien/Pictures/B41_chumTrapCreekmerge/PICT0123.JPG	B41_chumTrapCreek	83 days, 19:10:17	04:09:28	NSRAA Creek	59.4153	-136.072	78.2324	chum	0	0	0	0	0	0	0	0	0	0	1	0	0	0	0	0	0	0	0	0
/Users/JennAlien/Pictures/B41_chumTrapCreekmerge/PICT0124.JPG	B41_chumTrapCreek	83 days, 19:10:17	04:09:35	NSRAA Creek	59.4153	-136.072	78.2324	chum	0	0	0	0	0	0	0	0	0	0	2	0	0	0	0	0	0	0	0	0
/Users/JennAlien/Pictures/B41_chumTrapCreekmerge/PICT0125.JPG	B41_chumTrapCreek	83 days, 19:10:17	04:09:36	NSRAA Creek	59.4153	-136.072	78.2324	chum	0	0	0	0	0	0	0	0	0	0	2	0	0	0	0	0	0	0	0	0
/Users/JennAlien/Pictures/B41_chumTrapCreekmerge/PICT0126.JPG	B41_chumTrapCreek	83 days, 19:10:17	04:09:37	NSRAA Creek	59.4153	-136.072	78.2324	chum	0	0	0	0	0	0	0	0	0	0	2	0	0	0	0	0	0	0	0	0
/Users/JennAlien/Pictures/B41_chumTrapCreekmerge/PICT0127.JPG	B41_chumTrapCreek	83 days, 19:10:17	04:10:14	NSRAA Creek	59.4153	-136.072	78.2324	chum	0	0	0	0	0	0	0	0	0	0	0	0	0	0	0	0	0	0	0	0
/Users/JennAlien/Pictures/B41_chumTrapCreekmerge/PICT0128.JPG	B41_chumTrapCreek	83 days, 19:10:17	04:10:15	NSRAA Creek	59.4153	-136.072	78.2324	chum	0	0	0	0	0	0	0	0	0	0	0	0	0	0	0	0	0	0	0	0
/Users/JennAlien/Pictures/B41_chumTrapCreekmerge/PICT0129.JPG	B41_chumTrapCreek	83 days, 19:10:17	04:10:16	NSRAA Creek	59.4153	-136.072	78.2324	chum	0	0	0	0	0	0	0	0	0	0	0	0	0	0	0	0	0	0	0	0
/Users/JennAlien/Pictures/B41_chumTrapCreekmerge/PICT0130.JPG	B41_chumTrapCreek	83 days, 19:10:17	04:46:57	NSRAA Creek	59.4153	-136.072	78.2324	chum	0	0	0	0	0	0	0	0	0	0	0	0	0	0	0	0	0	0	0	0
/Users/JennAlien/Pictures/B41_chumTrapCreekmerge/PICT0131.JPG	B41_chumTrapCreek	83 days, 19:10:17	04:46:58	NSRAA Creek	59.4153	-136.072	78.2324	chum	0	0	0	0	0	0	0	0	0	0	1	0	0	0	0	0	0	0	0	0
/Users/JennAlien/Pictures/B41_chumTrapCreekmerge/PICT0132.JPG	B41_chumTrapCreek	83 days, 19:10:17	04:46:59	NSRAA Creek	59.4153	-136.072	78.2324	chum	0	0	0	0	0	0	0	0	0	0	1	0	0	0	0	0	0	0	0	0
/Users/JennAlien/Pictures/B41_chumTrapCreekmerge/PICT0133.JPG	B41_chumTrapCreek	83 days, 19:10:17	04:47:24	NSRAA Creek	59.4153	-136.072	78.2324	chum	0	0	0	0	0	0	0	0	0	0	1	0	0	0	0	0	0	0	0	0
/Users/JennAlien/Pictures/B41_chumTrapCreekmerge/PICT0134.JPG	B41_chumTrapCreek	83 days, 19:10:17	04:47:25	NSRAA Creek	59.4153	-136.072	78.2324	chum	0	0	0	0	0	0	0	0	0	0	1	0	0	0	0	0	0	0	0	0
/Users/JennAlien/Pictures/B41_chumTrapCreekmerge/PICT0135.JPG	B41_chumTrapCreek	83 days, 19:10:17	04:47:26	NSRAA Creek	59.4153	-136.072	78.2324	chum	0	0	0	0	0	0	0	0	0	0	1	0	0	0	0	0	0	0	0	0
/Users/JennAlien/Pictures/B41_chumTrapCreekmerge/PICT0136.JPG	B41_chumTrapCreek	83 days, 19:10:17	06:38:14	NSRAA Creek	59.4153	-136.072	78.2324	chum	0	0	0	0	0	0	0	0	0	0	0	0	0	0	0	0	1	0	0	0
/Users/JennAlien/Pictures/B41_chumTrapCreekmerge/PICT0137.JPG	B41_chumTrapCreek	83 days, 19:10:17	06:38:15	NSRAA Creek	59.4153	-136.072	78.2324	chum	0	0	0	0	0	0	0	0	0	0	0	0	0	0	0	0	1	0	0	0
/Users/JennAlien/Pictures/B41_chumTrapCreekmerge/PICT0138.JPG	B41_chumTrapCreek	83 days, 19:10:17	06:38:16	NSRAA Creek	59.4153	-136.072	78.2324	chum	0	0	0	0	0	0	0	0	0	0	0	0	0	0	0	0	1	0	0	0
/Users/JennAlien/Pictures/B41_chumTrapCreekmerge/PICT0139.JPG	B41_chumTrapCreek	83 days, 19:10:17	17:34:34	NSRAA Creek	59.4153	-136.072	78.2324	chum	0	0	0	4	0	0	0	0	0	0	0	0	0	0	0	0	0	0	0	0
/Users/JennAlien/Pictures/B41_chumTrapCreekmerge/PICT0140.JPG	B41_chumTrapCreek	83 days, 19:10:17	17:34:35	NSRAA Creek	59.4153	-136.072	78.2324	chum	0	0	0	4	0	0	0	0	0	0	0	0	0	0	0	0	0	0	0	0
/Users/JennAlien/Pictures/B41_chumTrapCreekmerge/PICT0141.JPG	B41_chumTrapCreek	83 days, 19:10:17	17:34:36	NSRAA Creek	59.4153	-136.072	78.2324	chum	0	0	0	4	0	0	0	0	0	0	0	0	0	0	0	1	0	0	0	0
/Users/JennAlien/Pictures/B41_chumTrapCreekmerge/PICT0142.JPG	B41_chumTrapCreek	83 days, 19:10:17	20:06:19	NSRAA Creek	59.4153	-136.072	78.2324	chum	0	0	0	0	0	0	0	0	0	0	0	0	0	0	0	0	0	0	0	0
/Users/JennAlien/Pictures/B41_chumTrapCreekmerge/PICT0143.JPG	B41_chumTrapCreek	83 days, 19:10:17	20:06:20	NSRAA Creek	59.4153	-136.072	78.2324	chum	0	0	0	0	0	0	0	0	0	0	0	0	0	0	0	0	0	0	0	0
/Users/JennAlien/Pictures/B41_chumTrapCreekmerge/PICT0144.JPG	B41_chumTrapCreek	83 days, 19:10:17	20:06:21	NSRAA Creek	59.4153	-136.072	78.2324	chum	0	0	0	0	0	0	0	0	0	0	1	0	0	0	0	0	0	0	0	0
/Users/JennAlien/Pictures/B41_chumTrapCreekmerge/PICT0145.JPG	B41_chumTrapCreek	83 days, 19:10:17	20:07:31	NSRAA Creek	59.4153	-136.072	78.2324	chum	0	0	0	0	0	0	0	0	0	0	0	0	0	0	0	0	0	0	0	0
/Users/JennAlien/Pictures/B41_chumTrapCreekmerge/PICT0146.JPG	B41_chumTrapCreek	83 days, 19:10:17	20:07:31	NSRAA Creek	59.4153	-136.072	78.2324	chum	0	0	0	0	0	0	0	0	0	0	1	0	0	0	0	0	0	0	0	0
/Users/JennAlien/Pictures/B41_chumTrapCreekmerge/PICT0147.JPG	B41_chumTrapCreek	83 days, 19:10:17	20:07:32	NSRAA Creek	59.4153	-136.072	78.2324	chum	0	0	0	0	0	0	0	0	0	0	1	0	0	0	0	0	0	0	0	0
/Users/JennAlien/Pictures/B41_chumTrapCreekmerge/PICT0148.JPG	B41_chumTrapCreek	83 days, 19:10:17	20:35:56	NSRAA Creek	59.4153	-136.072	78.2324	chum	0	0	0	0	0	0	0	0	0	0	1	0	0	0	0	0	0	0	0	0
/Users/JennAlien/Pictures/B41_chumTrapCreekmerge/PICT0149.JPG	B41_chumTrapCreek	83 days, 19:10:17	20:35:56	NSRAA Creek	59.4153	-136.072	78.2324	chum	0	0	0	0	0	0	0	0	0	0	1	0	0	0	0	0	0	0	0	0
/Users/JennAlien/Pictures/B41_chumTrapCreekmerge/PICT0150.JPG	B41_chumTrapCreek	83 days, 19:10:17	20:35:57	NSRAA Creek	59.4153	-136.072	78.2324	chum	0	0	0	0	0	0	0	0	0	0	1	0	0	0	0	0	0	0	0	0
/Users/JennAlien/Pictures/B41_chumTrapCreekmerge/PICT0151.JPG	B41_chumTrapCreek	83 days, 19:10:17	20:37:11	NSRAA Creek	59.4153	-136.072	78.2324	chum	0	0	0	0	0	0	0	0	0	0	2	0	0	0	0	0	0	0	0	0
/Users/JennAlien/Pictures/B41_chumTrapCreekmerge/PICT0152.JPG	B41_chumTrapCreek	83 days, 19:10:17	20:37:12	NSRAA Creek	59.4153	-136.072	78.2324	chum	0	0	0	0	0	0	0	0	0	0	2	0	0	0	0	0	0	0	0	0
/Users/JennAlien/Pictures/B41_chumTrapCreekmerge/PICT0153.JPG	B41_chumTrapCreek	83 days, 19:10:17	20:37:13	NSRAA Creek	59.4153	-136.072	78.2324	chum	0	0	0	0	0	0	0	0	0	0	2	0	0	0	0	0	0	0	0	0
/Users/JennAlien/Pictures/B41_chumTrapCreekmerge/PICT0154.JPG	B41_chumTrapCreek	83 days, 19:10:17	20:37:24	NSRAA Creek	59.4153	-136.072	78.2324	chum	0	0	0	0	0	0	0	0	0	0	2	0	0	0	0	0	0	0	0	0
/Users/JennAlien/Pictures/B41_chumTrapCreekmerge/PICT0155.JPG	B41_chumTrapCreek	83 days, 19:10:17	20:37:25	NSRAA Creek	59.4153	-136.072	78.2324	chum	0	0	0	0	0	0	0	0	0	0	2	0	0	0	0	0	0	0	0	0
/Users/JennAlien/Pictures/B41_chumTrapCreekmerge/PICT0156.JPG	B41_chumTrapCreek	83 days, 19:10:17	20:37:25	NSRAA Creek	59.4153	-136.072	78.2324	chum	0	0	0	0	0	0	0	0	0	0	2	0	0	0	0	0	0	0	0	0
/Users/JennAlien/Pictures/B41_chumTrapCreekmerge/PICT0157.JPG	B41_chumTrapCreek	83 days, 19:10:17	20:37:37	NSRAA Creek	59.4153	-136.072	78.2324	chum	0	0	0	0	0	0	0	0	0	0	2	0	0	0	0	0	0	0	0	0
/Users/JennAlien/Pictures/B41_chumTrapCreekmerge/PICT0158.JPG	B41_chumTrapCreek	83 days, 19:10:17	20:37:38	NSRAA Creek	59.4153	-136.072	78.2324	chum	0	0	0	0	0	0	0	0	0	0	2	0	0	0	0	0	0	0	0	0
/Users/JennAlien/Pictures/B41_chumTrapCreekmerge/PICT0159.JPG	B41_chumTrapCreek	83 days, 19:10:17	20:37:38	NSRAA Creek	59.4153	-136.072	78.2324	chum	0	0	0	0	0	0	0	0	0	0	2	0	0	0	0	0	0	0	0	0
/Users/JennAlien/Pictures/B41_chumTrapCreekmerge/PICT0160.JPG	B41_chumTrapCreek	83 days, 19:10:17	20:37:47	NSRAA Creek	59.4153	-136.072	78.2324	chum	0	0	0	0	0	0	0	0	0	0	2	0	0	0	0	0	0	0	0	0
/Users/JennAlien/Pictures/B41_chumTrapCreekmerge/PICT0161.JPG	B41_chumTrapCreek	83 days, 19:10:17	20:37:48	NSRAA Creek	59.4153	-136.072	78.2324	chum	0	0	0	0	0	0	0	0	0	0	1	0	0	0	0	0	0	0	0	0
/Users/JennAlien/Pictures/B41_chumTrapCreekmerge/PICT0162.JPG	B41_chumTrapCreek	83 days, 19:10:17	20:37:48	NSRAA Creek	59.4153	-136.072	78.2324	chum	0	0	0	0	0	0	0	0	0	0	1	0	0	0	0	0	0	0	0	0
/Users/JennAlien/Pictures/B41_chumTrapCreekmerge/PICT0163.JPG	B41_chumTrapCreek	83 days, 19:10:17	20:39:00	NSRAA Creek	59.4153	-136.072	78.2324	chum	0	0	0	0	0	0	0	0	0	0	0	0	0	0	0	0	0	0	0	0
/Users/JennAlien/Pictures/B41_chumTrapCreekmerge/PICT0164.JPG	B41_chumTrapCreek	83 days, 19:10:17	20:39:01	NSRAA Creek	59.4153	-136.072	78.2324	chum	0	0	0	0	0	0	0	0	0	0	0	0	0	0	0	0	0	0	0	0
/Users/JennAlien/Pictures/B41_chumTrapCreekmerge/PICT0165.JPG	B41_chumTrapCreek	83 days, 19:10:17	20:39:01	NSRAA Creek	59.4153	-136.072	78.2324	chum	0	0	0	0	0	0	0	0	0	0	0	0	0	0	0	0	0	0	0	0
/Users/JennAlien/Pictures/B41_chumTrapCreekmerge/PICT0166.JPG	B41_chumTrapCreek	83 days, 19:10:17	23:01:15	NSRAA Creek	59.4153	-136.072	78.2324	chum	0	0	0	0	0	0	0	0	0	0	0	0	0	0	0	0	0	0	0	0
/Users/JennAlien/Pictures/B41_chumTrapCreekmerge/PICT0167.JPG	B41_chumTrapCreek	83 days, 19:10:17	23:01:16	NSRAA Creek	59.4153	-136.072	78.2324	chum	0	0	0	0	0	0	0	0	0	0	0	0	0	0	0	0	0	0	0	0
/Users/JennAlien/Pictures/B41_chumTrapCreekmerge/PICT0168.JPG	B41_chumTrapCreek	83 days, 19:10:17	23:01:17	NSRAA Creek	59.4153	-136.072	78.2324	chum	0	0	0	0	0	0	0	0	0	0	0	0	0	0	0	0	0	0	0	0
/Users/JennAlien/Pictures/B41_chumTrapCreekmerge/PICT0169.JPG	B41_chumTrapCreek	83 days, 19:10:17	23:01:24	NSRAA Creek	59.4153	-136.072	78.2324	chum	0	0	0	0	0	0	0	0	0	0	0	0	0	0	0	0	0	0	0	0
/Users/JennAlien/Pictures/B41_chumTrapCreekmerge/PICT0170.JPG	B41_chumTrapCreek	83 days, 19:10:17	23:01:25	NSRAA Creek	59.4153	-136.072	78.2324	chum	0	0	0	0	0	0	0	0	0	0	0	0	0	0	0	0	0	0	0	0
/Users/JennAlien/Pictures/B41_chumTrapCreekmerge/PICT0171.JPG	B41_chumTrapCreek	83 days, 19:10:17	23:01:26	NSRAA Creek	59.4153	-136.072	78.2324	chum	0	0	0	0	0	0	0	0	0	0	0	0	0	0	0	0	0	0	0	0
/Users/JennAlien/Pictures/B41_chumTrapCreekmerge/PICT0172.JPG	B41_chumTrapCreek	83 days, 19:10:17	23:01:57	NSRAA Creek	59.4153	-136.072	78.2324	chum	0	0	0	0	0	0	0	0	0	0	0	0	0	0	0	0	0	0	0	0
/Users/JennAlien/Pictures/B41_chumTrapCreekmerge/PICT0173.JPG	B41_chumTrapCreek	83 days, 19:10:17	23:01:58	NSRAA Creek	59.4153	-136.072	78.2324	chum	0	0	0	0	0	0	0	0	0	0	0	0	0	0	0	0	0	0	0	0
/Users/JennAlien/Pictures/B41_chumTrapCreekmerge/PICT0174.JPG	B41_chumTrapCreek	83 days, 19:10:17	23:01:58	NSRAA Creek	59.4153	-136.072	78.2324	chum	0	0	0	0	0	0	0	0	0	0	0	0	0	0	0	0	0	0	0	0
/Users/JennAlien/Pictures/B41_chumTrapCreekmerge/PICT0175.JPG	B41_chumTrapCreek	83 days, 19:10:17	23:02:12	NSRAA Creek	59.4153	-136.072	78.2324	chum	0	0	0	0	0	0	0	0	0	0	0	0	0	0	0	0	0	0	0	0
/Users/JennAlien/Pictures/B41_chumTrapCreekmerge/PICT0176.JPG	B41_chumTrapCreek	83 days, 19:10:17	23:02:13	NSRAA Creek	59.4153	-136.072	78.2324	chum	0	0	0	0	0	0	0	0	0	0	0	0	0	0	0	0	0	0	0	0
/Users/JennAlien/Pictures/B41_chumTrapCreekmerge/PICT0177.JPG	B41_chumTrapCreek	83 days, 19:10:17	23:02:14	NSRAA Creek	59.4153	-136.072	78.2324	chum	0	0	0	0	0	0	0	0	0	0	0	0	0	0	0	0	0	0	0	0
/Users/JennAlien/Pictures/B41_chumTrapCreekmerge/PICT0178.JPG	B41_chumTrapCreek	83 days, 19:10:17	23:03:17	NSRAA Creek	59.4153	-136.072	78.2324	chum	0	0	0	0	0	0	0	0	0	0	0	0	0	0	0	0	0	0	0	0
/Users/JennAlien/Pictures/B41_chumTrapCreekmerge/PICT0179.JPG	B41_chumTrapCreek	83 days, 19:10:17	23:03:17	NSRAA Creek	59.4153	-136.072	78.2324	chum	0	0	0	0	0	0	0	0	0	0	0	0	0	0	0	0	0	0	0	0
/Users/JennAlien/Pictures/B41_chumTrapCreekmerge/PICT0180.JPG	B41_chumTrapCreek	83 days, 19:10:17	23:03:18	NSRAA Creek	59.4153	-136.072	78.2324	chum	0	0	0	0	0	0	0	0	0	0	0	0	0	0	0	0	0	0	0	0
/Users/JennAlien/Pictures/B41_chumTrapCreekmerge/PICT0181.JPG	B41_chumTrapCreek	83 days, 19:10:17	23:03:35	NSRAA Creek	59.4153	-136.072	78.2324	chum	0	0	0	0	0	0	0	0	0	0	1	0	0	0	0	0	0	0	0	0
/Users/JennAlien/Pictures/B41_chumTrapCreekmerge/PICT0182.JPG	B41_chumTrapCreek	83 days, 19:10:17	23:03:36	NSRAA Creek	59.4153	-136.072	78.2324	chum	0	0	0	0	0	0	0	0	0	0	1	0	0	0	0	0	0	0	0	0
/Users/JennAlien/Pictures/B41_chumTrapCreekmerge/PICT0183.JPG	B41_chumTrapCreek	83 days, 19:10:17	23:03:36	NSRAA Creek	59.4153	-136.072	78.2324	chum	0	0	0	0	0	0	0	0	0	0	1	0	0	0	0	0	0	0	0	0
/Users/JennAlien/Pictures/B41_chumTrapCreekmerge/PICT0184.JPG	B41_chumTrapCreek	83 days, 19:10:17	23:04:44	NSRAA Creek	59.4153	-136.072	78.2324	chum	0	0	0	0	0	0	0	0	0	0	1	0	0	0	0	0	0	0	0	0
/Users/JennAlien/Pictures/B41_chumTrapCreekmerge/PICT0185.JPG	B41_chumTrapCreek	83 days, 19:10:17	23:04:45	NSRAA Creek	59.4153	-136.072	78.2324	chum	0	0	0	0	0	0	0	0	0	0	1	0	0	0	0	0	0	0	0	0
/Users/JennAlien/Pictures/B41_chumTrapCreekmerge/PICT0186.JPG	B41_chumTrapCreek	83 days, 19:10:17	23:04:46	NSRAA Creek	59.4153	-136.072	78.2324	chum	0	0	0	0	0	0	0	0	0	0	1	0	0	0	0	0	0	0	0	0
/Users/JennAlien/Pictures/B41_chumTrapCreekmerge/PICT0187.JPG	B41_chumTrapCreek	83 days, 19:10:17	23:05:41	NSRAA Creek	59.4153	-136.072	78.2324	chum	0	0	0	0	0	0	0	0	0	0	0	0	0	0	0	0	0	0	0	0
/Users/JennAlien/Pictures/B41_chumTrapCreekmerge/PICT0188.JPG	B41_chumTrapCreek	83 days, 19:10:17	23:05:41	NSRAA Creek	59.4153	-136.072	78.2324	chum	0	0	0	0	0	0	0	0	0	0	0	0	0	0	0	0	0	0	0	0
/Users/JennAlien/Pictures/B41_chumTrapCreekmerge/PICT0189.JPG	B41_chumTrapCreek	83 days, 19:10:17	23:05:42	NSRAA Creek	59.4153	-136.072	78.2324	chum	0	0	0	0	0	0	0	0	0	0	0	0	0	0	0	0	0	0	0	0
/Users/JennAlien/Pictures/B41_chumTrapCreekmerge/PICT0190.JPG	B41_chumTrapCreek	83 days, 19:10:17	23:06:00	NSRAA Creek	59.4153	-136.072	78.2324	chum	0	0	0	0	0	0	0	0	0	0	0	0	0	0	0	0	0	0	0	0
/Users/JennAlien/Pictures/B41_chumTrapCreekmerge/PICT0191.JPG	B41_chumTrapCreek	83 days, 19:10:17	23:06:00	NSRAA Creek	59.4153	-136.072	78.2324	chum	0	0	0	0	0	0	0	0	0	0	0	0	0	0	0	0	0	0	0	0
/Users/JennAlien/Pictures/B41_chumTrapCreekmerge/PICT0192.JPG	B41_chumTrapCreek	83 days, 19:10:17	23:06:01	NSRAA Creek	59.4153	-136.072	78.2324	chum	0	0	0	0	0	0	0	0	0	0	0	0	0	0	0	0	0	0	0	0
/Users/JennAlien/Pictures/B41_chumTrapCreekmerge/PICT0193.JPG	B41_chumTrapCreek	83 days, 19:10:17	23:06:22	NSRAA Creek	59.4153	-136.072	78.2324	chum	0	0	0	0	0	0	0	0	0	0	2	0	0	0	0	0	0	0	0	0
/Users/JennAlien/Pictures/B41_chumTrapCreekmerge/PICT0194.JPG	B41_chumTrapCreek	83 days, 19:10:17	23:06:23	NSRAA Creek	59.4153	-136.072	78.2324	chum	0	0	0	0	0	0	0	0	0	0	2	0	0	0	0	0	0	0	0	0
/Users/JennAlien/Pictures/B41_chumTrapCreekmerge/PICT0195.JPG	B41_chumTrapCreek	83 days, 19:10:17	23:06:24	NSRAA Creek	59.4153	-136.072	78.2324	chum	0	0	0	0	0	0	0	0	0	0	0	0	0	0	0	0	0	0	0	0
/Users/JennAlien/Pictures/B41_chumTrapCreekmerge/PICT0196.JPG	B41_chumTrapCreek	83 days, 19:10:17	23:06:31	NSRAA Creek	59.4153	-136.072	78.2324	chum	0	0	0	0	0	0	0	0	0	0	0	0	0	0	0	0	0	0	0	0
/Users/JennAlien/Pictures/B41_chumTrapCreekmerge/PICT0197.JPG	B41_chumTrapCreek	83 days, 19:10:17	23:06:32	NSRAA Creek	59.4153	-136.072	78.2324	chum	0	0	0	0	0	0	0	0	0	0	0	0	0	0	0	0	0	0	0	0
/Users/JennAlien/Pictures/B41_chumTrapCreekmerge/PICT0198.JPG	B41_chumTrapCreek	83 days, 19:10:17	23:06:33	NSRAA Creek	59.4153	-136.072	78.2324	chum	0	0	0	0	0	0	0	0	0	0	0	0	0	0	0	0	0	0	0	0
/Users/JennAlien/Pictures/B41_chumTrapCreekmerge/PICT0199.JPG	B41_chumTrapCreek	83 days, 19:10:17	23:10:58	NSRAA Creek	59.4153	-136.072	78.2324	chum	0	0	0	0	0	0	0	0	0	0	0	0	0	0	0	0	0	0	0	0
/Users/JennAlien/Pictures/B41_chumTrapCreekmerge/PICT0200.JPG	B41_chumTrapCreek	83 days, 19:10:17	23:10:59	NSRAA Creek	59.4153	-136.072	78.2324	chum	0	0	0	0	0	0	0	0	0	0	1	0	0	0	0	0	0	0	0	0
/Users/JennAlien/Pictures/B41_chumTrapCreekmerge/PICT0201.JPG	B41_chumTrapCreek	83 days, 19:10:17	23:11:00	NSRAA Creek	59.4153	-136.072	78.2324	chum	0	0	0	0	0	0	0	0	0	0	1	0	0	0	0	0	0	0	0	0
/Users/JennAlien/Pictures/B41_chumTrapCreekmerge/PICT0202.JPG	B41_chumTrapCreek	83 days, 19:10:18	00:52:28	NSRAA Creek	59.4153	-136.072	78.2324	chum	0	0	0	0	0	0	0	0	0	0	1	0	0	0	0	0	0	0	0	0
/Users/JennAlien/Pictures/B41_chumTrapCreekmerge/PICT0203.JPG	B41_chumTrapCreek	83 days, 19:10:18	00:52:29	NSRAA Creek	59.4153	-136.072	78.2324	chum	0	0	0	0	0	0	0	0	0	0	1	0	0	0	0	0	0	0	0	0
/Users/JennAlien/Pictures/B41_chumTrapCreekmerge/PICT0204.JPG	B41_chumTrapCreek	83 days, 19:10:18	00:52:30	NSRAA Creek	59.4153	-136.072	78.2324	chum	0	0	0	0	0	0	0	0	0	0	1	0	0	0	0	0	0	0	0	0
/Users/JennAlien/Pictures/B41_chumTrapCreekmerge/PICT0205.JPG	B41_chumTrapCreek	83 days, 19:10:18	00:52:44	NSRAA Creek	59.4153	-136.072	78.2324	chum	0	0	0	0	0	0	0	0	0	0	1	0	0	0	0	0	0	0	0	0
/Users/JennAlien/Pictures/B41_chumTrapCreekmerge/PICT0206.JPG	B41_chumTrapCreek	83 days, 19:10:18	00:52:45	NSRAA Creek	59.4153	-136.072	78.2324	chum	0	0	0	0	0	0	0	0	0	0	1	0	0	0	0	0	0	0	0	0
/Users/JennAlien/Pictures/B41_chumTrapCreekmerge/PICT0207.JPG	B41_chumTrapCreek	83 days, 19:10:18	00:52:46	NSRAA Creek	59.4153	-136.072	78.2324	chum	0	0	0	0	0	0	0	0	0	0	1	0	0	0	0	0	0	0	0	0
/Users/JennAlien/Pictures/B41_chumTrapCreekmerge/PICT0208.JPG	B41_chumTrapCreek	83 days, 19:10:18	00:52:52	NSRAA Creek	59.4153	-136.072	78.2324	chum	0	0	0	0	0	0	0	0	0	0	2	0	0	0	0	0	0	0	0	0
/Users/JennAlien/Pictures/B41_chumTrapCreekmerge/PICT0209.JPG	B41_chumTrapCreek	83 days, 19:10:18	00:52:53	NSRAA Creek	59.4153	-136.072	78.2324	chum	0	0	0	0	0	0	0	0	0	0	2	0	0	0	0	0	0	0	0	0
/Users/JennAlien/Pictures/B41_chumTrapCreekmerge/PICT0210.JPG	B41_chumTrapCreek	83 days, 19:10:18	00:52:54	NSRAA Creek	59.4153	-136.072	78.2324	chum	0	0	0	0	0	0	0	0	0	0	2	0	0	0	0	0	0	0	0	0
/Users/JennAlien/Pictures/B41_chumTrapCreekmerge/PICT0211.JPG	B41_chumTrapCreek	83 days, 19:10:18	00:53:03	NSRAA Creek	59.4153	-136.072	78.2324	chum	0	0	0	0	0	0	0	0	0	0	1	0	0	0	0	0	0	0	0	0
/Users/JennAlien/Pictures/B41_chumTrapCreekmerge/PICT0212.JPG	B41_chumTrapCreek	83 days, 19:10:18	00:53:04	NSRAA Creek	59.4153	-136.072	78.2324	chum	0	0	0	0	0	0	0	0	0	0	1	0	0	0	0	0	0	0	0	0
/Users/JennAlien/Pictures/B41_chumTrapCreekmerge/PICT0213.JPG	B41_chumTrapCreek	83 days, 19:10:18	00:53:04	NSRAA Creek	59.4153	-136.072	78.2324	chum	0	0	0	0	0	0	0	0	0	0	1	0	0	0	0	0	0	0	0	0
/Users/JennAlien/Pictures/B41_chumTrapCreekmerge/PICT0214.JPG	B41_chumTrapCreek	83 days, 19:10:18	00:53:18	NSRAA Creek	59.4153	-136.072	78.2324	chum	0	0	0	0	0	0	0	0	0	0	1	0	0	0	0	0	0	0	0	0
/Users/JennAlien/Pictures/B41_chumTrapCreekmerge/PICT0215.JPG	B41_chumTrapCreek	83 days, 19:10:18	00:53:19	NSRAA Creek	59.4153	-136.072	78.2324	chum	0	0	0	0	0	0	0	0	0	0	1	0	0	0	0	0	0	0	0	0
/Users/JennAlien/Pictures/B41_chumTrapCreekmerge/PICT0216.JPG	B41_chumTrapCreek	83 days, 19:10:18	00:53:20	NSRAA Creek	59.4153	-136.072	78.2324	chum	0	0	0	0	0	0	0	0	0	0	1	0	0	0	0	0	0	0	0	0
/Users/JennAlien/Pictures/B41_chumTrapCreekmerge/PICT0217.JPG	B41_chumTrapCreek	83 days, 19:10:18	00:53:26	NSRAA Creek	59.4153	-136.072	78.2324	chum	0	0	0	0	0	0	0	0	0	0	1	0	0	0	0	0	0	0	0	0
/Users/JennAlien/Pictures/B41_chumTrapCreekmerge/PICT0218.JPG	B41_chumTrapCreek	83 days, 19:10:18	00:53:27	NSRAA Creek	59.4153	-136.072	78.2324	chum	0	0	0	0	0	0	0	0	0	0	1	0	0	0	0	0	0	0	0	0
/Users/JennAlien/Pictures/B41_chumTrapCreekmerge/PICT0219.JPG	B41_chumTrapCreek	83 days, 19:10:18	00:53:28	NSRAA Creek	59.4153	-136.072	78.2324	chum	0	0	0	0	0	0	0	0	0	0	1	0	0	0	0	0	0	0	0	0
/Users/JennAlien/Pictures/B41_chumTrapCreekmerge/PICT0220.JPG	B41_chumTrapCreek	83 days, 19:10:18	00:53:35	NSRAA Creek	59.4153	-136.072	78.2324	chum	0	0	0	0	0	0	0	0	0	0	1	0	0	0	0	0	0	0	0	0
/Users/JennAlien/Pictures/B41_chumTrapCreekmerge/PICT0221.JPG	B41_chumTrapCreek	83 days, 19:10:18	00:53:35	NSRAA Creek	59.4153	-136.072	78.2324	chum	0	0	0	0	0	0	0	0	0	0	1	0	0	0	0	0	0	0	0	0
/Users/JennAlien/Pictures/B41_chumTrapCreekmerge/PICT0222.JPG	B41_chumTrapCreek	83 days, 19:10:18	00:53:36	NSRAA Creek	59.4153	-136.072	78.2324	chum	0	0	0	0	0	0	0	0	0	0	1	0	0	0	0	0	0	0	0	0
/Users/JennAlien/Pictures/B41_chumTrapCreekmerge/PICT0223.JPG	B41_chumTrapCreek	83 days, 19:10:18	00:53:43	NSRAA Creek	59.4153	-136.072	78.2324	chum	0	0	0	0	0	0	0	0	0	0	1	0	0	0	0	0	0	0	0	0
/Users/JennAlien/Pictures/B41_chumTrapCreekmerge/PICT0224.JPG	B41_chumTrapCreek	83 days, 19:10:18	00:53:44	NSRAA Creek	59.4153	-136.072	78.2324	chum	0	0	0	0	0	0	0	0	0	0	1	0	0	0	0	0	0	0	0	0
/Users/JennAlien/Pictures/B41_chumTrapCreekmerge/PICT0225.JPG	B41_chumTrapCreek	83 days, 19:10:18	00:53:44	NSRAA Creek	59.4153	-136.072	78.2324	chum	0	0	0	0	0	0	0	0	0	0	1	0	0	0	0	0	0	0	0	0
/Users/JennAlien/Pictures/B41_chumTrapCreekmerge/PICT0226.JPG	B41_chumTrapCreek	83 days, 19:10:18	00:53:50	NSRAA Creek	59.4153	-136.072	78.2324	chum	0	0	0	0	0	0	0	0	0	0	1	0	0	0	0	0	0	0	0	0
/Users/JennAlien/Pictures/B41_chumTrapCreekmerge/PICT0227.JPG	B41_chumTrapCreek	83 days, 19:10:18	00:53:51	NSRAA Creek	59.4153	-136.072	78.2324	chum	0	0	0	0	0	0	0	0	0	0	3	1	1	0	0	0	0	0	0	0
/Users/JennAlien/Pictures/B41_chumTrapCreekmerge/PICT0228.JPG	B41_chumTrapCreek	83 days, 19:10:18	00:53:52	NSRAA Creek	59.4153	-136.072	78.2324	chum	0	0	0	0	0	0	0	0	0	0	3	1	1	0	0	0	0	0	0	0
/Users/JennAlien/Pictures/B41_chumTrapCreekmerge/PICT0229.JPG	B41_chumTrapCreek	83 days, 19:10:18	00:54:05	NSRAA Creek	59.4153	-136.072	78.2324	chum	0	0	0	0	0	0	0	0	0	0	0	0	0	0	0	0	0	0	0	0
/Users/JennAlien/Pictures/B41_chumTrapCreekmerge/PICT0230.JPG	B41_chumTrapCreek	83 days, 19:10:18	00:54:06	NSRAA Creek	59.4153	-136.072	78.2324	chum	0	0	0	0	0	0	0	0	0	0	0	0	0	0	0	0	0	0	0	0
/Users/JennAlien/Pictures/B41_chumTrapCreekmerge/PICT0231.JPG	B41_chumTrapCreek	83 days, 19:10:18	00:54:07	NSRAA Creek	59.4153	-136.072	78.2324	chum	0	0	0	0	0	0	0	0	0	0	0	0	0	0	0	0	0	0	0	0
/Users/JennAlien/Pictures/B41_chumTrapCreekmerge/PICT0232.JPG	B41_chumTrapCreek	83 days, 19:10:18	00:55:01	NSRAA Creek	59.4153	-136.072	78.2324	chum	0	0	0	0	0	0	0	0	0	0	0	0	0	0	0	0	0	0	0	0
/Users/JennAlien/Pictures/B41_chumTrapCreekmerge/PICT0233.JPG	B41_chumTrapCreek	83 days, 19:10:18	00:55:02	NSRAA Creek	59.4153	-136.072	78.2324	chum	0	0	0	0	0	0	0	0	0	0	1	0	0	0	0	0	0	0	0	0
/Users/JennAlien/Pictures/B41_chumTrapCreekmerge/PICT0234.JPG	B41_chumTrapCreek	83 days, 19:10:18	00:55:03	NSRAA Creek	59.4153	-136.072	78.2324	chum	0	0	0	0	0	0	0	0	0	0	1	0	0	0	0	0	0	0	0	0
/Users/JennAlien/Pictures/B41_chumTrapCreekmerge/PICT0235.JPG	B41_chumTrapCreek	83 days, 19:10:18	00:55:21	NSRAA Creek	59.4153	-136.072	78.2324	chum	0	0	0	0	0	0	0	0	0	0	1	0	0	0	0	0	0	0	0	0
/Users/JennAlien/Pictures/B41_chumTrapCreekmerge/PICT0236.JPG	B41_chumTrapCreek	83 days, 19:10:18	00:55:21	NSRAA Creek	59.4153	-136.072	78.2324	chum	0	0	0	0	0	0	0	0	0	0	1	0	0	0	0	0	0	0	0	0
/Users/JennAlien/Pictures/B41_chumTrapCreekmerge/PICT0237.JPG	B41_chumTrapCreek	83 days, 19:10:18	00:55:22	NSRAA Creek	59.4153	-136.072	78.2324	chum	0	0	0	0	0	0	0	0	0	0	1	0	0	0	0	0	0	0	0	0
/Users/JennAlien/Pictures/B41_chumTrapCreekmerge/PICT0238.JPG	B41_chumTrapCreek	83 days, 19:10:18	00:55:28	NSRAA Creek	59.4153	-136.072	78.2324	chum	0	0	0	0	0	0	0	0	0	0	3	1	1	0	0	0	0	0	0	0
/Users/JennAlien/Pictures/B41_chumTrapCreekmerge/PICT0239.JPG	B41_chumTrapCreek	83 days, 19:10:18	00:55:29	NSRAA Creek	59.4153	-136.072	78.2324	chum	0	0	0	0	0	0	0	0	0	0	3	1	1	0	0	0	0	0	0	0
/Users/JennAlien/Pictures/B41_chumTrapCreekmerge/PICT0240.JPG	B41_chumTrapCreek	83 days, 19:10:18	00:55:30	NSRAA Creek	59.4153	-136.072	78.2324	chum	0	0	0	0	0	0	0	0	0	0	3	1	1	0	0	0	0	0	0	0
/Users/JennAlien/Pictures/B41_chumTrapCreekmerge/PICT0241.JPG	B41_chumTrapCreek	83 days, 19:10:18	00:55:36	NSRAA Creek	59.4153	-136.072	78.2324	chum	0	0	0	0	0	0	0	0	0	0	3	1	1	0	0	0	0	0	0	0
/Users/JennAlien/Pictures/B41_chumTrapCreekmerge/PICT0242.JPG	B41_chumTrapCreek	83 days, 19:10:18	00:55:37	NSRAA Creek	59.4153	-136.072	78.2324	chum	0	0	0	0	0	0	0	0	0	0	3	1	1	0	0	0	0	0	0	0
/Users/JennAlien/Pictures/B41_chumTrapCreekmerge/PICT0243.JPG	B41_chumTrapCreek	83 days, 19:10:18	00:55:38	NSRAA Creek	59.4153	-136.072	78.2324	chum	0	0	0	0	0	0	0	0	0	0	3	1	1	0	0	0	0	0	0	0
/Users/JennAlien/Pictures/B41_chumTrapCreekmerge/PICT0244.JPG	B41_chumTrapCreek	83 days, 19:10:18	00:55:44	NSRAA Creek	59.4153	-136.072	78.2324	chum	0	0	0	0	0	0	0	0	0	0	3	1	1	0	0	0	0	0	0	0
/Users/JennAlien/Pictures/B41_chumTrapCreekmerge/PICT0245.JPG	B41_chumTrapCreek	83 days, 19:10:18	00:55:45	NSRAA Creek	59.4153	-136.072	78.2324	chum	0	0	0	0	0	0	0	0	0	0	3	1	1	0	0	0	0	0	0	0
/Users/JennAlien/Pictures/B41_chumTrapCreekmerge/PICT0246.JPG	B41_chumTrapCreek	83 days, 19:10:18	00:55:46	NSRAA Creek	59.4153	-136.072	78.2324	chum	0	0	0	0	0	0	0	0	0	0	3	1	1	0	0	0	0	0	0	0
/Users/JennAlien/Pictures/B41_chumTrapCreekmerge/PICT0247.JPG	B41_chumTrapCreek	83 days, 19:10:18	00:55:52	NSRAA Creek	59.4153	-136.072	78.2324	chum	0	0	0	0	0	0	0	0	0	0	3	1	1	0	0	0	0	0	0	0
/Users/JennAlien/Pictures/B41_chumTrapCreekmerge/PICT0248.JPG	B41_chumTrapCreek	83 days, 19:10:18	00:55:53	NSRAA Creek	59.4153	-136.072	78.2324	chum	0	0	0	0	0	0	0	0	0	0	3	1	1	0	0	0	0	0	0	0
/Users/JennAlien/Pictures/B41_chumTrapCreekmerge/PICT0249.JPG	B41_chumTrapCreek	83 days, 19:10:18	00:55:54	NSRAA Creek	59.4153	-136.072	78.2324	chum	0	0	0	0	0	0	0	0	0	0	3	1	1	0	0	0	0	0	0	0
/Users/JennAlien/Pictures/B41_chumTrapCreekmerge/PICT0250.JPG	B41_chumTrapCreek	83 days, 19:10:18	00:56:00	NSRAA Creek	59.4153	-136.072	78.2324	chum	0	0	0	0	0	0	0	0	0	0	3	1	1	0	0	0	0	0	0	0
/Users/JennAlien/Pictures/B41_chumTrapCreekmerge/PICT0251.JPG	B41_chumTrapCreek	83 days, 19:10:18	00:56:01	NSRAA Creek	59.4153	-136.072	78.2324	chum	0	0	0	0	0	0	0	0	0	0	3	1	1	0	0	0	0	0	0	0
/Users/JennAlien/Pictures/B41_chumTrapCreekmerge/PICT0252.JPG	B41_chumTrapCreek	83 days, 19:10:18	00:56:01	NSRAA Creek	59.4153	-136.072	78.2324	chum	0	0	0	0	0	0	0	0	0	0	3	1	1	0	0	0	0	0	0	0
/Users/JennAlien/Pictures/B41_chumTrapCreekmerge/PICT0253.JPG	B41_chumTrapCreek	83 days, 19:10:18	00:56:08	NSRAA Creek	59.4153	-136.072	78.2324	chum	0	0	0	0	0	0	0	0	0	0	3	1	1	0	0	0	0	0	0	0
/Users/JennAlien/Pictures/B41_chumTrapCreekmerge/PICT0254.JPG	B41_chumTrapCreek	83 days, 19:10:18	00:56:08	NSRAA Creek	59.4153	-136.072	78.2324	chum	0	0	0	0	0	0	0	0	0	0	3	1	1	0	0	0	0	0	0	0
/Users/JennAlien/Pictures/B41_chumTrapCreekmerge/PICT0255.JPG	B41_chumTrapCreek	83 days, 19:10:18	00:56:09	NSRAA Creek	59.4153	-136.072	78.2324	chum	0	0	0	0	0	0	0	0	0	0	3	1	1	0	0	0	0	0	0	0
/Users/JennAlien/Pictures/B41_chumTrapCreekmerge/PICT0256.JPG	B41_chumTrapCreek	83 days, 19:10:18	00:56:15	NSRAA Creek	59.4153	-136.072	78.2324	chum	0	0	0	0	0	0	0	0	0	0	3	1	1	0	0	0	0	0	0	0
/Users/JennAlien/Pictures/B41_chumTrapCreekmerge/PICT0257.JPG	B41_chumTrapCreek	83 days, 19:10:18	00:56:16	NSRAA Creek	59.4153	-136.072	78.2324	chum	0	0	0	0	0	0	0	0	0	0	3	1	1	0	0	0	0	0	0	0
/Users/JennAlien/Pictures/B41_chumTrapCreekmerge/PICT0258.JPG	B41_chumTrapCreek	83 days, 19:10:18	00:56:17	NSRAA Creek	59.4153	-136.072	78.2324	chum	0	0	0	0	0	0	0	0	0	0	1	1	0	0	0	0	0	0	0	0
/Users/JennAlien/Pictures/B41_chumTrapCreekmerge/PICT0259.JPG	B41_chumTrapCreek	83 days, 19:10:18	00:56:23	NSRAA Creek	59.4153	-136.072	78.2324	chum	0	0	0	0	0	0	0	0	0	0	1	0	0	0	0	0	0	0	0	0
/Users/JennAlien/Pictures/B41_chumTrapCreekmerge/PICT0260.JPG	B41_chumTrapCreek	83 days, 19:10:18	00:56:24	NSRAA Creek	59.4153	-136.072	78.2324	chum	0	0	0	0	0	0	0	0	0	0	1	0	0	0	0	0	0	0	0	0
/Users/JennAlien/Pictures/B41_chumTrapCreekmerge/PICT0261.JPG	B41_chumTrapCreek	83 days, 19:10:18	00:56:25	NSRAA Creek	59.4153	-136.072	78.2324	chum	0	0	0	0	0	0	0	0	0	0	1	0	0	0	0	0	0	0	0	0
/Users/JennAlien/Pictures/B41_chumTrapCreekmerge/PICT0262.JPG	B41_chumTrapCreek	83 days, 19:10:18	02:01:25	NSRAA Creek	59.4153	-136.072	78.2324	chum	0	0	0	0	0	0	0	0	0	0	1	0	0	0	0	0	0	0	0	0
/Users/JennAlien/Pictures/B41_chumTrapCreekmerge/PICT0263.JPG	B41_chumTrapCreek	83 days, 19:10:18	02:01:26	NSRAA Creek	59.4153	-136.072	78.2324	chum	0	0	0	0	0	0	0	0	0	0	1	0	0	0	0	0	0	0	0	0
/Users/JennAlien/Pictures/B41_chumTrapCreekmerge/PICT0264.JPG	B41_chumTrapCreek	83 days, 19:10:18	02:01:27	NSRAA Creek	59.4153	-136.072	78.2324	chum	0	0	0	0	0	0	0	0	0	0	1	0	0	0	0	0	0	0	0	0
/Users/JennAlien/Pictures/B41_chumTrapCreekmerge/PICT0265.JPG	B41_chumTrapCreek	83 days, 19:10:18	02:01:50	NSRAA Creek	59.4153	-136.072	78.2324	chum	0	0	0	0	0	0	0	0	0	0	1	0	0	0	0	0	0	0	0	0
/Users/JennAlien/Pictures/B41_chumTrapCreekmerge/PICT0266.JPG	B41_chumTrapCreek	83 days, 19:10:18	02:01:51	NSRAA Creek	59.4153	-136.072	78.2324	chum	0	0	0	0	0	0	0	0	0	0	1	0	0	0	0	0	0	0	0	0
/Users/JennAlien/Pictures/B41_chumTrapCreekmerge/PICT0267.JPG	B41_chumTrapCreek	83 days, 19:10:18	02:01:51	NSRAA Creek	59.4153	-136.072	78.2324	chum	0	0	0	0	0	0	0	0	0	0	1	0	0	0	0	0	0	0	0	0
/Users/JennAlien/Pictures/B41_chumTrapCreekmerge/PICT0268.JPG	B41_chumTrapCreek	83 days, 19:10:18	02:01:59	NSRAA Creek	59.4153	-136.072	78.2324	chum	0	0	0	0	0	0	0	0	0	0	1	0	0	0	0	0	0	0	0	0
/Users/JennAlien/Pictures/B41_chumTrapCreekmerge/PICT0269.JPG	B41_chumTrapCreek	83 days, 19:10:18	02:02:00	NSRAA Creek	59.4153	-136.072	78.2324	chum	0	0	0	0	0	0	0	0	0	0	1	0	0	0	0	0	0	0	0	0
/Users/JennAlien/Pictures/B41_chumTrapCreekmerge/PICT0270.JPG	B41_chumTrapCreek	83 days, 19:10:18	02:02:01	NSRAA Creek	59.4153	-136.072	78.2324	chum	0	0	0	0	0	0	0	0	0	0	1	0	0	0	0	0	0	0	0	0
/Users/JennAlien/Pictures/B41_chumTrapCreekmerge/PICT0271.JPG	B41_chumTrapCreek	83 days, 19:10:18	02:02:07	NSRAA Creek	59.4153	-136.072	78.2324	chum	0	0	0	0	0	0	0	0	0	0	1	0	0	0	0	0	0	0	0	0
/Users/JennAlien/Pictures/B41_chumTrapCreekmerge/PICT0272.JPG	B41_chumTrapCreek	83 days, 19:10:18	02:02:07	NSRAA Creek	59.4153	-136.072	78.2324	chum	0	0	0	0	0	0	0	0	0	0	1	0	0	0	0	0	0	0	0	0
/Users/JennAlien/Pictures/B41_chumTrapCreekmerge/PICT0273.JPG	B41_chumTrapCreek	83 days, 19:10:18	02:02:08	NSRAA Creek	59.4153	-136.072	78.2324	chum	0	0	0	0	0	0	0	0	0	0	1	0	0	0	0	0	0	0	0	0
/Users/JennAlien/Pictures/B41_chumTrapCreekmerge/PICT0274.JPG	B41_chumTrapCreek	83 days, 19:10:18	02:02:20	NSRAA Creek	59.4153	-136.072	78.2324	chum	0	0	0	0	0	0	0	0	0	0	1	0	0	0	0	0	0	0	0	0
/Users/JennAlien/Pictures/B41_chumTrapCreekmerge/PICT0275.JPG	B41_chumTrapCreek	83 days, 19:10:18	02:02:21	NSRAA Creek	59.4153	-136.072	78.2324	chum	0	0	0	0	0	0	0	0	0	0	1	0	0	0	0	0	0	0	0	0
/Users/JennAlien/Pictures/B41_chumTrapCreekmerge/PICT0276.JPG	B41_chumTrapCreek	83 days, 19:10:18	02:02:22	NSRAA Creek	59.4153	-136.072	78.2324	chum	0	0	0	0	0	0	0	0	0	0	1	0	0	0	0	0	0	0	0	0
/Users/JennAlien/Pictures/B41_chumTrapCreekmerge/PICT0277.JPG	B41_chumTrapCreek	83 days, 19:10:18	02:02:29	NSRAA Creek	59.4153	-136.072	78.2324	chum	0	0	0	0	0	0	0	0	0	0	1	0	0	0	0	0	0	0	0	0
/Users/JennAlien/Pictures/B41_chumTrapCreekmerge/PICT0278.JPG	B41_chumTrapCreek	83 days, 19:10:18	02:02:30	NSRAA Creek	59.4153	-136.072	78.2324	chum	0	0	0	0	0	0	0	0	0	0	1	0	0	0	0	0	0	0	0	0
/Users/JennAlien/Pictures/B41_chumTrapCreekmerge/PICT0279.JPG	B41_chumTrapCreek	83 days, 19:10:18	02:02:31	NSRAA Creek	59.4153	-136.072	78.2324	chum	0	0	0	0	0	0	0	0	0	0	1	0	0	0	0	0	0	0	0	0
/Users/JennAlien/Pictures/B41_chumTrapCreekmerge/PICT0280.JPG	B41_chumTrapCreek	83 days, 19:10:18	02:02:37	NSRAA Creek	59.4153	-136.072	78.2324	chum	0	0	0	0	0	0	0	0	0	0	0	0	0	0	0	0	0	0	0	0
/Users/JennAlien/Pictures/B41_chumTrapCreekmerge/PICT0281.JPG	B41_chumTrapCreek	83 days, 19:10:18	02:02:38	NSRAA Creek	59.4153	-136.072	78.2324	chum	0	0	0	0	0	0	0	0	0	0	1	0	0	0	0	0	0	0	0	0
/Users/JennAlien/Pictures/B41_chumTrapCreekmerge/PICT0282.JPG	B41_chumTrapCreek	83 days, 19:10:18	02:02:39	NSRAA Creek	59.4153	-136.072	78.2324	chum	0	0	0	0	0	0	0	0	0	0	1	0	0	0	0	0	0	0	0	0
/Users/JennAlien/Pictures/B41_chumTrapCreekmerge/PICT0283.JPG	B41_chumTrapCreek	83 days, 19:10:18	02:02:47	NSRAA Creek	59.4153	-136.072	78.2324	chum	0	0	0	0	0	0	0	0	0	0	1	0	0	0	0	0	0	0	0	0
/Users/JennAlien/Pictures/B41_chumTrapCreekmerge/PICT0284.JPG	B41_chumTrapCreek	83 days, 19:10:18	02:02:48	NSRAA Creek	59.4153	-136.072	78.2324	chum	0	0	0	0	0	0	0	0	0	0	1	0	0	0	0	0	0	0	0	0
/Users/JennAlien/Pictures/B41_chumTrapCreekmerge/PICT0285.JPG	B41_chumTrapCreek	83 days, 19:10:18	02:02:49	NSRAA Creek	59.4153	-136.072	78.2324	chum	0	0	0	0	0	0	0	0	0	0	1	0	0	0	0	0	0	0	0	0
/Users/JennAlien/Pictures/B41_chumTrapCreekmerge/PICT0286.JPG	B41_chumTrapCreek	83 days, 19:10:18	02:02:57	NSRAA Creek	59.4153	-136.072	78.2324	chum	0	0	0	0	0	0	0	0	0	0	1	0	0	0	0	0	0	0	0	0
/Users/JennAlien/Pictures/B41_chumTrapCreekmerge/PICT0287.JPG	B41_chumTrapCreek	83 days, 19:10:18	02:02:58	NSRAA Creek	59.4153	-136.072	78.2324	chum	0	0	0	0	0	0	0	0	0	0	1	0	0	0	0	0	0	0	0	0
/Users/JennAlien/Pictures/B41_chumTrapCreekmerge/PICT0288.JPG	B41_chumTrapCreek	83 days, 19:10:18	02:02:58	NSRAA Creek	59.4153	-136.072	78.2324	chum	0	0	0	0	0	0	0	0	0	0	1	0	0	0	0	0	0	0	0	0
/Users/JennAlien/Pictures/B41_chumTrapCreekmerge/PICT0289.JPG	B41_chumTrapCreek	83 days, 19:10:18	02:03:05	NSRAA Creek	59.4153	-136.072	78.2324	chum	0	0	0	0	0	0	0	0	0	0	0	0	0	0	0	0	0	0	0	0
/Users/JennAlien/Pictures/B41_chumTrapCreekmerge/PICT0290.JPG	B41_chumTrapCreek	83 days, 19:10:18	02:03:06	NSRAA Creek	59.4153	-136.072	78.2324	chum	0	0	0	0	0	0	0	0	0	0	0	0	0	0	0	0	0	0	0	0
/Users/JennAlien/Pictures/B41_chumTrapCreekmerge/PICT0291.JPG	B41_chumTrapCreek	83 days, 19:10:18	02:03:07	NSRAA Creek	59.4153	-136.072	78.2324	chum	0	0	0	0	0	0	0	0	0	0	0	0	0	0	0	0	0	0	0	0
/Users/JennAlien/Pictures/B41_chumTrapCreekmerge/PICT0292.JPG	B41_chumTrapCreek	83 days, 19:10:18	03:03:44	NSRAA Creek	59.4153	-136.072	78.2324	chum	0	0	0	0	0	0	0	0	0	0	0	0	0	0	0	0	0	0	0	0
/Users/JennAlien/Pictures/B41_chumTrapCreekmerge/PICT0293.JPG	B41_chumTrapCreek	83 days, 19:10:18	03:03:45	NSRAA Creek	59.4153	-136.072	78.2324	chum	0	0	0	0	0	0	0	0	0	0	0	0	0	0	0	0	0	0	0	0
/Users/JennAlien/Pictures/B41_chumTrapCreekmerge/PICT0294.JPG	B41_chumTrapCreek	83 days, 19:10:18	03:03:46	NSRAA Creek	59.4153	-136.072	78.2324	chum	0	0	0	0	0	0	0	0	0	0	0	0	0	0	0	0	0	0	0	0
/Users/JennAlien/Pictures/B41_chumTrapCreekmerge/PICT0295.JPG	B41_chumTrapCreek	83 days, 19:10:18	03:04:17	NSRAA Creek	59.4153	-136.072	78.2324	chum	0	0	0	0	0	0	0	0	0	0	0	0	0	0	0	0	0	0	0	0
/Users/JennAlien/Pictures/B41_chumTrapCreekmerge/PICT0296.JPG	B41_chumTrapCreek	83 days, 19:10:18	03:04:17	NSRAA Creek	59.4153	-136.072	78.2324	chum	0	0	0	0	0	0	0	0	0	0	1	0	0	0	0	0	0	0	0	0
/Users/JennAlien/Pictures/B41_chumTrapCreekmerge/PICT0297.JPG	B41_chumTrapCreek	83 days, 19:10:18	03:04:18	NSRAA Creek	59.4153	-136.072	78.2324	chum	0	0	0	0	0	0	0	0	0	0	1	0	0	0	0	0	0	0	0	0
/Users/JennAlien/Pictures/B41_chumTrapCreekmerge/PICT0298.JPG	B41_chumTrapCreek	83 days, 19:10:18	03:04:42	NSRAA Creek	59.4153	-136.072	78.2324	chum	0	0	0	0	0	0	0	0	0	0	1	0	0	0	0	0	0	0	0	0
/Users/JennAlien/Pictures/B41_chumTrapCreekmerge/PICT0299.JPG	B41_chumTrapCreek	83 days, 19:10:18	03:04:43	NSRAA Creek	59.4153	-136.072	78.2324	chum	0	0	0	0	0	0	0	0	0	0	1	0	0	0	0	0	0	0	0	0
/Users/JennAlien/Pictures/B41_chumTrapCreekmerge/PICT0300.JPG	B41_chumTrapCreek	83 days, 19:10:18	03:04:44	NSRAA Creek	59.4153	-136.072	78.2324	chum	0	0	0	0	0	0	0	0	0	0	1	0	0	0	0	0	0	0	0	0
/Users/JennAlien/Pictures/B41_chumTrapCreekmerge/PICT0301.JPG	B41_chumTrapCreek	83 days, 19:10:18	03:04:50	NSRAA Creek	59.4153	-136.072	78.2324	chum	0	0	0	0	0	0	0	0	0	0	1	0	0	0	0	0	0	0	0	0
/Users/JennAlien/Pictures/B41_chumTrapCreekmerge/PICT0302.JPG	B41_chumTrapCreek	83 days, 19:10:18	03:04:51	NSRAA Creek	59.4153	-136.072	78.2324	chum	0	0	0	0	0	0	0	0	0	0	1	0	0	0	0	0	0	0	0	0
/Users/JennAlien/Pictures/B41_chumTrapCreekmerge/PICT0303.JPG	B41_chumTrapCreek	83 days, 19:10:18	03:04:52	NSRAA Creek	59.4153	-136.072	78.2324	chum	0	0	0	0	0	0	0	0	0	0	1	0	0	0	0	0	0	0	0	0
/Users/JennAlien/Pictures/B41_chumTrapCreekmerge/PICT0304.JPG	B41_chumTrapCreek	83 days, 19:10:18	03:05:20	NSRAA Creek	59.4153	-136.072	78.2324	chum	0	0	0	0	0	0	0	0	0	0	0	0	0	0	0	0	0	0	0	0
/Users/JennAlien/Pictures/B41_chumTrapCreekmerge/PICT0305.JPG	B41_chumTrapCreek	83 days, 19:10:18	03:05:21	NSRAA Creek	59.4153	-136.072	78.2324	chum	0	0	0	0	0	0	0	0	0	0	0	0	0	0	0	0	0	0	0	0
/Users/JennAlien/Pictures/B41_chumTrapCreekmerge/PICT0306.JPG	B41_chumTrapCreek	83 days, 19:10:18	03:05:22	NSRAA Creek	59.4153	-136.072	78.2324	chum	0	0	0	0	0	0	0	0	0	0	0	0	0	0	0	0	0	0	0	0
/Users/JennAlien/Pictures/B41_chumTrapCreekmerge/PICT0307.JPG	B41_chumTrapCreek	83 days, 19:10:18	03:05:40	NSRAA Creek	59.4153	-136.072	78.2324	chum	0	0	0	0	0	0	0	0	0	0	1	0	0	0	0	0	0	0	0	0
/Users/JennAlien/Pictures/B41_chumTrapCreekmerge/PICT0308.JPG	B41_chumTrapCreek	83 days, 19:10:18	03:05:41	NSRAA Creek	59.4153	-136.072	78.2324	chum	0	0	0	0	0	0	0	0	0	0	1	0	0	0	0	0	0	0	0	0
/Users/JennAlien/Pictures/B41_chumTrapCreekmerge/PICT0309.JPG	B41_chumTrapCreek	83 days, 19:10:18	03:05:42	NSRAA Creek	59.4153	-136.072	78.2324	chum	0	0	0	0	0	0	0	0	0	0	1	0	0	0	0	0	0	0	0	0
/Users/JennAlien/Pictures/B41_chumTrapCreekmerge/PICT0310.JPG	B41_chumTrapCreek	83 days, 19:10:18	03:05:55	NSRAA Creek	59.4153	-136.072	78.2324	chum	0	0	0	0	0	0	0	0	0	0	1	0	0	0	0	0	0	0	0	0
/Users/JennAlien/Pictures/B41_chumTrapCreekmerge/PICT0311.JPG	B41_chumTrapCreek	83 days, 19:10:18	03:05:56	NSRAA Creek	59.4153	-136.072	78.2324	chum	0	0	0	0	0	0	0	0	0	0	1	0	0	0	0	0	0	0	0	0
/Users/JennAlien/Pictures/B41_chumTrapCreekmerge/PICT0312.JPG	B41_chumTrapCreek	83 days, 19:10:18	03:05:57	NSRAA Creek	59.4153	-136.072	78.2324	chum	0	0	0	0	0	0	0	0	0	0	1	0	0	0	0	0	0	0	0	0
/Users/JennAlien/Pictures/B41_chumTrapCreekmerge/PICT0313.JPG	B41_chumTrapCreek	83 days, 19:10:18	03:06:04	NSRAA Creek	59.4153	-136.072	78.2324	chum	0	0	0	0	0	0	0	0	0	0	1	0	0	0	0	0	0	0	0	0
/Users/JennAlien/Pictures/B41_chumTrapCreekmerge/PICT0314.JPG	B41_chumTrapCreek	83 days, 19:10:18	03:06:05	NSRAA Creek	59.4153	-136.072	78.2324	chum	0	0	0	0	0	0	0	0	0	0	1	0	0	0	0	0	0	0	0	0
/Users/JennAlien/Pictures/B41_chumTrapCreekmerge/PICT0315.JPG	B41_chumTrapCreek	83 days, 19:10:18	03:06:06	NSRAA Creek	59.4153	-136.072	78.2324	chum	0	0	0	0	0	0	0	0	0	0	1	0	0	0	0	0	0	0	0	0
/Users/JennAlien/Pictures/B41_chumTrapCreekmerge/PICT0316.JPG	B41_chumTrapCreek	83 days, 19:10:18	03:06:14	NSRAA Creek	59.4153	-136.072	78.2324	chum	0	0	0	0	0	0	0	0	0	0	1	0	0	0	0	0	0	0	0	0
/Users/JennAlien/Pictures/B41_chumTrapCreekmerge/PICT0317.JPG	B41_chumTrapCreek	83 days, 19:10:18	03:06:15	NSRAA Creek	59.4153	-136.072	78.2324	chum	0	0	0	0	0	0	0	0	0	0	1	0	0	0	0	0	0	0	0	0
/Users/JennAlien/Pictures/B41_chumTrapCreekmerge/PICT0318.JPG	B41_chumTrapCreek	83 days, 19:10:18	03:06:16	NSRAA Creek	59.4153	-136.072	78.2324	chum	0	0	0	0	0	0	0	0	0	0	1	0	0	0	0	0	0	0	0	0
/Users/JennAlien/Pictures/B41_chumTrapCreekmerge/PICT0319.JPG	B41_chumTrapCreek	83 days, 19:10:18	03:06:35	NSRAA Creek	59.4153	-136.072	78.2324	chum	0	0	0	0	0	0	0	0	0	0	1	0	0	0	0	0	0	0	0	0
/Users/JennAlien/Pictures/B41_chumTrapCreekmerge/PICT0320.JPG	B41_chumTrapCreek	83 days, 19:10:18	03:06:36	NSRAA Creek	59.4153	-136.072	78.2324	chum	0	0	0	0	0	0	0	0	0	0	1	0	0	0	0	0	0	0	0	0
/Users/JennAlien/Pictures/B41_chumTrapCreekmerge/PICT0321.JPG	B41_chumTrapCreek	83 days, 19:10:18	03:06:37	NSRAA Creek	59.4153	-136.072	78.2324	chum	0	0	0	0	0	0	0	0	0	0	1	0	0	0	0	0	0	0	0	0
/Users/JennAlien/Pictures/B41_chumTrapCreekmerge/PICT0322.JPG	B41_chumTrapCreek	83 days, 19:10:18	03:07:03	NSRAA Creek	59.4153	-136.072	78.2324	chum	0	0	0	0	0	0	0	0	0	0	1	0	0	0	0	0	0	0	0	0
/Users/JennAlien/Pictures/B41_chumTrapCreekmerge/PICT0323.JPG	B41_chumTrapCreek	83 days, 19:10:18	03:07:04	NSRAA Creek	59.4153	-136.072	78.2324	chum	0	0	0	0	0	0	0	0	0	0	1	0	0	0	0	0	0	0	0	0
/Users/JennAlien/Pictures/B41_chumTrapCreekmerge/PICT0324.JPG	B41_chumTrapCreek	83 days, 19:10:18	03:07:04	NSRAA Creek	59.4153	-136.072	78.2324	chum	0	0	0	0	0	0	0	0	0	0	1	0	0	0	0	0	0	0	0	0
/Users/JennAlien/Pictures/B41_chumTrapCreekmerge/PICT0325.JPG	B41_chumTrapCreek	83 days, 19:10:18	03:07:31	NSRAA Creek	59.4153	-136.072	78.2324	chum	0	0	0	0	0	0	0	0	0	0	1	0	0	0	0	0	0	0	0	0
/Users/JennAlien/Pictures/B41_chumTrapCreekmerge/PICT0326.JPG	B41_chumTrapCreek	83 days, 19:10:18	03:07:32	NSRAA Creek	59.4153	-136.072	78.2324	chum	0	0	0	0	0	0	0	0	0	0	1	0	0	0	0	0	0	0	0	0
/Users/JennAlien/Pictures/B41_chumTrapCreekmerge/PICT0327.JPG	B41_chumTrapCreek	83 days, 19:10:18	03:07:33	NSRAA Creek	59.4153	-136.072	78.2324	chum	0	0	0	0	0	0	0	0	0	0	1	0	0	0	0	0	0	0	0	0
/Users/JennAlien/Pictures/B41_chumTrapCreekmerge/PICT0328.JPG	B41_chumTrapCreek	83 days, 19:10:18	03:07:42	NSRAA Creek	59.4153	-136.072	78.2324	chum	0	0	0	0	0	0	0	0	0	0	1	0	0	0	0	0	0	0	0	0
/Users/JennAlien/Pictures/B41_chumTrapCreekmerge/PICT0329.JPG	B41_chumTrapCreek	83 days, 19:10:18	03:07:43	NSRAA Creek	59.4153	-136.072	78.2324	chum	0	0	0	0	0	0	0	0	0	0	1	0	0	0	0	0	0	0	0	0
/Users/JennAlien/Pictures/B41_chumTrapCreekmerge/PICT0330.JPG	B41_chumTrapCreek	83 days, 19:10:18	03:07:44	NSRAA Creek	59.4153	-136.072	78.2324	chum	0	0	0	0	0	0	0	0	0	0	1	0	0	0	0	0	0	0	0	0
/Users/JennAlien/Pictures/B41_chumTrapCreekmerge/PICT0331.JPG	B41_chumTrapCreek	83 days, 19:10:18	03:07:52	NSRAA Creek	59.4153	-136.072	78.2324	chum	0	0	0	0	0	0	0	0	0	0	1	0	0	0	0	0	0	0	0	0
/Users/JennAlien/Pictures/B41_chumTrapCreekmerge/PICT0332.JPG	B41_chumTrapCreek	83 days, 19:10:18	03:07:53	NSRAA Creek	59.4153	-136.072	78.2324	chum	0	0	0	0	0	0	0	0	0	0	1	0	0	0	0	0	0	0	0	0
/Users/JennAlien/Pictures/B41_chumTrapCreekmerge/PICT0333.JPG	B41_chumTrapCreek	83 days, 19:10:18	03:07:54	NSRAA Creek	59.4153	-136.072	78.2324	chum	0	0	0	0	0	0	0	0	0	0	1	0	0	0	0	0	0	0	0	0
/Users/JennAlien/Pictures/B41_chumTrapCreekmerge/PICT0334.JPG	B41_chumTrapCreek	83 days, 19:10:18	03:08:06	NSRAA Creek	59.4153	-136.072	78.2324	chum	0	0	0	0	0	0	0	0	0	0	1	0	0	0	0	0	0	0	0	0
/Users/JennAlien/Pictures/B41_chumTrapCreekmerge/PICT0335.JPG	B41_chumTrapCreek	83 days, 19:10:18	03:08:07	NSRAA Creek	59.4153	-136.072	78.2324	chum	0	0	0	0	0	0	0	0	0	0	1	0	0	0	0	0	0	0	0	0
/Users/JennAlien/Pictures/B41_chumTrapCreekmerge/PICT0336.JPG	B41_chumTrapCreek	83 days, 19:10:18	03:08:08	NSRAA Creek	59.4153	-136.072	78.2324	chum	0	0	0	0	0	0	0	0	0	0	1	0	0	0	0	0	0	0	0	0
/Users/JennAlien/Pictures/B41_chumTrapCreekmerge/PICT0337.JPG	B41_chumTrapCreek	83 days, 19:10:18	03:08:34	NSRAA Creek	59.4153	-136.072	78.2324	chum	0	0	0	0	0	0	0	0	0	0	1	0	0	0	0	0	0	0	0	0
/Users/JennAlien/Pictures/B41_chumTrapCreekmerge/PICT0338.JPG	B41_chumTrapCreek	83 days, 19:10:18	03:08:35	NSRAA Creek	59.4153	-136.072	78.2324	chum	0	0	0	0	0	0	0	0	0	0	1	0	0	0	0	0	0	0	0	0
/Users/JennAlien/Pictures/B41_chumTrapCreekmerge/PICT0339.JPG	B41_chumTrapCreek	83 days, 19:10:18	03:08:36	NSRAA Creek	59.4153	-136.072	78.2324	chum	0	0	0	0	0	0	0	0	0	0	1	0	0	0	0	0	0	0	0	0
/Users/JennAlien/Pictures/B41_chumTrapCreekmerge/PICT0340.JPG	B41_chumTrapCreek	83 days, 19:10:18	03:08:51	NSRAA Creek	59.4153	-136.072	78.2324	chum	0	0	0	0	0	0	0	0	0	0	1	0	0	0	0	0	0	0	0	0
/Users/JennAlien/Pictures/B41_chumTrapCreekmerge/PICT0341.JPG	B41_chumTrapCreek	83 days, 19:10:18	03:08:52	NSRAA Creek	59.4153	-136.072	78.2324	chum	0	0	0	0	0	0	0	0	0	0	1	0	0	0	0	0	0	0	0	0
/Users/JennAlien/Pictures/B41_chumTrapCreekmerge/PICT0342.JPG	B41_chumTrapCreek	83 days, 19:10:18	03:08:53	NSRAA Creek	59.4153	-136.072	78.2324	chum	0	0	0	0	0	0	0	0	0	0	1	0	0	0	0	0	0	0	0	0
/Users/JennAlien/Pictures/B41_chumTrapCreekmerge/PICT0343.JPG	B41_chumTrapCreek	83 days, 19:10:18	03:09:33	NSRAA Creek	59.4153	-136.072	78.2324	chum	0	0	0	0	0	0	0	0	0	0	1	0	0	0	0	0	0	0	0	0
/Users/JennAlien/Pictures/B41_chumTrapCreekmerge/PICT0344.JPG	B41_chumTrapCreek	83 days, 19:10:18	03:09:33	NSRAA Creek	59.4153	-136.072	78.2324	chum	0	0	0	0	0	0	0	0	0	0	1	0	0	0	0	0	0	0	0	0
/Users/JennAlien/Pictures/B41_chumTrapCreekmerge/PICT0345.JPG	B41_chumTrapCreek	83 days, 19:10:18	03:09:34	NSRAA Creek	59.4153	-136.072	78.2324	chum	0	0	0	0	0	0	0	0	0	0	1	0	0	0	0	0	0	0	0	0
/Users/JennAlien/Pictures/B41_chumTrapCreekmerge/PICT0346.JPG	B41_chumTrapCreek	83 days, 19:10:18	03:09:40	NSRAA Creek	59.4153	-136.072	78.2324	chum	0	0	0	0	0	0	0	0	0	0	1	0	0	0	0	0	0	0	0	0
/Users/JennAlien/Pictures/B41_chumTrapCreekmerge/PICT0347.JPG	B41_chumTrapCreek	83 days, 19:10:18	03:09:41	NSRAA Creek	59.4153	-136.072	78.2324	chum	0	0	0	0	0	0	0	0	0	0	1	0	0	0	0	0	0	0	0	0
/Users/JennAlien/Pictures/B41_chumTrapCreekmerge/PICT0348.JPG	B41_chumTrapCreek	83 days, 19:10:18	03:09:42	NSRAA Creek	59.4153	-136.072	78.2324	chum	0	0	0	0	0	0	0	0	0	0	1	0	0	0	0	0	0	0	0	0
/Users/JennAlien/Pictures/B41_chumTrapCreekmerge/PICT0349.JPG	B41_chumTrapCreek	83 days, 19:10:18	03:09:57	NSRAA Creek	59.4153	-136.072	78.2324	chum	0	0	0	0	0	0	0	0	0	0	1	0	0	0	0	0	0	0	0	0
/Users/JennAlien/Pictures/B41_chumTrapCreekmerge/PICT0350.JPG	B41_chumTrapCreek	83 days, 19:10:18	03:09:58	NSRAA Creek	59.4153	-136.072	78.2324	chum	0	0	0	0	0	0	0	0	0	0	1	0	0	0	0	0	0	0	0	0
/Users/JennAlien/Pictures/B41_chumTrapCreekmerge/PICT0351.JPG	B41_chumTrapCreek	83 days, 19:10:18	03:09:59	NSRAA Creek	59.4153	-136.072	78.2324	chum	0	0	0	0	0	0	0	0	0	0	1	0	0	0	0	0	0	0	0	0
/Users/JennAlien/Pictures/B41_chumTrapCreekmerge/PICT0352.JPG	B41_chumTrapCreek	83 days, 19:10:18	03:10:06	NSRAA Creek	59.4153	-136.072	78.2324	chum	0	0	0	0	0	0	0	0	0	0	1	0	0	0	0	0	0	0	0	0
/Users/JennAlien/Pictures/B41_chumTrapCreekmerge/PICT0353.JPG	B41_chumTrapCreek	83 days, 19:10:18	03:10:07	NSRAA Creek	59.4153	-136.072	78.2324	chum	0	0	0	0	0	0	0	0	0	0	1	0	0	0	0	0	0	0	0	0
/Users/JennAlien/Pictures/B41_chumTrapCreekmerge/PICT0354.JPG	B41_chumTrapCreek	83 days, 19:10:18	03:10:08	NSRAA Creek	59.4153	-136.072	78.2324	chum	0	0	0	0	0	0	0	0	0	0	1	0	0	0	0	0	0	0	0	0
/Users/JennAlien/Pictures/B41_chumTrapCreekmerge/PICT0355.JPG	B41_chumTrapCreek	83 days, 19:10:18	03:10:27	NSRAA Creek	59.4153	-136.072	78.2324	chum	0	0	0	0	0	0	0	0	0	0	1	0	0	0	0	0	0	0	0	0
/Users/JennAlien/Pictures/B41_chumTrapCreekmerge/PICT0356.JPG	B41_chumTrapCreek	83 days, 19:10:18	03:10:28	NSRAA Creek	59.4153	-136.072	78.2324	chum	0	0	0	0	0	0	0	0	0	0	1	0	0	0	0	0	0	0	0	0
/Users/JennAlien/Pictures/B41_chumTrapCreekmerge/PICT0357.JPG	B41_chumTrapCreek	83 days, 19:10:18	03:10:29	NSRAA Creek	59.4153	-136.072	78.2324	chum	0	0	0	0	0	0	0	0	0	0	1	0	0	0	0	0	0	0	0	0
/Users/JennAlien/Pictures/B41_chumTrapCreekmerge/PICT0358.JPG	B41_chumTrapCreek	83 days, 19:10:18	03:10:57	NSRAA Creek	59.4153	-136.072	78.2324	chum	0	0	0	0	0	0	0	0	0	0	1	0	0	0	0	0	0	0	0	0
/Users/JennAlien/Pictures/B41_chumTrapCreekmerge/PICT0359.JPG	B41_chumTrapCreek	83 days, 19:10:18	03:10:58	NSRAA Creek	59.4153	-136.072	78.2324	chum	0	0	0	0	0	0	0	0	0	0	1	0	0	0	0	0	0	0	0	0
/Users/JennAlien/Pictures/B41_chumTrapCreekmerge/PICT0360.JPG	B41_chumTrapCreek	83 days, 19:10:18	03:10:58	NSRAA Creek	59.4153	-136.072	78.2324	chum	0	0	0	0	0	0	0	0	0	0	1	0	0	0	0	0	0	0	0	0
/Users/JennAlien/Pictures/B41_chumTrapCreekmerge/PICT0361.JPG	B41_chumTrapCreek	83 days, 19:10:18	03:11:20	NSRAA Creek	59.4153	-136.072	78.2324	chum	0	0	0	0	0	0	0	0	0	0	0	0	0	0	0	0	0	0	0	0
/Users/JennAlien/Pictures/B41_chumTrapCreekmerge/PICT0362.JPG	B41_chumTrapCreek	83 days, 19:10:18	03:11:21	NSRAA Creek	59.4153	-136.072	78.2324	chum	0	0	0	0	0	0	0	0	0	0	0	0	0	0	0	0	0	0	0	0
/Users/JennAlien/Pictures/B41_chumTrapCreekmerge/PICT0363.JPG	B41_chumTrapCreek	83 days, 19:10:18	03:11:22	NSRAA Creek	59.4153	-136.072	78.2324	chum	0	0	0	0	0	0	0	0	0	0	0	0	0	0	0	0	0	0	0	0
/Users/JennAlien/Pictures/B41_chumTrapCreekmerge/PICT0375.JPG	B41_chumTrapCreek	83 days, 19:10:18	03:12:10	NSRAA Creek	59.4153	-136.072	78.2324	chum	0	0	0	0	0	0	0	0	0	0	0	0	0	0	0	0	0	0	0	0
/Users/JennAlien/Pictures/B41_chumTrapCreekmerge/PICT0376.JPG	B41_chumTrapCreek	83 days, 19:10:18	03:12:20	NSRAA Creek	59.4153	-136.072	78.2324	chum	0	0	0	0	0	0	0	0	0	0	0	0	0	0	0	0	0	0	0	0
/Users/JennAlien/Pictures/B41_chumTrapCreekmerge/PICT0377.JPG	B41_chumTrapCreek	83 days, 19:10:18	03:12:21	NSRAA Creek	59.4153	-136.072	78.2324	chum	0	0	0	0	0	0	0	0	0	0	0	0	0	0	0	0	0	0	0	0
/Users/JennAlien/Pictures/B41_chumTrapCreekmerge/PICT0378.JPG	B41_chumTrapCreek	83 days, 19:10:18	03:12:22	NSRAA Creek	59.4153	-136.072	78.2324	chum	0	0	0	0	0	0	0	0	0	0	0	0	0	0	0	0	0	0	0	0
/Users/JennAlien/Pictures/B41_chumTrapCreekmerge/PICT0379.JPG	B41_chumTrapCreek	83 days, 19:10:18	03:12:53	NSRAA Creek	59.4153	-136.072	78.2324	chum	0	0	0	0	0	0	0	0	0	0	0	0	0	0	0	0	0	0	0	0
/Users/JennAlien/Pictures/B41_chumTrapCreekmerge/PICT0380.JPG	B41_chumTrapCreek	83 days, 19:10:18	03:12:54	NSRAA Creek	59.4153	-136.072	78.2324	chum	0	0	0	0	0	0	0	0	0	0	0	0	0	0	0	0	0	0	0	0
/Users/JennAlien/Pictures/B41_chumTrapCreekmerge/PICT0381.JPG	B41_chumTrapCreek	83 days, 19:10:18	03:12:55	NSRAA Creek	59.4153	-136.072	78.2324	chum	0	0	0	0	0	0	0	0	0	0	0	0	0	0	0	0	0	0	0	0
/Users/JennAlien/Pictures/B41_chumTrapCreekmerge/PICT0382.JPG	B41_chumTrapCreek	83 days, 19:10:18	03:13:09	NSRAA Creek	59.4153	-136.072	78.2324	chum	0	0	0	0	0	0	0	0	0	0	1	0	0	0	0	0	0	0	0	0
/Users/JennAlien/Pictures/B41_chumTrapCreekmerge/PICT0383.JPG	B41_chumTrapCreek	83 days, 19:10:18	03:13:09	NSRAA Creek	59.4153	-136.072	78.2324	chum	0	0	0	0	0	0	0	0	0	0	1	0	0	0	0	0	0	0	0	0
/Users/JennAlien/Pictures/B41_chumTrapCreekmerge/PICT0384.JPG	B41_chumTrapCreek	83 days, 19:10:18	03:13:10	NSRAA Creek	59.4153	-136.072	78.2324	chum	0	0	0	0	0	0	0	0	0	0	1	0	0	0	0	0	0	0	0	0
/Users/JennAlien/Pictures/B41_chumTrapCreekmerge/PICT0385.JPG	B41_chumTrapCreek	83 days, 19:10:18	03:13:17	NSRAA Creek	59.4153	-136.072	78.2324	chum	0	0	0	0	0	0	0	0	0	0	1	0	0	0	0	0	0	0	0	0
/Users/JennAlien/Pictures/B41_chumTrapCreekmerge/PICT0386.JPG	B41_chumTrapCreek	83 days, 19:10:18	03:13:18	NSRAA Creek	59.4153	-136.072	78.2324	chum	0	0	0	0	0	0	0	0	0	0	1	0	0	0	0	0	0	0	0	0
/Users/JennAlien/Pictures/B41_chumTrapCreekmerge/PICT0387.JPG	B41_chumTrapCreek	83 days, 19:10:18	03:13:19	NSRAA Creek	59.4153	-136.072	78.2324	chum	0	0	0	0	0	0	0	0	0	0	1	0	0	0	0	0	0	0	0	0
/Users/JennAlien/Pictures/B41_chumTrapCreekmerge/PICT0388.JPG	B41_chumTrapCreek	83 days, 19:10:18	03:13:26	NSRAA Creek	59.4153	-136.072	78.2324	chum	0	0	0	0	0	0	0	0	0	0	0	0	0	0	0	0	0	0	0	0
/Users/JennAlien/Pictures/B41_chumTrapCreekmerge/PICT0389.JPG	B41_chumTrapCreek	83 days, 19:10:18	03:13:27	NSRAA Creek	59.4153	-136.072	78.2324	chum	0	0	0	0	0	0	0	0	0	0	0	0	0	0	0	0	0	0	0	0
/Users/JennAlien/Pictures/B41_chumTrapCreekmerge/PICT0390.JPG	B41_chumTrapCreek	83 days, 19:10:18	03:13:28	NSRAA Creek	59.4153	-136.072	78.2324	chum	0	0	0	0	0	0	0	0	0	0	0	0	0	0	0	0	0	0	0	0
/Users/JennAlien/Pictures/B41_chumTrapCreekmerge/PICT0391.JPG	B41_chumTrapCreek	83 days, 19:10:18	03:15:26	NSRAA Creek	59.4153	-136.072	78.2324	chum	0	0	0	0	0	0	0	0	0	0	0	0	0	0	0	0	0	0	0	0
/Users/JennAlien/Pictures/B41_chumTrapCreekmerge/PICT0392.JPG	B41_chumTrapCreek	83 days, 19:10:18	03:15:27	NSRAA Creek	59.4153	-136.072	78.2324	chum	0	0	0	0	0	0	0	0	0	0	0	0	0	0	0	0	0	0	0	0
/Users/JennAlien/Pictures/B41_chumTrapCreekmerge/PICT0393.JPG	B41_chumTrapCreek	83 days, 19:10:18	03:15:28	NSRAA Creek	59.4153	-136.072	78.2324	chum	0	0	0	0	0	0	0	0	0	0	0	0	0	0	0	0	0	0	0	0
/Users/JennAlien/Pictures/B41_chumTrapCreekmerge/PICT0394.JPG	B41_chumTrapCreek	83 days, 19:10:18	03:15:40	NSRAA Creek	59.4153	-136.072	78.2324	chum	0	0	0	0	0	0	0	0	0	0	1	0	0	0	0	0	0	0	0	0
/Users/JennAlien/Pictures/B41_chumTrapCreekmerge/PICT0395.JPG	B41_chumTrapCreek	83 days, 19:10:18	03:15:41	NSRAA Creek	59.4153	-136.072	78.2324	chum	0	0	0	0	0	0	0	0	0	0	1	0	0	0	0	0	0	0	0	0
/Users/JennAlien/Pictures/B41_chumTrapCreekmerge/PICT0396.JPG	B41_chumTrapCreek	83 days, 19:10:18	03:15:42	NSRAA Creek	59.4153	-136.072	78.2324	chum	0	0	0	0	0	0	0	0	0	0	1	0	0	0	0	0	0	0	0	0
/Users/JennAlien/Pictures/B41_chumTrapCreekmerge/PICT0397.JPG	B41_chumTrapCreek	83 days, 19:10:18	03:15:55	NSRAA Creek	59.4153	-136.072	78.2324	chum	0	0	0	0	0	0	0	0	0	0	1	0	0	0	0	0	0	0	0	0
/Users/JennAlien/Pictures/B41_chumTrapCreekmerge/PICT0398.JPG	B41_chumTrapCreek	83 days, 19:10:18	03:15:56	NSRAA Creek	59.4153	-136.072	78.2324	chum	0	0	0	0	0	0	0	0	0	0	1	0	0	0	0	0	0	0	0	0
/Users/JennAlien/Pictures/B41_chumTrapCreekmerge/PICT0399.JPG	B41_chumTrapCreek	83 days, 19:10:18	03:15:57	NSRAA Creek	59.4153	-136.072	78.2324	chum	0	0	0	0	0	0	0	0	0	0	1	0	0	0	0	0	0	0	0	0
/Users/JennAlien/Pictures/B41_chumTrapCreekmerge/PICT0400.JPG	B41_chumTrapCreek	83 days, 19:10:18	03:16:15	NSRAA Creek	59.4153	-136.072	78.2324	chum	0	0	0	0	0	0	0	0	0	0	1	0	0	0	0	0	0	0	0	0
/Users/JennAlien/Pictures/B41_chumTrapCreekmerge/PICT0401.JPG	B41_chumTrapCreek	83 days, 19:10:18	03:16:16	NSRAA Creek	59.4153	-136.072	78.2324	chum	0	0	0	0	0	0	0	0	0	0	1	0	0	0	0	0	0	0	0	0
/Users/JennAlien/Pictures/B41_chumTrapCreekmerge/PICT0402.JPG	B41_chumTrapCreek	83 days, 19:10:18	03:16:17	NSRAA Creek	59.4153	-136.072	78.2324	chum	0	0	0	0	0	0	0	0	0	0	1	0	0	0	0	0	0	0	0	0
/Users/JennAlien/Pictures/B41_chumTrapCreekmerge/PICT0403.JPG	B41_chumTrapCreek	83 days, 19:10:18	03:16:46	NSRAA Creek	59.4153	-136.072	78.2324	chum	0	0	0	0	0	0	0	0	0	0	1	0	0	0	0	0	0	0	0	0
/Users/JennAlien/Pictures/B41_chumTrapCreekmerge/PICT0404.JPG	B41_chumTrapCreek	83 days, 19:10:18	03:16:47	NSRAA Creek	59.4153	-136.072	78.2324	chum	0	0	0	0	0	0	0	0	0	0	1	0	0	0	0	0	0	0	0	0
/Users/JennAlien/Pictures/B41_chumTrapCreekmerge/PICT0405.JPG	B41_chumTrapCreek	83 days, 19:10:18	03:16:48	NSRAA Creek	59.4153	-136.072	78.2324	chum	0	0	0	0	0	0	0	0	0	0	1	0	0	0	0	0	0	0	0	0
/Users/JennAlien/Pictures/B41_chumTrapCreekmerge/PICT0406.JPG	B41_chumTrapCreek	83 days, 19:10:18	03:17:50	NSRAA Creek	59.4153	-136.072	78.2324	chum	0	0	0	0	0	0	0	0	0	0	0	0	0	0	0	0	0	0	0	0
/Users/JennAlien/Pictures/B41_chumTrapCreekmerge/PICT0407.JPG	B41_chumTrapCreek	83 days, 19:10:18	03:17:51	NSRAA Creek	59.4153	-136.072	78.2324	chum	0	0	0	0	0	0	0	0	0	0	0	0	0	0	0	0	0	0	0	0
/Users/JennAlien/Pictures/B41_chumTrapCreekmerge/PICT0408.JPG	B41_chumTrapCreek	83 days, 19:10:18	03:17:52	NSRAA Creek	59.4153	-136.072	78.2324	chum	0	0	0	0	0	0	0	0	0	0	0	0	0	0	0	0	0	0	0	0
/Users/JennAlien/Pictures/B41_chumTrapCreekmerge/PICT0409.JPG	B41_chumTrapCreek	83 days, 19:10:18	03:18:01	NSRAA Creek	59.4153	-136.072	78.2324	chum	0	0	0	0	0	0	0	0	0	0	1	0	0	0	0	0	0	0	0	0
/Users/JennAlien/Pictures/B41_chumTrapCreekmerge/PICT0410.JPG	B41_chumTrapCreek	83 days, 19:10:18	03:18:02	NSRAA Creek	59.4153	-136.072	78.2324	chum	0	0	0	0	0	0	0	0	0	0	1	0	0	0	0	0	0	0	0	0
/Users/JennAlien/Pictures/B41_chumTrapCreekmerge/PICT0411.JPG	B41_chumTrapCreek	83 days, 19:10:18	03:18:03	NSRAA Creek	59.4153	-136.072	78.2324	chum	0	0	0	0	0	0	0	0	0	0	1	0	0	0	0	0	0	0	0	0
/Users/JennAlien/Pictures/B41_chumTrapCreekmerge/PICT0412.JPG	B41_chumTrapCreek	83 days, 19:10:18	03:18:11	NSRAA Creek	59.4153	-136.072	78.2324	chum	0	0	0	0	0	0	0	0	0	0	1	0	0	0	0	0	0	0	0	0
/Users/JennAlien/Pictures/B41_chumTrapCreekmerge/PICT0413.JPG	B41_chumTrapCreek	83 days, 19:10:18	03:18:12	NSRAA Creek	59.4153	-136.072	78.2324	chum	0	0	0	0	0	0	0	0	0	0	1	0	0	0	0	0	0	0	0	0
/Users/JennAlien/Pictures/B41_chumTrapCreekmerge/PICT0414.JPG	B41_chumTrapCreek	83 days, 19:10:18	03:18:13	NSRAA Creek	59.4153	-136.072	78.2324	chum	0	0	0	0	0	0	0	0	0	0	1	0	0	0	0	0	0	0	0	0
/Users/JennAlien/Pictures/B41_chumTrapCreekmerge/PICT0415.JPG	B41_chumTrapCreek	83 days, 19:10:18	03:45:21	NSRAA Creek	59.4153	-136.072	78.2324	chum	0	0	0	0	0	0	0	0	0	0	0	0	0	0	0	0	0	0	0	0
/Users/JennAlien/Pictures/B41_chumTrapCreekmerge/PICT0416.JPG	B41_chumTrapCreek	83 days, 19:10:18	03:45:22	NSRAA Creek	59.4153	-136.072	78.2324	chum	0	0	0	0	0	0	0	0	0	0	0	0	0	0	0	0	0	0	0	0
/Users/JennAlien/Pictures/B41_chumTrapCreekmerge/PICT0417.JPG	B41_chumTrapCreek	83 days, 19:10:18	03:45:23	NSRAA Creek	59.4153	-136.072	78.2324	chum	0	0	0	0	0	0	0	0	0	0	0	0	0	0	0	0	0	0	0	0
/Users/JennAlien/Pictures/B41_chumTrapCreekmerge/PICT0418.JPG	B41_chumTrapCreek	83 days, 19:10:18	03:52:13	NSRAA Creek	59.4153	-136.072	78.2324	chum	0	0	0	0	0	0	0	0	0	0	0	0	0	0	0	0	0	0	0	0
/Users/JennAlien/Pictures/B41_chumTrapCreekmerge/PICT0419.JPG	B41_chumTrapCreek	83 days, 19:10:18	03:52:14	NSRAA Creek	59.4153	-136.072	78.2324	chum	0	0	0	0	0	0	0	0	0	0	0	0	0	0	0	0	0	0	0	0
/Users/JennAlien/Pictures/B41_chumTrapCreekmerge/PICT0420.JPG	B41_chumTrapCreek	83 days, 19:10:18	03:52:15	NSRAA Creek	59.4153	-136.072	78.2324	chum	0	0	0	0	0	0	0	0	0	0	1	0	0	0	0	0	0	0	0	0
/Users/JennAlien/Pictures/B41_chumTrapCreekmerge/PICT0421.JPG	B41_chumTrapCreek	83 days, 19:10:18	03:52:25	NSRAA Creek	59.4153	-136.072	78.2324	chum	0	0	0	0	0	0	0	0	0	0	1	0	0	0	0	0	0	0	0	0
/Users/JennAlien/Pictures/B41_chumTrapCreekmerge/PICT0422.JPG	B41_chumTrapCreek	83 days, 19:10:18	03:52:26	NSRAA Creek	59.4153	-136.072	78.2324	chum	0	0	0	0	0	0	0	0	0	0	1	0	0	0	0	0	0	0	0	0
/Users/JennAlien/Pictures/B41_chumTrapCreekmerge/PICT0423.JPG	B41_chumTrapCreek	83 days, 19:10:18	03:52:27	NSRAA Creek	59.4153	-136.072	78.2324	chum	0	0	0	0	0	0	0	0	0	0	1	0	0	0	0	0	0	0	0	0
/Users/JennAlien/Pictures/B41_chumTrapCreekmerge/PICT0424.JPG	B41_chumTrapCreek	83 days, 19:10:18	03:52:36	NSRAA Creek	59.4153	-136.072	78.2324	chum	0	0	0	0	0	0	0	0	0	0	1	0	0	0	0	0	0	0	0	0
/Users/JennAlien/Pictures/B41_chumTrapCreekmerge/PICT0425.JPG	B41_chumTrapCreek	83 days, 19:10:18	03:52:37	NSRAA Creek	59.4153	-136.072	78.2324	chum	0	0	0	0	0	0	0	0	0	0	1	0	0	0	0	0	0	0	0	0
/Users/JennAlien/Pictures/B41_chumTrapCreekmerge/PICT0426.JPG	B41_chumTrapCreek	83 days, 19:10:18	03:52:37	NSRAA Creek	59.4153	-136.072	78.2324	chum	0	0	0	0	0	0	0	0	0	0	1	0	0	0	0	0	0	0	0	0
/Users/JennAlien/Pictures/B41_chumTrapCreekmerge/PICT0427.JPG	B41_chumTrapCreek	83 days, 19:10:18	03:52:50	NSRAA Creek	59.4153	-136.072	78.2324	chum	0	0	0	0	0	0	0	0	0	0	1	0	0	0	0	0	0	0	0	0
/Users/JennAlien/Pictures/B41_chumTrapCreekmerge/PICT0428.JPG	B41_chumTrapCreek	83 days, 19:10:18	03:52:51	NSRAA Creek	59.4153	-136.072	78.2324	chum	0	0	0	0	0	0	0	0	0	0	1	0	0	0	0	0	0	0	0	0
/Users/JennAlien/Pictures/B41_chumTrapCreekmerge/PICT0429.JPG	B41_chumTrapCreek	83 days, 19:10:18	03:52:51	NSRAA Creek	59.4153	-136.072	78.2324	chum	0	0	0	0	0	0	0	0	0	0	1	0	0	0	0	0	0	0	0	0
/Users/JennAlien/Pictures/B41_chumTrapCreekmerge/PICT0430.JPG	B41_chumTrapCreek	83 days, 19:10:18	03:52:58	NSRAA Creek	59.4153	-136.072	78.2324	chum	0	0	0	0	0	0	0	0	0	0	0	0	0	0	0	0	0	0	0	0
/Users/JennAlien/Pictures/B41_chumTrapCreekmerge/PICT0431.JPG	B41_chumTrapCreek	83 days, 19:10:18	03:52:59	NSRAA Creek	59.4153	-136.072	78.2324	chum	0	0	0	0	0	0	0	0	0	0	0	0	0	0	0	0	0	0	0	0
/Users/JennAlien/Pictures/B41_chumTrapCreekmerge/PICT0432.JPG	B41_chumTrapCreek	83 days, 19:10:18	03:53:00	NSRAA Creek	59.4153	-136.072	78.2324	chum	0	0	0	0	0	0	0	0	0	0	0	0	0	0	0	0	0	0	0	0
/Users/JennAlien/Pictures/B41_chumTrapCreekmerge/PICT0433.JPG	B41_chumTrapCreek	83 days, 19:10:18	05:16:38	NSRAA Creek	59.4153	-136.072	78.2324	chum	0	0	0	0	0	0	0	0	0	0	1	0	0	0	0	0	0	0	0	0
/Users/JennAlien/Pictures/B41_chumTrapCreekmerge/PICT0434.JPG	B41_chumTrapCreek	83 days, 19:10:18	05:16:39	NSRAA Creek	59.4153	-136.072	78.2324	chum	0	0	0	0	0	0	0	0	0	0	1	0	0	0	0	0	0	0	0	0
/Users/JennAlien/Pictures/B41_chumTrapCreekmerge/PICT0435.JPG	B41_chumTrapCreek	83 days, 19:10:18	05:16:40	NSRAA Creek	59.4153	-136.072	78.2324	chum	0	0	0	0	0	0	0	0	0	0	1	0	0	0	0	0	0	0	0	0
/Users/JennAlien/Pictures/B41_chumTrapCreekmerge/PICT0436.JPG	B41_chumTrapCreek	83 days, 19:10:18	05:16:55	NSRAA Creek	59.4153	-136.072	78.2324	chum	0	0	0	0	0	0	0	0	0	0	0	0	0	0	0	0	0	0	0	0
/Users/JennAlien/Pictures/B41_chumTrapCreekmerge/PICT0437.JPG	B41_chumTrapCreek	83 days, 19:10:18	05:16:56	NSRAA Creek	59.4153	-136.072	78.2324	chum	0	0	0	0	0	0	0	0	0	0	0	0	0	0	0	0	0	0	0	0
/Users/JennAlien/Pictures/B41_chumTrapCreekmerge/PICT0438.JPG	B41_chumTrapCreek	83 days, 19:10:18	05:16:57	NSRAA Creek	59.4153	-136.072	78.2324	chum	0	0	0	0	0	0	0	0	0	0	0	0	0	0	0	0	0	0	0	0
/Users/JennAlien/Pictures/B41_chumTrapCreekmerge/PICT0439.JPG	B41_chumTrapCreek	83 days, 19:10:18	05:17:05	NSRAA Creek	59.4153	-136.072	78.2324	chum	0	0	0	0	0	0	0	0	0	0	0	0	0	0	0	0	0	0	0	0
/Users/JennAlien/Pictures/B41_chumTrapCreekmerge/PICT0440.JPG	B41_chumTrapCreek	83 days, 19:10:18	05:17:05	NSRAA Creek	59.4153	-136.072	78.2324	chum	0	0	0	0	0	0	0	0	0	0	0	0	0	0	0	0	0	0	0	0
/Users/JennAlien/Pictures/B41_chumTrapCreekmerge/PICT0441.JPG	B41_chumTrapCreek	83 days, 19:10:18	05:17:06	NSRAA Creek	59.4153	-136.072	78.2324	chum	0	0	0	0	0	0	0	0	0	0	0	0	0	0	0	0	0	0	0	0
/Users/JennAlien/Pictures/B41_chumTrapCreekmerge/PICT0442.JPG	B41_chumTrapCreek	83 days, 19:10:18	05:17:13	NSRAA Creek	59.4153	-136.072	78.2324	chum	0	0	0	0	0	0	0	0	0	0	0	0	0	0	0	0	0	0	0	0
/Users/JennAlien/Pictures/B41_chumTrapCreekmerge/PICT0443.JPG	B41_chumTrapCreek	83 days, 19:10:18	05:17:14	NSRAA Creek	59.4153	-136.072	78.2324	chum	0	0	0	0	0	0	0	0	0	0	0	0	0	0	0	0	0	0	0	0
/Users/JennAlien/Pictures/B41_chumTrapCreekmerge/PICT0444.JPG	B41_chumTrapCreek	83 days, 19:10:18	05:17:15	NSRAA Creek	59.4153	-136.072	78.2324	chum	0	0	0	0	0	0	0	0	0	0	0	0	0	0	0	0	0	0	0	0
/Users/JennAlien/Pictures/B41_chumTrapCreekmerge/PICT0445.JPG	B41_chumTrapCreek	83 days, 19:10:18	05:17:27	NSRAA Creek	59.4153	-136.072	78.2324	chum	0	0	0	0	0	0	0	0	0	0	0	0	0	0	0	0	0	0	0	0
/Users/JennAlien/Pictures/B41_chumTrapCreekmerge/PICT0446.JPG	B41_chumTrapCreek	83 days, 19:10:18	05:17:28	NSRAA Creek	59.4153	-136.072	78.2324	chum	0	0	0	0	0	0	0	0	0	0	0	0	0	0	0	0	0	0	0	0
/Users/JennAlien/Pictures/B41_chumTrapCreekmerge/PICT0447.JPG	B41_chumTrapCreek	83 days, 19:10:18	05:17:29	NSRAA Creek	59.4153	-136.072	78.2324	chum	0	0	0	0	0	0	0	0	0	0	0	0	0	0	0	0	0	0	0	0
/Users/JennAlien/Pictures/B41_chumTrapCreekmerge/PICT0448.JPG	B41_chumTrapCreek	83 days, 19:10:18	05:18:03	NSRAA Creek	59.4153	-136.072	78.2324	chum	0	0	0	0	0	0	0	0	0	0	0	0	0	0	0	0	0	0	0	0
/Users/JennAlien/Pictures/B41_chumTrapCreekmerge/PICT0449.JPG	B41_chumTrapCreek	83 days, 19:10:18	05:18:04	NSRAA Creek	59.4153	-136.072	78.2324	chum	0	0	0	0	0	0	0	0	0	0	0	0	0	0	0	0	0	0	0	0
/Users/JennAlien/Pictures/B41_chumTrapCreekmerge/PICT0450.JPG	B41_chumTrapCreek	83 days, 19:10:18	05:18:05	NSRAA Creek	59.4153	-136.072	78.2324	chum	0	0	0	0	0	0	0	0	0	0	0	0	0	0	0	0	0	0	0	0
/Users/JennAlien/Pictures/B41_chumTrapCreekmerge/PICT0451.JPG	B41_chumTrapCreek	83 days, 19:10:18	05:18:17	NSRAA Creek	59.4153	-136.072	78.2324	chum	0	0	0	0	0	0	0	0	0	0	0	0	0	0	0	0	0	0	0	0
/Users/JennAlien/Pictures/B41_chumTrapCreekmerge/PICT0452.JPG	B41_chumTrapCreek	83 days, 19:10:18	05:18:18	NSRAA Creek	59.4153	-136.072	78.2324	chum	0	0	0	0	0	0	0	0	0	0	1	0	0	0	0	0	0	0	0	0
/Users/JennAlien/Pictures/B41_chumTrapCreekmerge/PICT0453.JPG	B41_chumTrapCreek	83 days, 19:10:18	05:18:19	NSRAA Creek	59.4153	-136.072	78.2324	chum	0	0	0	0	0	0	0	0	0	0	1	0	0	0	0	0	0	0	0	0
/Users/JennAlien/Pictures/B41_chumTrapCreekmerge/PICT0454.JPG	B41_chumTrapCreek	83 days, 19:10:18	05:18:30	NSRAA Creek	59.4153	-136.072	78.2324	chum	0	0	0	0	0	0	0	0	0	0	1	0	0	0	0	0	0	0	0	0
/Users/JennAlien/Pictures/B41_chumTrapCreekmerge/PICT0455.JPG	B41_chumTrapCreek	83 days, 19:10:18	05:18:31	NSRAA Creek	59.4153	-136.072	78.2324	chum	0	0	0	0	0	0	0	0	0	0	0	0	0	0	0	0	0	0	0	0
/Users/JennAlien/Pictures/B41_chumTrapCreekmerge/PICT0456.JPG	B41_chumTrapCreek	83 days, 19:10:18	05:18:31	NSRAA Creek	59.4153	-136.072	78.2324	chum	0	0	0	0	0	0	0	0	0	0	0	0	0	0	0	0	0	0	0	0
/Users/JennAlien/Pictures/B41_chumTrapCreekmerge/PICT0457.JPG	B41_chumTrapCreek	83 days, 19:10:18	05:18:38	NSRAA Creek	59.4153	-136.072	78.2324	chum	0	0	0	0	0	0	0	0	0	0	0	0	0	0	0	0	0	0	0	0
/Users/JennAlien/Pictures/B41_chumTrapCreekmerge/PICT0458.JPG	B41_chumTrapCreek	83 days, 19:10:18	05:18:39	NSRAA Creek	59.4153	-136.072	78.2324	chum	0	0	0	0	0	0	0	0	0	0	0	0	0	0	0	0	0	0	0	0
/Users/JennAlien/Pictures/B41_chumTrapCreekmerge/PICT0459.JPG	B41_chumTrapCreek	83 days, 19:10:18	05:18:40	NSRAA Creek	59.4153	-136.072	78.2324	chum	0	0	0	0	0	0	0	0	0	0	0	0	0	0	0	0	0	0	0	0
/Users/JennAlien/Pictures/B41_chumTrapCreekmerge/PICT0460.JPG	B41_chumTrapCreek	83 days, 19:10:18	05:19:04	NSRAA Creek	59.4153	-136.072	78.2324	chum	0	0	0	0	0	0	0	0	0	0	0	0	0	0	0	0	0	0	0	0
/Users/JennAlien/Pictures/B41_chumTrapCreekmerge/PICT0461.JPG	B41_chumTrapCreek	83 days, 19:10:18	05:19:05	NSRAA Creek	59.4153	-136.072	78.2324	chum	0	0	0	0	0	0	0	0	0	0	0	0	0	0	0	0	0	0	0	0
/Users/JennAlien/Pictures/B41_chumTrapCreekmerge/PICT0462.JPG	B41_chumTrapCreek	83 days, 19:10:18	05:19:05	NSRAA Creek	59.4153	-136.072	78.2324	chum	0	0	0	0	0	0	0	0	0	0	0	0	0	0	0	0	0	0	0	0
/Users/JennAlien/Pictures/B41_chumTrapCreekmerge/PICT0463.JPG	B41_chumTrapCreek	83 days, 19:10:18	05:20:40	NSRAA Creek	59.4153	-136.072	78.2324	chum	0	0	0	0	0	0	0	0	0	0	0	0	0	0	0	0	0	0	0	0
/Users/JennAlien/Pictures/B41_chumTrapCreekmerge/PICT0464.JPG	B41_chumTrapCreek	83 days, 19:10:18	05:20:41	NSRAA Creek	59.4153	-136.072	78.2324	chum	0	0	0	0	0	0	0	0	0	0	0	0	0	0	0	0	0	0	0	0
/Users/JennAlien/Pictures/B41_chumTrapCreekmerge/PICT0465.JPG	B41_chumTrapCreek	83 days, 19:10:18	05:20:42	NSRAA Creek	59.4153	-136.072	78.2324	chum	0	0	0	0	0	0	0	0	0	0	0	0	0	0	0	0	0	0	0	0
/Users/JennAlien/Pictures/B41_chumTrapCreekmerge/PICT0466.JPG	B41_chumTrapCreek	83 days, 19:10:18	05:20:56	NSRAA Creek	59.4153	-136.072	78.2324	chum	0	0	0	0	0	0	0	0	0	0	0	0	0	0	0	0	0	0	0	0
/Users/JennAlien/Pictures/B41_chumTrapCreekmerge/PICT0467.JPG	B41_chumTrapCreek	83 days, 19:10:18	05:20:57	NSRAA Creek	59.4153	-136.072	78.2324	chum	0	0	0	0	0	0	0	0	0	0	0	0	0	0	0	0	0	0	0	0
/Users/JennAlien/Pictures/B41_chumTrapCreekmerge/PICT0468.JPG	B41_chumTrapCreek	83 days, 19:10:18	05:20:58	NSRAA Creek	59.4153	-136.072	78.2324	chum	0	0	0	0	0	0	0	0	0	0	0	0	0	0	0	0	0	0	0	0
/Users/JennAlien/Pictures/B41_chumTrapCreekmerge/PICT0469.JPG	B41_chumTrapCreek	83 days, 19:10:18	05:21:05	NSRAA Creek	59.4153	-136.072	78.2324	chum	0	0	0	0	0	0	0	0	0	0	1	0	0	0	0	0	0	0	0	0
/Users/JennAlien/Pictures/B41_chumTrapCreekmerge/PICT0470.JPG	B41_chumTrapCreek	83 days, 19:10:18	05:21:05	NSRAA Creek	59.4153	-136.072	78.2324	chum	0	0	0	0	0	0	0	0	0	0	1	0	0	0	0	0	0	0	0	0
/Users/JennAlien/Pictures/B41_chumTrapCreekmerge/PICT0471.JPG	B41_chumTrapCreek	83 days, 19:10:18	05:21:06	NSRAA Creek	59.4153	-136.072	78.2324	chum	0	0	0	0	0	0	0	0	0	0	1	0	0	0	0	0	0	0	0	0
/Users/JennAlien/Pictures/B41_chumTrapCreekmerge/PICT0472.JPG	B41_chumTrapCreek	83 days, 19:10:18	05:21:14	NSRAA Creek	59.4153	-136.072	78.2324	chum	0	0	0	0	0	0	0	0	0	0	1	0	0	0	0	0	0	0	0	0
/Users/JennAlien/Pictures/B41_chumTrapCreekmerge/PICT0473.JPG	B41_chumTrapCreek	83 days, 19:10:18	05:21:15	NSRAA Creek	59.4153	-136.072	78.2324	chum	0	0	0	0	0	0	0	0	0	0	1	0	0	0	0	0	0	0	0	0
/Users/JennAlien/Pictures/B41_chumTrapCreekmerge/PICT0474.JPG	B41_chumTrapCreek	83 days, 19:10:18	05:21:15	NSRAA Creek	59.4153	-136.072	78.2324	chum	0	0	0	0	0	0	0	0	0	0	1	0	0	0	0	0	0	0	0	0
/Users/JennAlien/Pictures/B41_chumTrapCreekmerge/PICT0475.JPG	B41_chumTrapCreek	83 days, 19:10:18	05:21:28	NSRAA Creek	59.4153	-136.072	78.2324	chum	0	0	0	0	0	0	0	0	0	0	1	0	0	0	0	0	0	0	0	0
/Users/JennAlien/Pictures/B41_chumTrapCreekmerge/PICT0476.JPG	B41_chumTrapCreek	83 days, 19:10:18	05:21:28	NSRAA Creek	59.4153	-136.072	78.2324	chum	0	0	0	0	0	0	0	0	0	0	2	0	0	0	0	0	0	0	0	0
/Users/JennAlien/Pictures/B41_chumTrapCreekmerge/PICT0477.JPG	B41_chumTrapCreek	83 days, 19:10:18	05:21:29	NSRAA Creek	59.4153	-136.072	78.2324	chum	0	0	0	0	0	0	0	0	0	0	2	0	0	0	0	0	0	0	0	0
/Users/JennAlien/Pictures/B41_chumTrapCreekmerge/PICT0478.JPG	B41_chumTrapCreek	83 days, 19:10:18	05:21:36	NSRAA Creek	59.4153	-136.072	78.2324	chum	0	0	0	0	0	0	0	0	0	0	1	0	0	0	0	0	0	0	0	0
/Users/JennAlien/Pictures/B41_chumTrapCreekmerge/PICT0479.JPG	B41_chumTrapCreek	83 days, 19:10:18	05:21:37	NSRAA Creek	59.4153	-136.072	78.2324	chum	0	0	0	0	0	0	0	0	0	0	1	0	0	0	0	0	0	0	0	0
/Users/JennAlien/Pictures/B41_chumTrapCreekmerge/PICT0480.JPG	B41_chumTrapCreek	83 days, 19:10:18	05:21:38	NSRAA Creek	59.4153	-136.072	78.2324	chum	0	0	0	0	0	0	0	0	0	0	1	0	0	0	0	0	0	0	0	0
/Users/JennAlien/Pictures/B41_chumTrapCreekmerge/PICT0481.JPG	B41_chumTrapCreek	83 days, 19:10:18	07:02:39	NSRAA Creek	59.4153	-136.072	78.2324	chum	0	0	0	0	0	0	0	0	0	0	1	0	0	0	0	0	0	0	0	0
/Users/JennAlien/Pictures/B41_chumTrapCreekmerge/PICT0482.JPG	B41_chumTrapCreek	83 days, 19:10:18	07:02:40	NSRAA Creek	59.4153	-136.072	78.2324	chum	0	0	0	0	0	0	0	0	0	0	1	0	0	0	0	0	0	0	0	0
/Users/JennAlien/Pictures/B41_chumTrapCreekmerge/PICT0483.JPG	B41_chumTrapCreek	83 days, 19:10:18	07:02:41	NSRAA Creek	59.4153	-136.072	78.2324	chum	0	0	0	0	0	0	0	0	0	0	1	0	0	0	0	0	0	0	0	0
/Users/JennAlien/Pictures/B41_chumTrapCreekmerge/PICT0484.JPG	B41_chumTrapCreek	83 days, 19:10:18	07:02:56	NSRAA Creek	59.4153	-136.072	78.2324	chum	0	0	0	0	0	0	0	0	0	0	0	0	0	0	0	0	0	0	0	0
/Users/JennAlien/Pictures/B41_chumTrapCreekmerge/PICT0485.JPG	B41_chumTrapCreek	83 days, 19:10:18	07:02:57	NSRAA Creek	59.4153	-136.072	78.2324	chum	0	0	0	0	0	0	0	0	0	0	0	0	0	0	0	0	0	0	0	0
/Users/JennAlien/Pictures/B41_chumTrapCreekmerge/PICT0486.JPG	B41_chumTrapCreek	83 days, 19:10:18	07:02:57	NSRAA Creek	59.4153	-136.072	78.2324	chum	0	0	0	0	0	0	0	0	0	0	0	0	0	0	0	0	0	0	0	0
/Users/JennAlien/Pictures/B41_chumTrapCreekmerge/PICT0487.JPG	B41_chumTrapCreek	83 days, 19:10:18	12:02:38	NSRAA Creek	59.4153	-136.072	78.2324	chum	0	0	0	3	0	0	0	0	0	0	0	0	0	0	0	0	0	0	0	0
/Users/JennAlien/Pictures/B41_chumTrapCreekmerge/PICT0488.JPG	B41_chumTrapCreek	83 days, 19:10:18	12:02:38	NSRAA Creek	59.4153	-136.072	78.2324	chum	0	0	0	3	0	0	0	0	0	0	0	0	0	0	0	0	0	0	0	0
/Users/JennAlien/Pictures/B41_chumTrapCreekmerge/PICT0489.JPG	B41_chumTrapCreek	83 days, 19:10:18	12:02:39	NSRAA Creek	59.4153	-136.072	78.2324	chum	0	0	0	3	0	0	0	0	0	0	0	0	0	0	0	0	0	0	0	0
/Users/JennAlien/Pictures/B41_chumTrapCreekmerge/PICT0490.JPG	B41_chumTrapCreek	83 days, 19:10:18	12:03:29	NSRAA Creek	59.4153	-136.072	78.2324	chum	0	0	0	5	0	0	0	0	0	0	0	0	0	0	0	0	0	0	0	0
/Users/JennAlien/Pictures/B41_chumTrapCreekmerge/PICT0491.JPG	B41_chumTrapCreek	83 days, 19:10:18	12:03:30	NSRAA Creek	59.4153	-136.072	78.2324	chum	0	0	0	5	0	0	0	0	0	0	0	0	0	0	0	0	0	0	0	0
/Users/JennAlien/Pictures/B41_chumTrapCreekmerge/PICT0492.JPG	B41_chumTrapCreek	83 days, 19:10:18	12:03:31	NSRAA Creek	59.4153	-136.072	78.2324	chum	0	0	0	5	0	0	0	0	0	0	0	0	0	0	0	0	0	0	0	0
/Users/JennAlien/Pictures/B41_chumTrapCreekmerge/PICT0493.JPG	B41_chumTrapCreek	83 days, 19:10:18	12:06:03	NSRAA Creek	59.4153	-136.072	78.2324	chum	0	0	0	5	0	0	0	0	0	0	0	0	0	0	0	0	0	0	0	0
/Users/JennAlien/Pictures/B41_chumTrapCreekmerge/PICT0494.JPG	B41_chumTrapCreek	83 days, 19:10:18	12:06:04	NSRAA Creek	59.4153	-136.072	78.2324	chum	0	0	0	5	0	0	0	0	0	0	0	0	0	0	0	0	0	0	0	0
/Users/JennAlien/Pictures/B41_chumTrapCreekmerge/PICT0495.JPG	B41_chumTrapCreek	83 days, 19:10:18	12:06:04	NSRAA Creek	59.4153	-136.072	78.2324	chum	0	0	0	5	0	0	0	0	0	0	0	0	0	0	0	0	0	0	0	0
/Users/JennAlien/Pictures/B41_chumTrapCreekmerge/PICT0496.JPG	B41_chumTrapCreek	83 days, 19:10:18	12:06:55	NSRAA Creek	59.4153	-136.072	78.2324	chum	0	0	0	5	0	0	0	0	0	0	0	0	0	0	0	0	0	0	0	0
/Users/JennAlien/Pictures/B41_chumTrapCreekmerge/PICT0497.JPG	B41_chumTrapCreek	83 days, 19:10:18	12:06:55	NSRAA Creek	59.4153	-136.072	78.2324	chum	0	0	0	5	0	0	0	0	0	0	0	0	0	0	0	0	0	0	0	0
/Users/JennAlien/Pictures/B41_chumTrapCreekmerge/PICT0498.JPG	B41_chumTrapCreek	83 days, 19:10:18	12:06:56	NSRAA Creek	59.4153	-136.072	78.2324	chum	0	0	0	5	0	0	0	0	0	0	0	0	0	0	0	0	0	0	0	0
/Users/JennAlien/Pictures/B41_chumTrapCreekmerge/PICT0499.JPG	B41_chumTrapCreek	83 days, 19:10:18	12:12:31	NSRAA Creek	59.4153	-136.072	78.2324	chum	0	0	0	5	0	0	0	0	0	0	0	0	0	0	0	0	0	0	0	0
/Users/JennAlien/Pictures/B41_chumTrapCreekmerge/PICT0500.JPG	B41_chumTrapCreek	83 days, 19:10:18	12:12:31	NSRAA Creek	59.4153	-136.072	78.2324	chum	0	0	0	5	0	0	0	0	0	0	0	0	0	0	0	0	0	0	0	0
/Users/JennAlien/Pictures/B41_chumTrapCreekmerge/PICT0501.JPG	B41_chumTrapCreek	83 days, 19:10:18	12:12:32	NSRAA Creek	59.4153	-136.072	78.2324	chum	0	0	0	5	0	0	0	0	0	0	0	0	0	0	0	0	0	0	0	0
/Users/JennAlien/Pictures/B41_chumTrapCreekmerge/PICT0502.JPG	B41_chumTrapCreek	83 days, 19:10:18	12:12:50	NSRAA Creek	59.4153	-136.072	78.2324	chum	0	0	0	5	0	0	0	0	0	0	0	0	0	0	0	0	0	0	0	0
/Users/JennAlien/Pictures/B41_chumTrapCreekmerge/PICT0503.JPG	B41_chumTrapCreek	83 days, 19:10:18	12:12:50	NSRAA Creek	59.4153	-136.072	78.2324	chum	0	0	0	5	0	0	0	0	0	0	0	0	0	0	0	0	0	0	0	0
/Users/JennAlien/Pictures/B41_chumTrapCreekmerge/PICT0504.JPG	B41_chumTrapCreek	83 days, 19:10:18	12:12:51	NSRAA Creek	59.4153	-136.072	78.2324	chum	0	0	0	5	0	0	0	0	0	0	0	0	0	0	0	0	0	0	0	0
/Users/JennAlien/Pictures/B41_chumTrapCreekmerge/PICT0505.JPG	B41_chumTrapCreek	83 days, 19:10:18	12:12:59	NSRAA Creek	59.4153	-136.072	78.2324	chum	0	0	0	5	0	0	0	0	0	0	0	0	0	0	0	0	0	0	0	0
/Users/JennAlien/Pictures/B41_chumTrapCreekmerge/PICT0506.JPG	B41_chumTrapCreek	83 days, 19:10:18	12:13:00	NSRAA Creek	59.4153	-136.072	78.2324	chum	0	0	0	5	0	0	0	0	0	0	0	0	0	0	0	0	0	0	0	0
/Users/JennAlien/Pictures/B41_chumTrapCreekmerge/PICT0507.JPG	B41_chumTrapCreek	83 days, 19:10:18	12:13:01	NSRAA Creek	59.4153	-136.072	78.2324	chum	0	0	0	5	0	0	0	0	0	0	0	0	0	0	0	0	0	0	0	0
/Users/JennAlien/Pictures/B41_chumTrapCreekmerge/PICT0508.JPG	B41_chumTrapCreek	83 days, 19:10:18	12:13:13	NSRAA Creek	59.4153	-136.072	78.2324	chum	0	0	0	5	0	0	0	0	0	0	0	0	0	0	0	0	0	0	0	0
/Users/JennAlien/Pictures/B41_chumTrapCreekmerge/PICT0509.JPG	B41_chumTrapCreek	83 days, 19:10:18	12:13:14	NSRAA Creek	59.4153	-136.072	78.2324	chum	0	0	0	5	0	0	0	0	0	0	0	0	0	0	0	0	0	0	0	0
/Users/JennAlien/Pictures/B41_chumTrapCreekmerge/PICT0510.JPG	B41_chumTrapCreek	83 days, 19:10:18	12:13:15	NSRAA Creek	59.4153	-136.072	78.2324	chum	0	0	0	5	0	0	0	0	0	0	0	0	0	0	0	0	0	0	0	0
/Users/JennAlien/Pictures/B41_chumTrapCreekmerge/PICT0511.JPG	B41_chumTrapCreek	83 days, 19:10:18	15:18:21	NSRAA Creek	59.4153	-136.072	78.2324	chum	0	0	0	5	0	0	0	0	0	0	0	0	0	0	0	0	0	0	0	0
/Users/JennAlien/Pictures/B41_chumTrapCreekmerge/PICT0512.JPG	B41_chumTrapCreek	83 days, 19:10:18	15:18:22	NSRAA Creek	59.4153	-136.072	78.2324	chum	0	0	0	5	0	0	0	0	0	0	0	0	0	0	0	0	0	0	0	0
/Users/JennAlien/Pictures/B41_chumTrapCreekmerge/PICT0513.JPG	B41_chumTrapCreek	83 days, 19:10:18	15:18:23	NSRAA Creek	59.4153	-136.072	78.2324	chum	0	0	0	5	0	0	0	0	0	0	0	0	0	0	0	0	0	0	0	0
/Users/JennAlien/Pictures/B41_chumTrapCreekmerge/PICT0514.JPG	B41_chumTrapCreek	83 days, 19:10:18	15:21:10	NSRAA Creek	59.4153	-136.072	78.2324	chum	0	0	0	5	0	0	0	0	0	0	0	0	0	0	0	0	0	0	0	0
/Users/JennAlien/Pictures/B41_chumTrapCreekmerge/PICT0515.JPG	B41_chumTrapCreek	83 days, 19:10:18	15:21:10	NSRAA Creek	59.4153	-136.072	78.2324	chum	0	0	0	5	0	0	0	0	0	0	0	0	0	0	0	0	0	0	0	0
/Users/JennAlien/Pictures/B41_chumTrapCreekmerge/PICT0516.JPG	B41_chumTrapCreek	83 days, 19:10:18	15:21:11	NSRAA Creek	59.4153	-136.072	78.2324	chum	0	0	0	5	0	0	0	0	0	0	0	0	0	0	0	0	0	0	0	0
/Users/JennAlien/Pictures/B41_chumTrapCreekmerge/PICT0517.JPG	B41_chumTrapCreek	83 days, 19:10:18	15:21:27	NSRAA Creek	59.4153	-136.072	78.2324	chum	0	0	0	5	0	0	0	0	0	0	0	0	0	0	0	0	0	0	0	0
/Users/JennAlien/Pictures/B41_chumTrapCreekmerge/PICT0518.JPG	B41_chumTrapCreek	83 days, 19:10:18	15:21:28	NSRAA Creek	59.4153	-136.072	78.2324	chum	0	0	0	5	0	0	0	0	0	0	0	0	0	0	0	0	0	0	0	0
/Users/JennAlien/Pictures/B41_chumTrapCreekmerge/PICT0519.JPG	B41_chumTrapCreek	83 days, 19:10:18	15:21:28	NSRAA Creek	59.4153	-136.072	78.2324	chum	0	0	0	5	0	0	0	0	0	0	0	0	0	0	0	0	0	0	0	0
/Users/JennAlien/Pictures/B41_chumTrapCreekmerge/PICT0520.JPG	B41_chumTrapCreek	83 days, 19:10:18	15:21:44	NSRAA Creek	59.4153	-136.072	78.2324	chum	0	0	0	5	0	0	0	0	0	0	0	0	0	0	0	0	0	0	0	0
/Users/JennAlien/Pictures/B41_chumTrapCreekmerge/PICT0521.JPG	B41_chumTrapCreek	83 days, 19:10:18	15:21:45	NSRAA Creek	59.4153	-136.072	78.2324	chum	0	0	0	5	0	0	0	0	0	0	0	0	0	0	0	0	0	0	0	0
/Users/JennAlien/Pictures/B41_chumTrapCreekmerge/PICT0522.JPG	B41_chumTrapCreek	83 days, 19:10:18	15:21:45	NSRAA Creek	59.4153	-136.072	78.2324	chum	0	0	0	5	0	0	0	0	0	0	0	0	0	0	0	0	0	0	0	0
/Users/JennAlien/Pictures/B41_chumTrapCreekmerge/PICT0523.JPG	B41_chumTrapCreek	83 days, 19:10:18	17:07:04	NSRAA Creek	59.4153	-136.072	78.2324	chum	0	0	0	5	0	0	0	0	0	0	0	0	0	0	0	0	0	0	0	0
/Users/JennAlien/Pictures/B41_chumTrapCreekmerge/PICT0524.JPG	B41_chumTrapCreek	83 days, 19:10:18	17:07:05	NSRAA Creek	59.4153	-136.072	78.2324	chum	0	0	0	5	0	0	0	0	0	0	0	0	0	0	0	0	0	0	0	0
/Users/JennAlien/Pictures/B41_chumTrapCreekmerge/PICT0525.JPG	B41_chumTrapCreek	83 days, 19:10:18	17:07:06	NSRAA Creek	59.4153	-136.072	78.2324	chum	0	0	0	5	0	0	0	0	0	0	0	0	0	0	0	0	0	0	0	0
/Users/JennAlien/Pictures/B41_chumTrapCreekmerge/PICT0526.JPG	B41_chumTrapCreek	83 days, 19:10:18	21:00:29	NSRAA Creek	59.4153	-136.072	78.2324	chum	0	0	0	0	0	0	0	0	0	0	1	0	0	0	0	0	0	0	0	0
/Users/JennAlien/Pictures/B41_chumTrapCreekmerge/PICT0527.JPG	B41_chumTrapCreek	83 days, 19:10:18	21:00:30	NSRAA Creek	59.4153	-136.072	78.2324	chum	0	0	0	0	0	0	0	0	0	0	1	0	0	0	0	0	0	0	0	0
/Users/JennAlien/Pictures/B41_chumTrapCreekmerge/PICT0528.JPG	B41_chumTrapCreek	83 days, 19:10:18	21:00:31	NSRAA Creek	59.4153	-136.072	78.2324	chum	0	0	0	0	0	0	0	0	0	0	1	0	0	0	0	0	0	0	0	0
/Users/JennAlien/Pictures/B41_chumTrapCreekmerge/PICT0529.JPG	B41_chumTrapCreek	83 days, 19:10:18	21:00:53	NSRAA Creek	59.4153	-136.072	78.2324	chum	0	0	0	0	0	0	0	0	0	0	1	0	0	0	0	0	0	0	0	0
/Users/JennAlien/Pictures/B41_chumTrapCreekmerge/PICT0530.JPG	B41_chumTrapCreek	83 days, 19:10:18	21:00:54	NSRAA Creek	59.4153	-136.072	78.2324	chum	0	0	0	0	0	0	0	0	0	0	1	0	0	0	0	0	0	0	0	0
/Users/JennAlien/Pictures/B41_chumTrapCreekmerge/PICT0531.JPG	B41_chumTrapCreek	83 days, 19:10:18	21:00:55	NSRAA Creek	59.4153	-136.072	78.2324	chum	0	0	0	0	0	0	0	0	0	0	1	0	0	0	0	0	0	0	0	0
/Users/JennAlien/Pictures/B41_chumTrapCreekmerge/PICT0532.JPG	B41_chumTrapCreek	83 days, 19:10:18	21:01:06	NSRAA Creek	59.4153	-136.072	78.2324	chum	0	0	0	0	0	0	0	0	0	0	1	0	0	0	0	0	0	0	0	0
/Users/JennAlien/Pictures/B41_chumTrapCreekmerge/PICT0533.JPG	B41_chumTrapCreek	83 days, 19:10:18	21:01:07	NSRAA Creek	59.4153	-136.072	78.2324	chum	0	0	0	0	0	0	0	0	0	0	1	0	0	0	0	0	0	0	0	0
/Users/JennAlien/Pictures/B41_chumTrapCreekmerge/PICT0534.JPG	B41_chumTrapCreek	83 days, 19:10:18	21:01:08	NSRAA Creek	59.4153	-136.072	78.2324	chum	0	0	0	0	0	0	0	0	0	0	1	0	0	0	0	0	0	0	0	0
/Users/JennAlien/Pictures/B41_chumTrapCreekmerge/PICT0535.JPG	B41_chumTrapCreek	83 days, 19:10:18	21:01:33	NSRAA Creek	59.4153	-136.072	78.2324	chum	0	0	0	0	0	0	0	0	0	0	1	0	0	0	0	0	0	0	0	0
/Users/JennAlien/Pictures/B41_chumTrapCreekmerge/PICT0536.JPG	B41_chumTrapCreek	83 days, 19:10:18	21:01:34	NSRAA Creek	59.4153	-136.072	78.2324	chum	0	0	0	0	0	0	0	0	0	0	1	0	0	0	0	0	0	0	0	0
/Users/JennAlien/Pictures/B41_chumTrapCreekmerge/PICT0537.JPG	B41_chumTrapCreek	83 days, 19:10:18	21:01:35	NSRAA Creek	59.4153	-136.072	78.2324	chum	0	0	0	0	0	0	0	0	0	0	1	0	0	0	0	0	0	0	0	0
/Users/JennAlien/Pictures/B41_chumTrapCreekmerge/PICT0538.JPG	B41_chumTrapCreek	83 days, 19:10:18	21:01:42	NSRAA Creek	59.4153	-136.072	78.2324	chum	0	0	0	0	0	0	0	0	0	0	0	0	0	0	0	0	0	0	0	0
/Users/JennAlien/Pictures/B41_chumTrapCreekmerge/PICT0539.JPG	B41_chumTrapCreek	83 days, 19:10:18	21:01:43	NSRAA Creek	59.4153	-136.072	78.2324	chum	0	0	0	0	0	0	0	0	0	0	0	0	0	0	0	0	0	0	0	0
/Users/JennAlien/Pictures/B41_chumTrapCreekmerge/PICT0540.JPG	B41_chumTrapCreek	83 days, 19:10:18	21:01:43	NSRAA Creek	59.4153	-136.072	78.2324	chum	0	0	0	0	0	0	0	0	0	0	0	0	0	0	0	0	0	0	0	0
/Users/JennAlien/Pictures/B41_chumTrapCreekmerge/PICT0541.JPG	B41_chumTrapCreek	83 days, 19:10:18	21:14:27	NSRAA Creek	59.4153	-136.072	78.2324	chum	0	0	0	0	0	0	0	0	0	0	0	0	0	0	0	0	0	0	0	0
/Users/JennAlien/Pictures/B41_chumTrapCreekmerge/PICT0542.JPG	B41_chumTrapCreek	83 days, 19:10:18	21:14:28	NSRAA Creek	59.4153	-136.072	78.2324	chum	0	0	0	0	0	0	0	0	0	0	0	0	0	0	0	0	0	0	0	0
/Users/JennAlien/Pictures/B41_chumTrapCreekmerge/PICT0543.JPG	B41_chumTrapCreek	83 days, 19:10:18	21:14:28	NSRAA Creek	59.4153	-136.072	78.2324	chum	0	0	0	0	0	0	0	0	0	0	0	0	0	0	0	0	0	0	0	0
/Users/JennAlien/Pictures/B41_chumTrapCreekmerge/PICT0544.JPG	B41_chumTrapCreek	83 days, 19:10:18	21:14:40	NSRAA Creek	59.4153	-136.072	78.2324	chum	0	0	0	0	0	0	0	0	0	0	0	0	0	0	0	0	0	0	0	0
/Users/JennAlien/Pictures/B41_chumTrapCreekmerge/PICT0545.JPG	B41_chumTrapCreek	83 days, 19:10:18	21:14:41	NSRAA Creek	59.4153	-136.072	78.2324	chum	0	0	0	0	0	0	0	0	0	0	1	0	0	0	0	0	0	0	0	0
/Users/JennAlien/Pictures/B41_chumTrapCreekmerge/PICT0546.JPG	B41_chumTrapCreek	83 days, 19:10:18	21:14:42	NSRAA Creek	59.4153	-136.072	78.2324	chum	0	0	0	0	0	0	0	0	0	0	1	0	0	0	0	0	0	0	0	0
/Users/JennAlien/Pictures/B41_chumTrapCreekmerge/PICT0547.JPG	B41_chumTrapCreek	83 days, 19:10:18	21:14:50	NSRAA Creek	59.4153	-136.072	78.2324	chum	0	0	0	0	0	0	0	0	0	0	0	0	0	0	0	0	0	0	0	0
/Users/JennAlien/Pictures/B41_chumTrapCreekmerge/PICT0548.JPG	B41_chumTrapCreek	83 days, 19:10:18	21:14:51	NSRAA Creek	59.4153	-136.072	78.2324	chum	0	0	0	0	0	0	0	0	0	0	1	0	0	0	0	0	0	0	0	0
/Users/JennAlien/Pictures/B41_chumTrapCreekmerge/PICT0549.JPG	B41_chumTrapCreek	83 days, 19:10:18	21:14:52	NSRAA Creek	59.4153	-136.072	78.2324	chum	0	0	0	0	0	0	0	0	0	0	0	0	0	0	0	0	0	0	0	0
/Users/JennAlien/Pictures/B41_chumTrapCreekmerge/PICT0550.JPG	B41_chumTrapCreek	83 days, 19:10:18	21:14:59	NSRAA Creek	59.4153	-136.072	78.2324	chum	0	0	0	0	0	0	0	0	0	0	0	0	0	0	0	0	0	0	0	0
/Users/JennAlien/Pictures/B41_chumTrapCreekmerge/PICT0551.JPG	B41_chumTrapCreek	83 days, 19:10:18	21:15:00	NSRAA Creek	59.4153	-136.072	78.2324	chum	0	0	0	0	0	0	0	0	0	0	0	0	0	0	0	0	0	0	0	0
/Users/JennAlien/Pictures/B41_chumTrapCreekmerge/PICT0552.JPG	B41_chumTrapCreek	83 days, 19:10:18	21:15:01	NSRAA Creek	59.4153	-136.072	78.2324	chum	0	0	0	0	0	0	0	0	0	0	0	0	0	0	0	0	0	0	0	0
/Users/JennAlien/Pictures/B41_chumTrapCreekmerge/PICT0553.JPG	B41_chumTrapCreek	83 days, 19:10:18	21:15:08	NSRAA Creek	59.4153	-136.072	78.2324	chum	0	0	0	0	0	0	0	0	0	0	0	0	0	0	0	0	0	0	0	0
/Users/JennAlien/Pictures/B41_chumTrapCreekmerge/PICT0567.JPG	B41_chumTrapCreek	83 days, 19:10:18	21:15:46	NSRAA Creek	59.4153	-136.072	78.2324	chum	0	0	0	0	0	0	0	0	0	0	0	0	0	0	0	0	0	0	0	0
/Users/JennAlien/Pictures/B41_chumTrapCreekmerge/PICT0568.JPG	B41_chumTrapCreek	83 days, 19:10:18	21:15:53	NSRAA Creek	59.4153	-136.072	78.2324	chum	0	0	0	0	0	0	0	0	0	0	0	0	0	0	0	0	0	0	0	0
/Users/JennAlien/Pictures/B41_chumTrapCreekmerge/PICT0569.JPG	B41_chumTrapCreek	83 days, 19:10:18	21:15:54	NSRAA Creek	59.4153	-136.072	78.2324	chum	0	0	0	0	0	0	0	0	0	0	0	0	0	0	0	0	0	0	0	0
/Users/JennAlien/Pictures/B41_chumTrapCreekmerge/PICT0570.JPG	B41_chumTrapCreek	83 days, 19:10:18	21:15:55	NSRAA Creek	59.4153	-136.072	78.2324	chum	0	0	0	0	0	0	0	0	0	0	0	0	0	0	0	0	0	0	0	0
/Users/JennAlien/Pictures/B41_chumTrapCreekmerge/PICT0571.JPG	B41_chumTrapCreek	83 days, 19:10:19	12:27:10	NSRAA Creek	59.4153	-136.072	78.2324	chum	2	2	0	0	0	0	0	0	0	0	0	0	0	0	0	0	0	0	0	0
/Users/JennAlien/Pictures/B41_chumTrapCreekmerge/PICT0572.JPG	B41_chumTrapCreek	83 days, 19:10:19	12:27:11	NSRAA Creek	59.4153	-136.072	78.2324	chum	2	2	0	0	0	0	0	0	0	0	0	0	0	0	0	0	0	0	0	0
/Users/JennAlien/Pictures/B41_chumTrapCreekmerge/PICT0573.JPG	B41_chumTrapCreek	83 days, 19:10:19	12:27:12	NSRAA Creek	59.4153	-136.072	78.2324	chum	2	2	0	0	0	0	0	0	0	0	0	0	0	0	0	0	0	0	0	0
/Users/JennAlien/Pictures/B41_chumTrapCreekmerge/PICT0574.JPG	B41_chumTrapCreek	83 days, 19:10:19	12:31:27	NSRAA Creek	59.4153	-136.072	78.2324	chum	2	2	0	0	0	0	0	0	0	0	0	0	0	0	0	0	0	0	0	0
/Users/JennAlien/Pictures/B41_chumTrapCreekmerge/PICT0575.JPG	B41_chumTrapCreek	83 days, 19:10:19	12:31:28	NSRAA Creek	59.4153	-136.072	78.2324	chum	2	2	0	0	0	0	0	0	0	0	0	0	0	0	0	0	0	0	0	0
/Users/JennAlien/Pictures/B41_chumTrapCreekmerge/PICT0576.JPG	B41_chumTrapCreek	83 days, 19:10:19	12:31:29	NSRAA Creek	59.4153	-136.072	78.2324	chum	2	2	0	0	0	0	0	0	0	0	0	0	0	0	0	0	0	0	0	0
/Users/JennAlien/Pictures/B41_chumTrapCreekmerge/PICT0577.JPG	B41_chumTrapCreek	83 days, 19:10:19	12:31:37	NSRAA Creek	59.4153	-136.072	78.2324	chum	2	2	0	0	0	0	0	0	0	0	0	0	0	0	0	0	0	0	0	0
/Users/JennAlien/Pictures/B41_chumTrapCreekmerge/PICT0578.JPG	B41_chumTrapCreek	83 days, 19:10:19	12:31:38	NSRAA Creek	59.4153	-136.072	78.2324	chum	2	2	0	0	0	0	0	0	0	0	0	0	0	0	0	0	0	0	0	0
/Users/JennAlien/Pictures/B41_chumTrapCreekmerge/PICT0579.JPG	B41_chumTrapCreek	83 days, 19:10:19	12:31:38	NSRAA Creek	59.4153	-136.072	78.2324	chum	2	2	0	0	0	0	0	0	0	0	0	0	0	0	0	0	0	0	0	0
/Users/JennAlien/Pictures/B41_chumTrapCreekmerge/PICT0580.JPG	B41_chumTrapCreek	83 days, 19:10:19	12:32:11	NSRAA Creek	59.4153	-136.072	78.2324	chum	2	2	0	0	0	0	0	0	0	0	0	0	0	0	0	0	0	0	0	0
/Users/JennAlien/Pictures/B41_chumTrapCreekmerge/PICT0581.JPG	B41_chumTrapCreek	83 days, 19:10:19	12:32:12	NSRAA Creek	59.4153	-136.072	78.2324	chum	2	2	0	0	0	0	0	0	0	0	0	0	0	0	0	0	0	0	0	0
/Users/JennAlien/Pictures/B41_chumTrapCreekmerge/PICT0582.JPG	B41_chumTrapCreek	83 days, 19:10:19	12:32:12	NSRAA Creek	59.4153	-136.072	78.2324	chum	2	2	0	0	0	0	0	0	0	0	0	0	0	0	0	0	0	0	0	0
/Users/JennAlien/Pictures/B41_chumTrapCreekmerge/PICT0583.JPG	B41_chumTrapCreek	83 days, 19:10:19	12:32:30	NSRAA Creek	59.4153	-136.072	78.2324	chum	1	1	0	0	0	0	0	0	0	0	0	0	0	0	0	0	0	0	0	0
/Users/JennAlien/Pictures/B41_chumTrapCreekmerge/PICT0584.JPG	B41_chumTrapCreek	83 days, 19:10:19	12:32:31	NSRAA Creek	59.4153	-136.072	78.2324	chum	1	1	0	1	0	0	0	0	0	0	0	0	0	0	0	0	0	0	0	0
/Users/JennAlien/Pictures/B41_chumTrapCreekmerge/PICT0585.JPG	B41_chumTrapCreek	83 days, 19:10:19	12:32:32	NSRAA Creek	59.4153	-136.072	78.2324	chum	1	1	0	1	0	0	0	0	0	0	0	0	0	0	0	0	0	0	0	0
/Users/JennAlien/Pictures/B41_chumTrapCreekmerge/PICT0586.JPG	B41_chumTrapCreek	83 days, 19:10:19	23:58:06	NSRAA Creek	59.4153	-136.072	78.2324	chum	0	0	0	0	0	0	0	0	0	0	0	0	0	0	0	0	0	0	0	0
/Users/JennAlien/Pictures/B41_chumTrapCreekmerge/PICT0587.JPG	B41_chumTrapCreek	83 days, 19:10:19	23:58:07	NSRAA Creek	59.4153	-136.072	78.2324	chum	0	0	0	0	0	0	0	0	0	0	1	0	0	0	0	0	0	0	0	0
/Users/JennAlien/Pictures/B41_chumTrapCreekmerge/PICT0588.JPG	B41_chumTrapCreek	83 days, 19:10:19	23:58:08	NSRAA Creek	59.4153	-136.072	78.2324	chum	0	0	0	0	0	0	0	0	0	0	1	0	0	0	0	0	0	0	0	0
/Users/JennAlien/Pictures/B41_chumTrapCreekmerge/PICT0589.JPG	B41_chumTrapCreek	83 days, 19:10:19	23:58:15	NSRAA Creek	59.4153	-136.072	78.2324	chum	0	0	0	0	0	0	0	0	0	0	0	0	0	0	0	0	0	0	0	0
/Users/JennAlien/Pictures/B41_chumTrapCreekmerge/PICT0590.JPG	B41_chumTrapCreek	83 days, 19:10:19	23:58:16	NSRAA Creek	59.4153	-136.072	78.2324	chum	0	0	0	0	0	0	0	0	0	0	0	0	0	0	0	0	0	0	0	0
/Users/JennAlien/Pictures/B41_chumTrapCreekmerge/PICT0591.JPG	B41_chumTrapCreek	83 days, 19:10:19	23:58:17	NSRAA Creek	59.4153	-136.072	78.2324	chum	0	0	0	0	0	0	0	0	0	0	0	0	0	0	0	0	0	0	0	0
/Users/JennAlien/Pictures/B41_chumTrapCreekmerge/PICT0592.JPG	B41_chumTrapCreek	83 days, 19:10:20	00:42:34	NSRAA Creek	59.4153	-136.072	78.2324	chum	0	0	0	0	0	0	0	0	0	0	0	0	0	0	0	0	0	0	0	0
/Users/JennAlien/Pictures/B41_chumTrapCreekmerge/PICT0593.JPG	B41_chumTrapCreek	83 days, 19:10:20	00:42:35	NSRAA Creek	59.4153	-136.072	78.2324	chum	0	0	0	0	0	0	0	0	0	0	0	0	0	0	0	0	0	0	0	0
/Users/JennAlien/Pictures/B41_chumTrapCreekmerge/PICT0594.JPG	B41_chumTrapCreek	83 days, 19:10:20	00:42:36	NSRAA Creek	59.4153	-136.072	78.2324	chum	0	0	0	0	0	0	0	0	0	0	0	0	0	0	0	0	0	0	0	0
/Users/JennAlien/Pictures/B41_chumTrapCreekmerge/PICT0595.JPG	B41_chumTrapCreek	83 days, 19:10:20	00:42:55	NSRAA Creek	59.4153	-136.072	78.2324	chum	0	0	0	0	0	0	0	0	0	0	0	0	0	0	0	0	0	0	0	0
/Users/JennAlien/Pictures/B41_chumTrapCreekmerge/PICT0596.JPG	B41_chumTrapCreek	83 days, 19:10:20	00:42:56	NSRAA Creek	59.4153	-136.072	78.2324	chum	0	0	0	0	0	0	0	0	0	0	0	0	0	0	0	0	0	0	0	0
/Users/JennAlien/Pictures/B41_chumTrapCreekmerge/PICT0597.JPG	B41_chumTrapCreek	83 days, 19:10:20	00:42:56	NSRAA Creek	59.4153	-136.072	78.2324	chum	0	0	0	0	0	0	0	0	0	0	0	0	0	0	0	0	0	0	0	0
/Users/JennAlien/Pictures/B41_chumTrapCreekmerge/PICT0598.JPG	B41_chumTrapCreek	83 days, 19:10:20	01:58:19	NSRAA Creek	59.4153	-136.072	78.2324	chum	0	0	0	0	0	0	0	0	0	0	1	0	0	0	0	0	0	0	0	0
/Users/JennAlien/Pictures/B41_chumTrapCreekmerge/PICT0599.JPG	B41_chumTrapCreek	83 days, 19:10:20	01:58:20	NSRAA Creek	59.4153	-136.072	78.2324	chum	0	0	0	0	0	0	0	0	0	0	1	0	0	0	0	0	0	0	0	0
/Users/JennAlien/Pictures/B41_chumTrapCreekmerge/PICT0600.JPG	B41_chumTrapCreek	83 days, 19:10:20	01:58:20	NSRAA Creek	59.4153	-136.072	78.2324	chum	0	0	0	0	0	0	0	0	0	0	1	0	0	0	0	0	0	0	0	0
/Users/JennAlien/Pictures/B41_chumTrapCreekmerge/PICT0601.JPG	B41_chumTrapCreek	83 days, 19:10:20	01:58:27	NSRAA Creek	59.4153	-136.072	78.2324	chum	0	0	0	0	0	0	0	0	0	0	0	0	0	0	0	0	0	0	0	0
/Users/JennAlien/Pictures/B41_chumTrapCreekmerge/PICT0602.JPG	B41_chumTrapCreek	83 days, 19:10:20	01:58:28	NSRAA Creek	59.4153	-136.072	78.2324	chum	0	0	0	0	0	0	0	0	0	0	0	0	0	0	0	0	0	0	0	0
/Users/JennAlien/Pictures/B41_chumTrapCreekmerge/PICT0603.JPG	B41_chumTrapCreek	83 days, 19:10:20	01:58:29	NSRAA Creek	59.4153	-136.072	78.2324	chum	0	0	0	0	0	0	0	0	0	0	0	0	0	0	0	0	0	0	0	0
/Users/JennAlien/Pictures/B41_chumTrapCreekmerge/PICT0604.JPG	B41_chumTrapCreek	83 days, 19:10:20	01:58:37	NSRAA Creek	59.4153	-136.072	78.2324	chum	0	0	0	0	0	0	0	0	0	0	0	0	0	0	0	0	0	0	0	0
/Users/JennAlien/Pictures/B41_chumTrapCreekmerge/PICT0605.JPG	B41_chumTrapCreek	83 days, 19:10:20	01:58:38	NSRAA Creek	59.4153	-136.072	78.2324	chum	0	0	0	0	0	0	0	0	0	0	0	0	0	0	0	0	0	0	0	0
/Users/JennAlien/Pictures/B41_chumTrapCreekmerge/PICT0606.JPG	B41_chumTrapCreek	83 days, 19:10:20	01:58:39	NSRAA Creek	59.4153	-136.072	78.2324	chum	0	0	0	0	0	0	0	0	0	0	0	0	0	0	0	0	0	0	0	0
/Users/JennAlien/Pictures/B41_chumTrapCreekmerge/PICT0607.JPG	B41_chumTrapCreek	83 days, 19:10:20	07:51:06	NSRAA Creek	59.4153	-136.072	78.2324	chum	1	1	0	0	0	0	0	0	0	0	0	0	0	0	0	0	0	0	0	0
/Users/JennAlien/Pictures/B41_chumTrapCreekmerge/PICT0608.JPG	B41_chumTrapCreek	83 days, 19:10:20	07:51:07	NSRAA Creek	59.4153	-136.072	78.2324	chum	1	1	0	0	0	0	0	0	0	0	0	0	0	0	0	0	0	0	0	0
/Users/JennAlien/Pictures/B41_chumTrapCreekmerge/PICT0609.JPG	B41_chumTrapCreek	83 days, 19:10:20	07:51:08	NSRAA Creek	59.4153	-136.072	78.2324	chum	1	1	0	0	0	0	0	0	0	0	0	0	0	0	0	0	0	0	0	0
/Users/JennAlien/Pictures/B41_chumTrapCreekmerge/PICT0610.JPG	B41_chumTrapCreek	83 days, 19:10:20	07:53:18	NSRAA Creek	59.4153	-136.072	78.2324	chum	0	0	0	0	0	0	0	0	0	0	0	0	0	0	0	0	0	0	0	0
/Users/JennAlien/Pictures/B41_chumTrapCreekmerge/PICT0611.JPG	B41_chumTrapCreek	83 days, 19:10:20	07:53:18	NSRAA Creek	59.4153	-136.072	78.2324	chum	0	0	0	0	0	0	0	0	0	0	0	0	0	0	0	0	0	0	0	0
/Users/JennAlien/Pictures/B41_chumTrapCreekmerge/PICT0612.JPG	B41_chumTrapCreek	83 days, 19:10:20	07:53:19	NSRAA Creek	59.4153	-136.072	78.2324	chum	0	0	0	0	0	0	0	0	0	0	0	0	0	0	0	0	0	0	0	0
/Users/JennAlien/Pictures/B41_chumTrapCreekmerge/PICT0613.JPG	B41_chumTrapCreek	83 days, 19:10:21	00:10:33	NSRAA Creek	59.4153	-136.072	78.2324	chum	0	0	0	0	0	0	0	0	0	0	0	0	0	0	0	0	0	0	0	0
/Users/JennAlien/Pictures/B41_chumTrapCreekmerge/PICT0614.JPG	B41_chumTrapCreek	83 days, 19:10:21	00:10:33	NSRAA Creek	59.4153	-136.072	78.2324	chum	0	0	0	0	0	0	0	0	0	0	1	0	0	0	0	0	0	0	0	0
/Users/JennAlien/Pictures/B41_chumTrapCreekmerge/PICT0615.JPG	B41_chumTrapCreek	83 days, 19:10:21	00:10:34	NSRAA Creek	59.4153	-136.072	78.2324	chum	0	0	0	0	0	0	0	0	0	0	1	0	0	0	0	0	0	0	0	0
/Users/JennAlien/Pictures/B41_chumTrapCreekmerge/PICT0616.JPG	B41_chumTrapCreek	83 days, 19:10:21	00:10:52	NSRAA Creek	59.4153	-136.072	78.2324	chum	0	0	0	0	0	0	0	0	0	0	0	0	0	0	0	0	0	0	0	0
/Users/JennAlien/Pictures/B41_chumTrapCreekmerge/PICT0617.JPG	B41_chumTrapCreek	83 days, 19:10:21	00:10:53	NSRAA Creek	59.4153	-136.072	78.2324	chum	0	0	0	0	0	0	0	0	0	0	0	0	0	0	0	0	0	0	0	0
/Users/JennAlien/Pictures/B41_chumTrapCreekmerge/PICT0618.JPG	B41_chumTrapCreek	83 days, 19:10:21	00:10:54	NSRAA Creek	59.4153	-136.072	78.2324	chum	0	0	0	0	0	0	0	0	0	0	0	0	0	0	0	0	0	0	0	0
/Users/JennAlien/Pictures/B41_chumTrapCreekmerge/PICT0619.JPG	B41_chumTrapCreek	83 days, 19:10:21	00:16:38	NSRAA Creek	59.4153	-136.072	78.2324	chum	0	0	0	0	0	0	0	0	0	0	1	0	0	0	0	0	0	0	0	0
/Users/JennAlien/Pictures/B41_chumTrapCreekmerge/PICT0620.JPG	B41_chumTrapCreek	83 days, 19:10:21	00:16:39	NSRAA Creek	59.4153	-136.072	78.2324	chum	0	0	0	0	0	0	0	0	0	0	1	0	0	0	0	0	0	0	0	0
/Users/JennAlien/Pictures/B41_chumTrapCreekmerge/PICT0621.JPG	B41_chumTrapCreek	83 days, 19:10:21	00:16:40	NSRAA Creek	59.4153	-136.072	78.2324	chum	0	0	0	0	0	0	0	0	0	0	1	0	0	0	0	0	0	0	0	0
/Users/JennAlien/Pictures/B41_chumTrapCreekmerge/PICT0622.JPG	B41_chumTrapCreek	83 days, 19:10:21	00:16:49	NSRAA Creek	59.4153	-136.072	78.2324	chum	0	0	0	0	0	0	0	0	0	0	1	0	0	0	0	0	0	0	0	0
/Users/JennAlien/Pictures/B41_chumTrapCreekmerge/PICT0623.JPG	B41_chumTrapCreek	83 days, 19:10:21	00:16:50	NSRAA Creek	59.4153	-136.072	78.2324	chum	0	0	0	0	0	0	0	0	0	0	1	0	0	0	0	0	0	0	0	0
/Users/JennAlien/Pictures/B41_chumTrapCreekmerge/PICT0624.JPG	B41_chumTrapCreek	83 days, 19:10:21	00:16:51	NSRAA Creek	59.4153	-136.072	78.2324	chum	0	0	0	0	0	0	0	0	0	0	1	0	0	0	0	0	0	0	0	0
/Users/JennAlien/Pictures/B41_chumTrapCreekmerge/PICT0625.JPG	B41_chumTrapCreek	83 days, 19:10:22	01:24:22	NSRAA Creek	59.4153	-136.072	78.2324	chum	0	0	0	0	0	0	0	0	0	0	1	0	0	0	0	0	0	0	0	0
/Users/JennAlien/Pictures/B41_chumTrapCreekmerge/PICT0626.JPG	B41_chumTrapCreek	83 days, 19:10:22	01:24:23	NSRAA Creek	59.4153	-136.072	78.2324	chum	0	0	0	0	0	0	0	0	0	0	1	0	0	0	0	0	0	0	0	0
/Users/JennAlien/Pictures/B41_chumTrapCreekmerge/PICT0627.JPG	B41_chumTrapCreek	83 days, 19:10:22	01:24:24	NSRAA Creek	59.4153	-136.072	78.2324	chum	0	0	0	0	0	0	0	0	0	0	1	0	0	0	0	0	0	0	0	0
/Users/JennAlien/Pictures/B41_chumTrapCreekmerge/PICT0628.JPG	B41_chumTrapCreek	83 days, 19:10:22	01:24:36	NSRAA Creek	59.4153	-136.072	78.2324	chum	0	0	0	0	0	0	0	0	0	0	0	0	0	0	0	0	0	0	0	0
/Users/JennAlien/Pictures/B41_chumTrapCreekmerge/PICT0629.JPG	B41_chumTrapCreek	83 days, 19:10:22	01:24:37	NSRAA Creek	59.4153	-136.072	78.2324	chum	0	0	0	0	0	0	0	0	0	0	0	0	0	0	0	0	0	0	0	0
/Users/JennAlien/Pictures/B41_chumTrapCreekmerge/PICT0630.JPG	B41_chumTrapCreek	83 days, 19:10:22	01:24:37	NSRAA Creek	59.4153	-136.072	78.2324	chum	0	0	0	0	0	0	0	0	0	0	0	0	0	0	0	0	0	0	0	0
/Users/JennAlien/Pictures/B41_chumTrapCreekmerge/PICT0631.JPG	B41_chumTrapCreek	83 days, 19:10:22	02:09:52	NSRAA Creek	59.4153	-136.072	78.2324	chum	0	0	0	0	0	0	0	0	0	0	0	0	0	0	0	0	0	0	0	0
/Users/JennAlien/Pictures/B41_chumTrapCreekmerge/PICT0632.JPG	B41_chumTrapCreek	83 days, 19:10:22	02:09:53	NSRAA Creek	59.4153	-136.072	78.2324	chum	0	0	0	0	0	0	0	0	0	0	1	0	0	0	0	0	0	0	0	0
/Users/JennAlien/Pictures/B41_chumTrapCreekmerge/PICT0633.JPG	B41_chumTrapCreek	83 days, 19:10:22	02:09:54	NSRAA Creek	59.4153	-136.072	78.2324	chum	0	0	0	0	0	0	0	0	0	0	1	0	0	0	0	0	0	0	0	0
/Users/JennAlien/Pictures/B41_chumTrapCreekmerge/PICT0634.JPG	B41_chumTrapCreek	83 days, 19:10:22	02:10:07	NSRAA Creek	59.4153	-136.072	78.2324	chum	0	0	0	0	0	0	0	0	0	0	0	0	0	0	0	0	0	0	0	0
/Users/JennAlien/Pictures/B41_chumTrapCreekmerge/PICT0635.JPG	B41_chumTrapCreek	83 days, 19:10:22	02:10:08	NSRAA Creek	59.4153	-136.072	78.2324	chum	0	0	0	0	0	0	0	0	0	0	0	0	0	0	0	0	0	0	0	0
/Users/JennAlien/Pictures/B41_chumTrapCreekmerge/PICT0636.JPG	B41_chumTrapCreek	83 days, 19:10:22	02:10:08	NSRAA Creek	59.4153	-136.072	78.2324	chum	0	0	0	0	0	0	0	0	0	0	0	0	0	0	0	0	0	0	0	0
/Users/JennAlien/Pictures/B41_chumTrapCreekmerge/PICT0637.JPG	B41_chumTrapCreek	83 days, 19:10:22	05:53:57	NSRAA Creek	59.4153	-136.072	78.2324	chum	0	0	0	0	0	0	0	0	0	0	1	0	0	0	0	0	0	0	0	0
/Users/JennAlien/Pictures/B41_chumTrapCreekmerge/PICT0638.JPG	B41_chumTrapCreek	83 days, 19:10:22	05:53:58	NSRAA Creek	59.4153	-136.072	78.2324	chum	0	0	0	0	0	0	0	0	0	0	1	0	0	0	0	0	0	0	0	0
/Users/JennAlien/Pictures/B41_chumTrapCreekmerge/PICT0639.JPG	B41_chumTrapCreek	83 days, 19:10:22	05:53:58	NSRAA Creek	59.4153	-136.072	78.2324	chum	0	0	0	0	0	0	0	0	0	0	1	0	0	0	0	0	0	0	0	0
/Users/JennAlien/Pictures/B41_chumTrapCreekmerge/PICT0640.JPG	B41_chumTrapCreek	83 days, 19:10:22	05:54:33	NSRAA Creek	59.4153	-136.072	78.2324	chum	0	0	0	0	0	0	0	0	0	0	1	0	0	0	0	0	0	0	0	0
/Users/JennAlien/Pictures/B41_chumTrapCreekmerge/PICT0641.JPG	B41_chumTrapCreek	83 days, 19:10:22	05:54:34	NSRAA Creek	59.4153	-136.072	78.2324	chum	0	0	0	0	0	0	0	0	0	0	1	0	0	0	0	0	0	0	0	0
/Users/JennAlien/Pictures/B41_chumTrapCreekmerge/PICT0642.JPG	B41_chumTrapCreek	83 days, 19:10:22	05:54:35	NSRAA Creek	59.4153	-136.072	78.2324	chum	0	0	0	0	0	0	0	0	0	0	1	0	0	0	0	0	0	0	0	0
/Users/JennAlien/Pictures/B41_chumTrapCreekmerge/PICT0643.JPG	B41_chumTrapCreek	83 days, 19:10:22	05:56:20	NSRAA Creek	59.4153	-136.072	78.2324	chum	0	0	0	0	0	0	0	0	0	0	1	0	0	0	0	0	0	0	0	0
/Users/JennAlien/Pictures/B41_chumTrapCreekmerge/PICT0644.JPG	B41_chumTrapCreek	83 days, 19:10:22	05:56:21	NSRAA Creek	59.4153	-136.072	78.2324	chum	0	0	0	0	0	0	0	0	0	0	0	0	0	0	0	0	0	0	0	0
/Users/JennAlien/Pictures/B41_chumTrapCreekmerge/PICT0645.JPG	B41_chumTrapCreek	83 days, 19:10:22	05:56:22	NSRAA Creek	59.4153	-136.072	78.2324	chum	0	0	0	0	0	0	0	0	0	0	0	0	0	0	0	0	0	0	0	0
/Users/JennAlien/Pictures/B41_chumTrapCreekmerge/PICT0646.JPG	B41_chumTrapCreek	83 days, 19:10:22	05:57:32	NSRAA Creek	59.4153	-136.072	78.2324	chum	0	0	0	0	0	0	0	0	0	0	0	0	0	0	0	0	0	0	0	0
/Users/JennAlien/Pictures/B41_chumTrapCreekmerge/PICT0647.JPG	B41_chumTrapCreek	83 days, 19:10:22	05:57:32	NSRAA Creek	59.4153	-136.072	78.2324	chum	0	0	0	0	0	0	0	0	0	0	0	0	0	0	0	0	0	0	0	0
/Users/JennAlien/Pictures/B41_chumTrapCreekmerge/PICT0648.JPG	B41_chumTrapCreek	83 days, 19:10:22	05:57:33	NSRAA Creek	59.4153	-136.072	78.2324	chum	0	0	0	0	0	0	0	0	0	0	0	0	0	0	0	0	0	0	0	0
/Users/JennAlien/Pictures/B41_chumTrapCreekmerge/PICT0649.JPG	B41_chumTrapCreek	83 days, 19:10:22	06:01:39	NSRAA Creek	59.4153	-136.072	78.2324	chum	0	0	0	0	0	0	0	0	0	0	0	0	0	0	0	0	0	0	0	0
/Users/JennAlien/Pictures/B41_chumTrapCreekmerge/PICT0650.JPG	B41_chumTrapCreek	83 days, 19:10:22	06:01:40	NSRAA Creek	59.4153	-136.072	78.2324	chum	0	0	0	0	0	0	0	0	0	0	0	0	0	0	0	0	0	0	0	0
/Users/JennAlien/Pictures/B41_chumTrapCreekmerge/PICT0651.JPG	B41_chumTrapCreek	83 days, 19:10:22	06:01:41	NSRAA Creek	59.4153	-136.072	78.2324	chum	0	0	0	0	0	0	0	0	0	0	0	0	0	0	0	0	0	0	0	0
/Users/JennAlien/Pictures/B41_chumTrapCreekmerge/PICT0652.JPG	B41_chumTrapCreek	83 days, 19:10:22	07:09:55	NSRAA Creek	59.4153	-136.072	78.2324	chum	0	0	0	0	0	0	0	0	0	0	1	0	0	0	0	0	0	0	0	0
/Users/JennAlien/Pictures/B41_chumTrapCreekmerge/PICT0653.JPG	B41_chumTrapCreek	83 days, 19:10:22	07:09:55	NSRAA Creek	59.4153	-136.072	78.2324	chum	0	0	0	0	0	0	0	0	0	0	1	0	0	0	0	0	0	0	0	0
/Users/JennAlien/Pictures/B41_chumTrapCreekmerge/PICT0654.JPG	B41_chumTrapCreek	83 days, 19:10:22	07:09:56	NSRAA Creek	59.4153	-136.072	78.2324	chum	0	0	0	0	0	0	0	0	0	0	1	0	0	0	0	0	0	0	0	0
/Users/JennAlien/Pictures/B41_chumTrapCreekmerge/PICT0655.JPG	B41_chumTrapCreek	83 days, 19:10:22	07:12:03	NSRAA Creek	59.4153	-136.072	78.2324	chum	0	0	0	0	0	0	0	0	0	0	0	0	0	0	0	0	0	0	0	0
/Users/JennAlien/Pictures/B41_chumTrapCreekmerge/PICT0656.JPG	B41_chumTrapCreek	83 days, 19:10:22	07:12:04	NSRAA Creek	59.4153	-136.072	78.2324	chum	0	0	0	0	0	0	0	0	0	0	0	0	0	0	0	0	0	0	0	0
/Users/JennAlien/Pictures/B41_chumTrapCreekmerge/PICT0657.JPG	B41_chumTrapCreek	83 days, 19:10:22	07:12:05	NSRAA Creek	59.4153	-136.072	78.2324	chum	0	0	0	0	0	0	0	0	0	0	0	0	0	0	0	0	0	0	0	0
/Users/JennAlien/Pictures/B41_chumTrapCreekmerge/PICT0658.JPG	B41_chumTrapCreek	83 days, 19:10:22	20:17:30	NSRAA Creek	59.4153	-136.072	78.2324	chum	0	0	0	0	0	0	0	0	0	0	3	1	1	0	0	0	0	0	0	0
/Users/JennAlien/Pictures/B41_chumTrapCreekmerge/PICT0659.JPG	B41_chumTrapCreek	83 days, 19:10:22	20:17:31	NSRAA Creek	59.4153	-136.072	78.2324	chum	0	0	0	0	0	0	0	0	0	0	3	1	1	0	0	0	0	0	0	0
/Users/JennAlien/Pictures/B41_chumTrapCreekmerge/PICT0660.JPG	B41_chumTrapCreek	83 days, 19:10:22	20:17:32	NSRAA Creek	59.4153	-136.072	78.2324	chum	0	0	0	0	0	0	0	0	0	0	3	1	1	0	0	0	0	0	0	0
/Users/JennAlien/Pictures/B41_chumTrapCreekmerge/PICT0661.JPG	B41_chumTrapCreek	83 days, 19:10:22	20:17:53	NSRAA Creek	59.4153	-136.072	78.2324	chum	0	0	0	0	0	0	0	0	0	0	3	1	1	0	0	0	0	0	0	0
/Users/JennAlien/Pictures/B41_chumTrapCreekmerge/PICT0662.JPG	B41_chumTrapCreek	83 days, 19:10:22	20:17:54	NSRAA Creek	59.4153	-136.072	78.2324	chum	0	0	0	0	0	0	0	0	0	0	3	1	1	0	0	0	0	0	0	0
/Users/JennAlien/Pictures/B41_chumTrapCreekmerge/PICT0663.JPG	B41_chumTrapCreek	83 days, 19:10:22	20:17:55	NSRAA Creek	59.4153	-136.072	78.2324	chum	0	0	0	0	0	0	0	0	0	0	3	1	1	0	0	0	0	0	0	0
/Users/JennAlien/Pictures/B41_chumTrapCreekmerge/PICT0664.JPG	B41_chumTrapCreek	83 days, 19:10:22	20:18:13	NSRAA Creek	59.4153	-136.072	78.2324	chum	0	0	0	0	0	0	0	0	0	0	3	1	1	0	0	0	0	0	0	0
/Users/JennAlien/Pictures/B41_chumTrapCreekmerge/PICT0665.JPG	B41_chumTrapCreek	83 days, 19:10:22	20:18:13	NSRAA Creek	59.4153	-136.072	78.2324	chum	0	0	0	0	0	0	0	0	0	0	3	1	1	0	0	0	0	0	0	0
/Users/JennAlien/Pictures/B41_chumTrapCreekmerge/PICT0666.JPG	B41_chumTrapCreek	83 days, 19:10:22	20:18:14	NSRAA Creek	59.4153	-136.072	78.2324	chum	0	0	0	0	0	0	0	0	0	0	3	1	1	0	0	0	0	0	0	0
/Users/JennAlien/Pictures/B41_chumTrapCreekmerge/PICT0667.JPG	B41_chumTrapCreek	83 days, 19:10:22	20:18:33	NSRAA Creek	59.4153	-136.072	78.2324	chum	0	0	0	0	0	0	0	0	0	0	3	1	1	0	0	0	0	0	0	0
/Users/JennAlien/Pictures/B41_chumTrapCreekmerge/PICT0668.JPG	B41_chumTrapCreek	83 days, 19:10:22	20:18:34	NSRAA Creek	59.4153	-136.072	78.2324	chum	0	0	0	0	0	0	0	0	0	0	3	1	1	0	0	0	0	0	0	0
/Users/JennAlien/Pictures/B41_chumTrapCreekmerge/PICT0669.JPG	B41_chumTrapCreek	83 days, 19:10:22	20:18:35	NSRAA Creek	59.4153	-136.072	78.2324	chum	0	0	0	0	0	0	0	0	0	0	3	1	1	0	0	0	0	0	0	0
/Users/JennAlien/Pictures/B41_chumTrapCreekmerge/PICT0670.JPG	B41_chumTrapCreek	83 days, 19:10:22	20:18:47	NSRAA Creek	59.4153	-136.072	78.2324	chum	0	0	0	0	0	0	0	0	0	0	3	1	1	0	0	0	0	0	0	0
/Users/JennAlien/Pictures/B41_chumTrapCreekmerge/PICT0671.JPG	B41_chumTrapCreek	83 days, 19:10:22	20:18:48	NSRAA Creek	59.4153	-136.072	78.2324	chum	0	0	0	0	0	0	0	0	0	0	3	1	1	0	0	0	0	0	0	0
/Users/JennAlien/Pictures/B41_chumTrapCreekmerge/PICT0672.JPG	B41_chumTrapCreek	83 days, 19:10:22	20:18:48	NSRAA Creek	59.4153	-136.072	78.2324	chum	0	0	0	0	0	0	0	0	0	0	3	1	1	0	0	0	0	0	0	0
/Users/JennAlien/Pictures/B41_chumTrapCreekmerge/PICT0673.JPG	B41_chumTrapCreek	83 days, 19:10:22	20:19:05	NSRAA Creek	59.4153	-136.072	78.2324	chum	0	0	0	0	0	0	0	0	0	0	3	1	1	0	0	0	0	0	0	0
/Users/JennAlien/Pictures/B41_chumTrapCreekmerge/PICT0674.JPG	B41_chumTrapCreek	83 days, 19:10:22	20:19:06	NSRAA Creek	59.4153	-136.072	78.2324	chum	0	0	0	0	0	0	0	0	0	0	3	1	1	0	0	0	0	0	0	0
/Users/JennAlien/Pictures/B41_chumTrapCreekmerge/PICT0675.JPG	B41_chumTrapCreek	83 days, 19:10:22	20:19:07	NSRAA Creek	59.4153	-136.072	78.2324	chum	0	0	0	0	0	0	0	0	0	0	3	1	1	0	0	0	0	0	0	0
/Users/JennAlien/Pictures/B41_chumTrapCreekmerge/PICT0676.JPG	B41_chumTrapCreek	83 days, 19:10:22	20:20:39	NSRAA Creek	59.4153	-136.072	78.2324	chum	0	0	0	0	0	0	0	0	0	0	3	1	1	0	0	0	0	0	0	0
/Users/JennAlien/Pictures/B41_chumTrapCreekmerge/PICT0677.JPG	B41_chumTrapCreek	83 days, 19:10:22	20:20:40	NSRAA Creek	59.4153	-136.072	78.2324	chum	0	0	0	0	0	0	0	0	0	0	3	1	1	0	0	0	0	0	0	0
/Users/JennAlien/Pictures/B41_chumTrapCreekmerge/PICT0678.JPG	B41_chumTrapCreek	83 days, 19:10:22	20:20:40	NSRAA Creek	59.4153	-136.072	78.2324	chum	0	0	0	0	0	0	0	0	0	0	3	1	1	0	0	0	0	0	0	0
/Users/JennAlien/Pictures/B41_chumTrapCreekmerge/PICT0679.JPG	B41_chumTrapCreek	83 days, 19:10:22	20:29:04	NSRAA Creek	59.4153	-136.072	78.2324	chum	0	0	0	0	0	0	0	0	0	0	1	0	0	0	0	0	0	0	0	0
/Users/JennAlien/Pictures/B41_chumTrapCreekmerge/PICT0680.JPG	B41_chumTrapCreek	83 days, 19:10:22	20:29:05	NSRAA Creek	59.4153	-136.072	78.2324	chum	0	0	0	0	0	0	0	0	0	0	1	0	0	0	0	0	0	0	0	0
/Users/JennAlien/Pictures/B41_chumTrapCreekmerge/PICT0681.JPG	B41_chumTrapCreek	83 days, 19:10:22	20:29:06	NSRAA Creek	59.4153	-136.072	78.2324	chum	0	0	0	0	0	0	0	0	0	0	1	0	0	0	0	0	0	0	0	0
/Users/JennAlien/Pictures/B41_chumTrapCreekmerge/PICT0682.JPG	B41_chumTrapCreek	83 days, 19:10:22	20:29:22	NSRAA Creek	59.4153	-136.072	78.2324	chum	0	0	0	0	0	0	0	0	0	0	1	0	0	0	0	0	0	0	0	0
/Users/JennAlien/Pictures/B41_chumTrapCreekmerge/PICT0683.JPG	B41_chumTrapCreek	83 days, 19:10:22	20:29:22	NSRAA Creek	59.4153	-136.072	78.2324	chum	0	0	0	0	0	0	0	0	0	0	1	0	0	0	0	0	0	0	0	0
/Users/JennAlien/Pictures/B41_chumTrapCreekmerge/PICT0684.JPG	B41_chumTrapCreek	83 days, 19:10:22	20:29:23	NSRAA Creek	59.4153	-136.072	78.2324	chum	0	0	0	0	0	0	0	0	0	0	1	0	0	0	0	0	0	0	0	0
/Users/JennAlien/Pictures/B41_chumTrapCreekmerge/PICT0685.JPG	B41_chumTrapCreek	83 days, 19:10:22	20:29:31	NSRAA Creek	59.4153	-136.072	78.2324	chum	0	0	0	0	0	0	0	0	0	0	1	0	0	0	0	0	0	0	0	0
/Users/JennAlien/Pictures/B41_chumTrapCreekmerge/PICT0686.JPG	B41_chumTrapCreek	83 days, 19:10:22	20:29:31	NSRAA Creek	59.4153	-136.072	78.2324	chum	0	0	0	0	0	0	0	0	0	0	1	0	0	0	0	0	0	0	0	0
/Users/JennAlien/Pictures/B41_chumTrapCreekmerge/PICT0687.JPG	B41_chumTrapCreek	83 days, 19:10:22	20:29:32	NSRAA Creek	59.4153	-136.072	78.2324	chum	0	0	0	0	0	0	0	0	0	0	1	0	0	0	0	0	0	0	0	0
/Users/JennAlien/Pictures/B41_chumTrapCreekmerge/PICT0688.JPG	B41_chumTrapCreek	83 days, 19:10:22	20:29:39	NSRAA Creek	59.4153	-136.072	78.2324	chum	0	0	0	0	0	0	0	0	0	0	1	0	0	0	0	0	0	0	0	0
/Users/JennAlien/Pictures/B41_chumTrapCreekmerge/PICT0689.JPG	B41_chumTrapCreek	83 days, 19:10:22	20:29:40	NSRAA Creek	59.4153	-136.072	78.2324	chum	0	0	0	0	0	0	0	0	0	0	1	0	0	0	0	0	0	0	0	0
/Users/JennAlien/Pictures/B41_chumTrapCreekmerge/PICT0690.JPG	B41_chumTrapCreek	83 days, 19:10:22	20:29:41	NSRAA Creek	59.4153	-136.072	78.2324	chum	0	0	0	0	0	0	0	0	0	0	1	0	0	0	0	0	0	0	0	0
/Users/JennAlien/Pictures/B41_chumTrapCreekmerge/PICT0691.JPG	B41_chumTrapCreek	83 days, 19:10:22	20:29:56	NSRAA Creek	59.4153	-136.072	78.2324	chum	0	0	0	0	0	0	0	0	0	0	1	0	0	0	0	0	0	0	0	0
/Users/JennAlien/Pictures/B41_chumTrapCreekmerge/PICT0692.JPG	B41_chumTrapCreek	83 days, 19:10:22	20:29:56	NSRAA Creek	59.4153	-136.072	78.2324	chum	0	0	0	0	0	0	0	0	0	0	1	0	0	0	0	0	0	0	0	0
/Users/JennAlien/Pictures/B41_chumTrapCreekmerge/PICT0693.JPG	B41_chumTrapCreek	83 days, 19:10:22	20:29:57	NSRAA Creek	59.4153	-136.072	78.2324	chum	0	0	0	0	0	0	0	0	0	0	1	0	0	0	0	0	0	0	0	0
/Users/JennAlien/Pictures/B41_chumTrapCreekmerge/PICT0694.JPG	B41_chumTrapCreek	83 days, 19:10:22	20:31:28	NSRAA Creek	59.4153	-136.072	78.2324	chum	0	0	0	0	0	0	0	0	0	0	3	1	1	0	0	0	0	0	0	0
/Users/JennAlien/Pictures/B41_chumTrapCreekmerge/PICT0695.JPG	B41_chumTrapCreek	83 days, 19:10:22	20:31:28	NSRAA Creek	59.4153	-136.072	78.2324	chum	0	0	0	0	0	0	0	0	0	0	3	1	1	0	0	0	0	0	0	0
/Users/JennAlien/Pictures/B41_chumTrapCreekmerge/PICT0696.JPG	B41_chumTrapCreek	83 days, 19:10:22	20:31:29	NSRAA Creek	59.4153	-136.072	78.2324	chum	0	0	0	0	0	0	0	0	0	0	3	1	1	0	0	0	0	0	0	0
/Users/JennAlien/Pictures/B41_chumTrapCreekmerge/PICT0697.JPG	B41_chumTrapCreek	83 days, 19:10:22	20:31:55	NSRAA Creek	59.4153	-136.072	78.2324	chum	0	0	0	0	0	0	0	0	0	0	3	1	1	0	0	0	0	0	0	0
/Users/JennAlien/Pictures/B41_chumTrapCreekmerge/PICT0698.JPG	B41_chumTrapCreek	83 days, 19:10:22	20:31:56	NSRAA Creek	59.4153	-136.072	78.2324	chum	0	0	0	0	0	0	0	0	0	0	3	1	1	0	0	0	0	0	0	0
[truncated: 46,023 more rows]
